# Supplementary material for: The unfolded protein response in fission yeast modulates stability of select mRNAs to maintain protein homeostasis
Source: eLife. 2012 Oct 15;1:e00048. doi: 10.7554/eLife.00048 (PMC3470409; doi:10.7554/eLife.00048)
Supplement: Figure 1—source data 1. — http://dx.doi.org/10.7554/eLife.00048.004 [file elife00048s001.xlsx]

## Sheet: Sheet1
Bip1 ORF ribosome occupancy	rpkm
WT (-DTT)	630.468
WT(+DTT)	1879.08
∆IRE1( +DTT)	849.111
rpkm=reads per kilo-base of transcript per million reads
