# Supplementary material for: The unfolded protein response in fission yeast modulates stability of select mRNAs to maintain protein homeostasis
Source: eLife. 2012 Oct 15;1:e00048. doi: 10.7554/eLife.00048 (PMC3470409; doi:10.7554/eLife.00048)
Supplement: Figure 2—source data 1. — http://dx.doi.org/10.7554/eLife.00048.009 [file elife00048s002.xlsx]

## Sheet: reads per million 
chromosome	start	end	strand	gene	alias	product	length	polyA+ ∆IRE1 +DTT(merged)	"-ribo WT -DTT (rep 1)"	polyA+ ∆IRE1 +DTT (rep 2)	polyA+ WT -DTT (rep 1)	polyA+ WT +DTT (rep1)	"-ribo WT +DTT (rep 1)"	polyA+ WT -DTT (rep 2)	polyA+ WT +DTT (rep 2)	polyA+ ∆IRE1 +DTT (rep 2)	"-ribo WT -DTT (rep 2)"	"-ribo WT +DTT (rep 2, lane 1)"	"-ribo WT +DTT (rep 2, lane 1 + lane 2)"	"-ribo WT +DTT (rep 2, lane 2)"	"-ribo ∆IRE1 +DTT (rep 2)"	lyA+ WT -DTT(merged)	lyA+ WT +DTT(merged)
chromosome1	1	5662	-	SPAC212.11	tlh1	RecQ type DNA helicase	5662	9.92908	10.7554	12.43	53.7773	39.904	13.608	19.7338	15.4992	5.3902	58.3233	36.35	34.7326	33.1524	18.4747	43.3436	32.0239
chromosome1	5726	6331	-	SPAC212.10		pseudogene malic acid transport protein	606	3.13706	5.00426	4.31663	4.78642	5.18446	2.90858	1.59252	0.954065	0.996293	0.983766	0.79268	1.06324	1.32757	1.42862	3.80756	3.81851
chromosome1	7619	9274	+	SPAC212.09c		pseudogene	1656	16.5883	6.49808	19.7674	27.1351	30.4098	10.18	17.604	13.8166	10.8187	17.1175	14.7778	15.1186	15.4515	10.1789	24.214	25.0521
chromosome1	12158	12994	+	SPAC212.08c		GPI anchored protein (predicted)	837	1.01493	0	1.07447	0.26921	0.322607	0.311633	0.172682	0.325249	0.906883	0.505937	0.22648	0.223841	0.221262	0.535733	0.239626	0.32346
chromosome1	13665	14555	+	SPAC212.07c		pseudogene	891	0.290412	0	0.281519	0.127186	0.0248159	0	0	0.0520399	0.306552	0	0	0	0	0.194812	0.0882059	0.0336062
chromosome1	15855	16226	+	SPAC212.12		S. pombe specific GPI anchored protein family	372	0.346377	0	0.337823	0.129305	0.12408	0.311633	0.0863412	0.14311	0.361901	0.0843228	0.11324	0.149227	0.184385	0.048703	0.116138	0.130224
chromosome1	18072	18557	+	SPAC212.06c		DNA helicase in rearranged telomeric region, truncated	444	0.538473	0	0.694415	3.11181	2.20034	0.207756	1.24715	1.17957	0.25546	0.562152	0.45296	0.820749	1.18006	0.0649374	2.54033	1.87075
chromosome1	20824	21015	+	SPAC212.05c		pseudogene	192	0.0605746	0	0.0939515	0.133545	0.196312	0	0.0287804	0	0	0	0.11324	0.0559602	0	0.0974061	0.101437	0.132925
chromosome1	21587	22508	+	SPAC212.04c		S. pombe specific DUF999 family protein 1	867	4.94472	1.22492	4.61104	2.71377	3.90271	2.8047	3.54575	5.42429	5.55029	3.30733	4.48682	4.54894	4.60963	4.669	2.96875	4.39401
chromosome1	23589	23978	-	SPAC212.03		hypothetical protein	390	0.0166382	0	0.025806	0.0593533	0.0971957	0	0.0191869	0.173466	0	0	0	0	0	0	0.0470432	0.121823
chromosome1	27353	27763	-	SPAC212.02		sequence orphan	411	1.18888	0	1.48267	1.36089	1.80329	0	0.49886	1.16222	0.65568	0.252968	0.45296	0.466335	0.479401	0.25975	1.09669	1.5963
chromosome1	28738	29638	+	SPAC212.01c		S. pombe specific DUF999 family protein 2	843	3.40674	2.65151	3.2377	5.84197	8.1667	2.8047	7.28208	11.8943	3.71353	7.70336	11.7266	11.3779	11.0373	3.57156	6.28334	9.3703
chromosome1	29764	30716	+	SPAC977.01		S. pombe specific 5Tm protein family	953	7.48114	3.9586	7.84032	17.5961	27.2479	5.19389	14.2655	32.2907	6.82929	8.82579	18.2316	18.1124	17.996	4.52938	16.5754	28.8762
chromosome1	31327	32187	-	SPAC977.18		conserved fungal protein	402	1.33138	4.92957	1.55121	0.292508	0.304305	3.94735	0.201463	0.247189	0.932429	0.210807	0.50958	0.335761	0.165947	1.039	0.264604	0.285863
chromosome1	32230	32670	+	SPAC977.02		S. pombe specific 5Tm protein family	441	0.166987	0.560179	0.183926	0.062321	0.0785837	0	0.0287804	0.0390299	0.136245	0	0	0.0279801	0.0553155	0.048703	0.0520415	0.0658122
chromosome1	33835	34272	+	SPAC977.03		methyltransferase (predicted)	438	0.130081	0	0.161874	0.0148383	0.0785837	0	0	0.0780598	0.0723803	0	0	0	0	0	0.0102907	0.0784146
chromosome1	34349	34816	+	SPAC977.04		truncated C terminal region of membrane transporter	468	0.65494	0	0.635765	0.404874	0.384647	0	0.393332	0.555092	0.689742	0.0983766	0.2831	0.251821	0.221262	0.146109	0.401337	0.439682
chromosome1	35768	36382	-	SPAC977.05c		conserved fungal family	615	1.0709	0	1.09323	0.364599	0.612126	0	0.153496	0.589785	1.03035	0.11243	0.301973	0.335761	0.36877	1.36369	0.2999	0.604912
chromosome1	39431	40050	+	SPAC977.06		S. pombe specific DUF999 family protein 3	570	0.153374	0	0.195656	0.191485	0.296757	0.207756	0.0783467	0.344041	0.076638	0.0843228	0.301973	0.186534	0.073754	0.146109	0.156811	0.312025
chromosome1	42057	43307	-	SPAC977.07c		cell surface glycoprotein (predicted)	1251	0.414443	0.224072	0.473891	0.941174	0.756885	0	0.805852	0.910698	0.306552	1.26484	0.90592	0.615562	0.331893	0.584436	0.899701	0.80655
chromosome1	44704	45414	+	SPAC977.08		short chain dehydrogenase (predicted)	711	0.0635277	0	0.0563039	0.127186	0.0744477	0	0.172682	0.0260199	0.076638	0	0	0	0	0.292218	0.141129	0.0588109
chromosome1	46075	48160	-	SPAC977.09c		phospholipase (predicted)	2022	35.5392	19.0461	30.6293	48.5256	12.5569	6.23267	63.432	11.9692	44.45	30.1876	10.871	10.9682	11.0631	27.1763	53.0941	12.3671
chromosome1	52117	53600	+	SPAC977.10	sod2	plasma membrane sodium ion/proton antiporter Sod2	1407	100.855	64.9808	84.6107	92.5403	68.8145	80.4014	147.644	98.0952	130.336	117.546	73.3795	74.8747	76.3354	113.186	109.428	78.2689
chromosome1	55274	56209	+	SPAC977.11		CRCB domain protein	936	27.5801	32.2663	21.3955	28.1165	24.878	27.1121	50.7111	38.5095	38.8044	45.9559	33.1793	33.3523	33.5212	33.0207	35.0413	29.2794
chromosome1	56492	57562	+	SPAC977.12		L-asparaginase (predicted)	1071	141.945	121.223	146.639	204.883	150.012	98.4761	148.133	140.69	133.427	115.354	99.1982	99.1614	99.1254	83.2822	187.491	147.002
chromosome1	58277	59105	-	SPAC977.13c		hydrolase, pseudogene	829	3.33067	0.448143	3.53307	3.28139	5.08726	1.24653	3.79901	5.56827	2.96333	2.86697	4.30312	4.47681	4.6465	1.75331	3.44003	5.24257
chromosome1	59715	60770	-	SPAC977.14c		aldo/keto reductase, unknown biological role	1056	907.279	120.102	1072.17	732.242	1265.21	251.176	403.559	963.18	608.02	267.303	599.493	593.234	587.119	368.877	631.507	1167.69
chromosome1	62989	63732	+	SPAC977.15		dienelactone hydrolase family	744	10.6273	6.72215	11.3593	14.283	15.4603	6.85593	11.3395	15.3518	9.29874	7.08311	13.3623	9.96091	6.63786	8.37692	13.3808	15.4253
chromosome1	64904	66679	-	SPAC977.16c	dak2	dihydroxyacetone kinase Dak2	1776	31.3192	14.3406	33.9653	22.7408	39.3084	25.5539	15.2536	27.6852	26.5167	10.2874	13.3623	15.8927	18.3648	13.2472	20.4461	35.5554
chromosome1	67143	68939	+	SPAC977.17		MIP water channel (predicted)	1797	43.0536	20.1664	44.7898	29.5389	47.7955	29.2935	27.2838	35.179	39.9028	14.6722	22.195	20.9291	19.6923	23.3775	28.8478	43.7217
chromosome1	75698	75910	-	SPAPJ695.02		sequence orphan	213	0	0	0	0.127186	0.0744477	0	0	0.260199	0	0	0	0	0	0	0.0882059	0.134425
chromosome1	77578	77931	-	SPAPJ695.01c		S. pombe specific UPF0321 family protein 3	354	0.0363016	0	0	0.0254371	0	0	0	0.0520399	0.102184	0	0	0	0	0	0.0176412	0.0168031
chromosome1	82936	84603	+	SPAC1F8.01	ght3	hexose transporter Ght3	1668	8.10432	1.5685	6.37642	4.1081	5.931	3.42797	5.26682	15.3518	11.2402	2.36104	11.324	9.23343	7.19102	5.94177	4.46322	8.97287
chromosome1	85598	86278	-	SPAC1F8.02c		sequence orphan	681	0.11193	0	0.173604	0.0254371	0.10152	0.623267	0	0.20816	0	0	0	0	0	0	0.0176412	0.135953
chromosome1	88367	90259	-	SPAC1F8.03c	str3	siderophore-iron transporter Str3	1893	41.0843	72.151	32.5014	2.19607	16.8252	142.105	3.22341	25.3955	56.661	4.89072	21.7421	20.7053	19.6923	45.9757	2.51093	19.5924
chromosome1	92480	93871	-	SPAC1F8.04c		hydrolase (predicted)	1392	4.54374	3.137	5.35825	1.39904	4.5165	3.7396	0.633169	4.16319	3.06552	0.337291	1.58536	1.6788	1.7701	0.974061	1.16432	4.40242
chromosome1	96000	96548	+	SPAC1F8.05	isp3	sequence orphan	549	4.31867	3.137	3.2356	3.05246	2.55604	1.8698	5.64096	4.47543	6.28431	2.52968	3.62368	2.46225	1.32757	2.33775	3.84578	3.17579
chromosome1	100011	101168	+	SPAC1F8.06	fta5	cell surface glycoprotein	1158	18.8405	14.7887	15.568	15.593	15.8822	11.2188	23.0819	24.5108	24.7796	13.323	17.2125	17.6834	18.1435	17.5331	17.8882	18.6683
chromosome1	101836	103544	-	SPAC1F8.07c		pyruvate decarboxylase (predicted)	1707	8877.5	3376.31	11811.2	10443.4	11614.2	4938.14	5992.54	4543.45	3553.24	1720.18	1860.08	1839.07	1818.55	1243.68	9079.33	9331.15
chromosome1	103941	104303	+	SPAC1F8.08		sequence orphan	363	1.65172	1.34443	1.49205	1.55167	1.76193	4.98613	1.20878	2.86219	1.94149	1.51781	1.81184	1.56688	1.32757	0.779249	1.44658	2.11719
chromosome1	106965	107198	+	SPAC11D3.19		sequence orphan	234	0.70788	0	0.788255	1.14467	1.06708	1.24653	1.20878	1.09284	0.562012	2.36104	1.58536	1.90265	2.21262	1.16887	1.16432	1.0754
chromosome1	108908	109147	-	SPAC11D3.01c		conserved fungal protein	240	18.5319	1.34443	20.6354	11.9682	21.7387	1.24653	7.82827	20.1915	14.7145	8.60092	13.1358	15.6688	18.1435	9.5458	10.6994	21.2391
chromosome1	109829	110281	-	SPAC11D3.02c		ELLA family acetyltransferase (predicted)	453	115.965	77.9769	125.614	176.992	141.004	83.5177	109.423	130.88	98.4542	89.7194	93.7627	95.9157	98.0191	70.522	156.283	137.735
chromosome1	111005	111913	-	SPAC11D3.03c		conserved protein	909	1.81508	0	2.05509	2.21303	2.45678	0	0.920973	2.81015	1.37948	1.01187	2.2648	1.34304	0.442524	0.974061	1.81704	2.57088
chromosome1	112917	113309	-	SPAC11D3.04c		SnoaL	393	39.242	53.329	40.0321	52.5277	45.5868	71.0524	46.8545	52.4042	37.8081	37.9453	36.4633	37.0456	37.6146	24.7411	50.789	47.7881
chromosome1	114080	115720	+	SPAC11D3.05	mfs2	MFS family membrane transporter (predicted)	1641	47.1648	13.8924	32.1918	10.1749	31.6527	21.1911	24.4634	55.7347	74.3388	34.2351	56.167	59.5416	62.8384	69.1583	14.554	39.4285
chromosome1	116693	118060	+	SPAC11D3.06		MatE family transporter (predicted)	1368	22.2256	21.959	22.3667	21.4181	23.0044	9.349	20.7795	29.1423	21.9695	17.7078	25.5922	22.8317	20.1349	21.2345	21.2223	24.9862
chromosome1	118195	120108	-	SPAC11D3.07c		transcription factor (predicted)	1914	27.2534	14.7887	34.3595	31.0206	38.1545	9.349	14.16	24.3026	14.3568	6.40853	13.5888	13.5424	13.497	9.93542	25.8532	33.6819
chromosome1	120556	122208	-	SPAC11D3.08c		amino acid permease, unknown 1 (predicted)	1653	47.5278	19.2702	41.876	38.4482	43.1052	39.2658	44.8399	52.5082	57.785	16.0213	16.0801	17.6834	19.2498	18.702	40.4071	46.1414
chromosome1	122845	124029	+	SPAC11D3.09		agmatinase (predicted)	1185	11.9251	0.896286	13.2314	10.8617	12.0854	4.98613	8.05852	11.1886	9.5542	7.58905	10.871	9.73707	8.62922	10.7147	10.0026	11.7958
chromosome1	125582	126886	+	SPAC11D3.10		nifs homolog, possible cysteine desulfurase	1305	9.69251	1.34443	10.923	8.80125	11.5394	1.24653	6.04389	9.67942	7.45943	1.8551	2.49128	2.68609	2.87641	3.31181	7.95618	10.9388
chromosome1	128025	129185	-	SPAC11D3.11c		zinc finger protein, truncated	1074	14.0759	6.72215	16.0607	16.8648	19.344	9.97226	10.9941	15.2477	10.4739	7.25176	15.6271	13.99	12.3907	8.96136	15.0656	18.0213
chromosome1	130329	130997	+	SPAC11D3.13		ThiJ domain protein	669	37.5177	5.37772	40.9048	38.5881	60.8734	14.3351	24.9814	53.0807	31.3705	12.6484	27.857	26.4132	25.0026	16.7538	34.418	58.3572
chromosome1	131319	135101	-	SPAC11D3.14c		oxoprolinase (predicted)	3783	13.719	3.58514	15.9293	15.0927	17.5821	9.97226	8.05852	13.4783	9.70747	6.07124	7.24736	7.61058	7.96544	5.06512	12.9369	16.257
chromosome1	136331	140284	+	SPAC11D3.15		5-oxoprolinase (ATP-hydrolizing) (predicted)	3954	28.8779	72.5992	33.7542	32.1398	39.2919	87.2573	22.3912	31.7443	20.0281	15.684	18.1184	22.2721	26.3302	16.9487	29.1521	36.8548
chromosome1	140805	141200	-	SPAC11D3.16c		sequence orphan	396	13.8309	4.48143	10.9511	12.1335	10.8446	9.97226	18.8224	19.4629	19.0573	17.7078	16.0801	16.9	17.701	15.585	14.1835	13.6273
chromosome1	142675	144432	+	SPAC11D3.17		zf-C2H2 type zinc finger protein	1758	21.4966	10.3073	14.9299	14.9401	18.0164	7.4792	22.9092	28.9342	33.4142	10.456	15.6271	15.6688	15.7096	21.0397	17.3824	21.5416
chromosome1	144862	146358	-	SPAC11D3.18c		nicotinic acid plasma membrane transporter (predicted)	1497	28.0429	3.58514	25.7872	22.6696	25.1882	3.11633	25.4419	32.2647	32.1369	9.44415	11.0975	11.4159	11.7269	15.3902	23.5192	27.4731
chromosome1	146974	147879	+	SPAC5H10.01		DUF1445 family protein	906	5.91715	2.24072	6.89723	6.30841	7.32069	1.8698	4.20194	6.76518	4.13845	3.37291	5.20904	4.25297	3.31893	3.31181	5.66282	7.14133
chromosome1	148213	148935	-	SPAC5H10.02c		ThiJ domain protein	723	1.68802	0.896286	2.08324	1.11923	2.38233	1.8698	0.575608	1.8214	0.970747	0.843228	2.49128	1.79073	1.10631	1.16887	0.952624	2.20121
chromosome1	151913	152572	+	SPAC5H10.03		phosphoglycerate mutase family	660	646.812	216.005	468.237	506.975	478.451	221.883	985.959	924.697	970.901	677.449	670.607	661.449	652.502	608.009	653.774	622.539
chromosome1	153387	154535	+	SPAC5H10.04		NADPH dehydrogenase (predicted)	1149	1.65777	1.34443	1.95187	1.14467	2.10935	0	0.575608	1.35304	1.12402	0.843228	0.90592	0.783442	0.663786	0.389624	0.970265	1.86515
chromosome1	154807	155397	-	SPAC5H10.05c		FAD binding oxidoreductase (predicted)	591	20.1474	9.85915	25.6464	28.3878	32.3848	14.9584	10.7639	17.8497	10.1673	7.92634	11.5505	11.304	11.0631	5.25993	22.9865	27.6915
chromosome1	156548	157816	-	SPAC5H10.06c	adh4	alcohol dehydrogenase Adh4	1269	105.807	45.7106	75.8507	128.458	88.6673	47.9915	209.752	123.959	160.173	140.144	95.3481	96.923	98.4616	106.562	153.372	100.063
chromosome1	159203	159472	+	SPAC5H10.07		sequence orphan	270	1.06182	0.896286	1.25276	1.53895	1.66267	0.623267	1.20878	1.0408	0.715288	0.337291	0.45296	0.559602	0.663786	0.389624	1.43776	1.46187
chromosome1	160094	160945	-	SPAC5H10.08c	pan6	pantoate-beta-alanine ligase	852	58.4818	18.3739	71.0555	70.5753	59.0619	17.4515	26.5931	41.2676	35.6622	21.2493	34.6514	34.8072	34.9594	23.9619	57.0957	53.3163
chromosome1	160977	161780	-	SPAC5H10.09c		3-methyl-2-oxobutanoatehydroxymethyltransferase(predicted)	804	15.7367	4.92957	20.1005	19.841	17.2222	2.49307	5.69852	9.93962	7.81707	5.22801	6.11496	7.49866	8.85048	4.48068	15.5066	14.8708
chromosome1	162960	164138	+	SPAC5H10.10		NADPH dehydrogenase (predicted)	1179	80.5804	17.4776	93.1689	117.24	95.4668	35.5262	57.1579	73.6364	57.7339	51.9428	62.0555	59.5416	57.0856	48.3134	98.8259	88.418
chromosome1	164728	165717	+	SPAC5H10.11	gmh1	alpha-1,2-galactosyltransferase Gmh1 (predicted)	990	1.71525	0.896286	1.7595	1.39904	1.98527	0	1.03609	1.87344	1.63494	1.18052	0.67944	0.559602	0.442524	1.5585	1.28781	1.94916
chromosome1	166420	167535	-	SPAC5H10.12c		acetylglucosaminyltransferase (predicted)	1116	48.8135	29.1293	37.6767	50.2256	41.3929	24.3074	78.3978	65.5182	69.0253	57.0022	42.3518	46.6708	50.8903	60.0021	58.8598	49.1827
chromosome1	168810	169850	-	SPAC5H10.13c	gmh2	alpha-1,2-galactosyltransferase Gmh2 (predicted)	1041	72.6273	34.507	60.339	72.321	59.0991	41.7589	118.921	90.9657	94.9289	91.0686	66.8116	66.8164	66.8212	73.8338	86.6028	69.3885
chromosome1	170972	174373	-	SPAC13G6.01c	rad8	ubiquitin-protein ligase E3 Rad8	3402	131.521	73.0473	157.033	169.62	170.696	54.8475	90.6583	114.332	85.2214	70.6625	90.8185	88.529	86.2922	60.197	145.42	152.497
chromosome1	175013	175771	-	SPAC13G6.02c	rps101	40S ribosomal protein S3a	759	1236.29	1270.04	1517.36	1747.59	1536.7	1366.51	772.956	1041.06	726.17	659.742	807.741	795.474	783.489	495.31	1448.88	1376.66
chromosome1	177292	179568	+	SPAC13G6.03	gpi7	GPI anchor biosynthesis protein Gpi7 (predicted)	2277	67.8657	28.6812	53.3198	50.4673	50.277	19.9445	79.952	72.9599	94.2647	57.5081	57.2994	56.8555	56.4218	68.1843	59.5037	57.6011
chromosome1	180423	180911	+	SPAC13G6.04	tim8	TIM22 inner membrane protein import complex subunit Tim8 (predicted)	264	69.6808	51.9846	74.2367	81.1953	82.2648	64.1965	68.2671	86.6464	61.4126	50.425	58.2054	60.1012	61.9534	39.7417	77.2331	83.6795
chromosome1	181077	182194	-	SPAC13G6.05c	trs33	TRAPP complex subunit Trs33 (predicted)	762	17.1706	7.17029	22.972	22.9189	21.7387	16.8282	6.38925	8.69066	6.64196	8.09499	6.7944	7.7225	8.62922	5.25993	17.8529	17.5257
chromosome1	182976	186071	-	SPAC13G6.06c	gcv2	glycine cleavage complex subunit P (predicted)	3096	155.144	111.588	158.2	167.376	153.474	110.318	151.615	135.46	149.597	127.833	140.644	135.424	130.323	131.693	162.546	147.657
chromosome1	186844	187563	-	SPAC13G6.07c	rps601	40S ribosomal protein S6	720	1488.6	734.507	1425.27	1858.51	1499.79	692.137	2241.5	1843.51	1603.52	1684.43	1341.1	1348.53	1355.78	1060.75	1975.89	1610.77
chromosome1	188377	189984	+	SPAC13G6.08		Cdc20/Fizzy subfamily WD repeat protein	1608	3.28529	1.34443	3.65975	3.12877	4.71502	1.24653	2.9356	4.37135	2.60569	2.36104	3.85016	3.91721	3.98272	2.92218	3.06957	4.60406
chromosome1	190322	191291	+	SPAC13G6.09		SSU-rRNA maturation protein Tsr4 homolog 2 (predicted)	825	27.4122	11.6517	35.9852	46.1748	40.6237	10.5955	15.4263	16.7048	11.8533	10.1187	8.60624	9.06555	9.51427	5.84436	36.751	32.9005
chromosome1	192296	193888	-	SPAC13G6.10c	asl1	cell wall protein Asl1, predicted O-glucosyl hydrolase	1593	1156.01	601.408	740.129	602.631	619.256	384.555	1313.48	1081.7	1910.79	474.063	464.737	460.216	455.8	766.586	820.492	768.575
chromosome1	194119	195582	-	SPAC13G6.11c	erg12	mevalonate kinase Erg12 (predicted)	1215	76.2333	43.4699	93.5489	97.6023	95.7398	41.7589	45.9335	69.5253	44.8077	31.7054	46.8814	45.6635	44.4737	30.1959	81.7669	87.2754
chromosome1	196090	198715	-	SPAC13G6.12c	chs1	chitin synthase I	2580	19.4667	8.51472	21.86	13.5198	22.5411	3.7396	12.8936	16.913	15.1232	13.4916	18.3449	18.0192	17.701	13.0524	13.3279	20.7238
chromosome1	198884	199231	+	SPAC13G6.13		sequence orphan	348	0.00907539	0	0.014076	0.0582934	0	0	0	0	0	0	0	0	0	0	0.0404277	0
chromosome1	200235	200867	+	SPAC13G6.14	aps1	diadenosine 5',5'''-p1,p6-hexaphosphate hydrolase Aps1	633	38.9334	65.877	41.3271	49.1657	43.1797	59.8336	34.5365	43.037	34.5893	34.741	37.5957	41.1867	44.6949	30.1959	44.6822	43.1336
chromosome1	202487	202978	-	SPAC13G6.15c		calcipressin (predicted)	492	15.283	3.58514	15.2302	15.364	17.3463	9.97226	16.6351	20.6598	15.3787	20.4061	18.5714	20.2576	21.9049	17.3383	15.7536	18.4162
chromosome1	205213	205893	+	SPAC24B11.05		pyrimidine 5'-nucleotidase (predicted)	681	10.6908	13.8924	6.36234	6.58822	9.38042	16.8282	18.3619	14.8314	18.5464	32.5486	30.1218	32.2331	34.2956	40.5209	10.1966	11.1405
chromosome1	206864	207913	-	SPAC24B11.06c	sty1	MAP kinase Sty1	1050	194.885	28.233	172.909	148.12	177.136	40.5123	203.362	242.766	234.768	39.1258	55.2611	57.7509	60.1833	44.612	165.051	198.327
chromosome1	209346	211031	-	SPAC24B11.07c		oxidoreductase (predicted)	1686	21.1003	18.822	18.707	19.0651	23.8729	16.8282	26.7082	23.8863	25.4438	28.8384	34.8779	35.143	35.4019	39.1572	21.4076	23.8772
chromosome1	212034	213206	-	SPAC24B11.08c		COPII-coated vesicle component Erv46 (predicted)	1173	83.3847	11.6517	68.4937	65.1445	36.5042	7.4792	100.041	46.4196	110.41	57.0022	25.5922	26.5251	27.4365	56.6903	75.8395	39.7058
chromosome1	216483	216839	+	SPAC24B11.09		mitochondrial protein, predicted, human BRP44 ortholog	357	9.38395	11.2036	8.22037	9.13193	9.28115	3.7396	12.9512	7.85802	11.4957	27.6579	31.4807	28.8754	26.3302	34.8714	10.3025	8.82164
chromosome1	218657	221455	-	SPAC24B11.10c	chr3	chitin synthase regulatory factor-like Chr3 (predicted)	2799	54.053	24.1997	64.1864	60.8901	66.0476	24.3074	48.3511	41.3197	35.6622	50.0877	36.6898	35.2549	33.8531	27.0789	57.0472	58.0632
chromosome1	222029	223852	-	SPAC24B11.11c	sid2	NDR kinase Sid2	1824	78.9559	50.192	86.9332	77.6596	85.7142	90.3736	49.4447	95.4932	64.4781	42.4987	71.7942	66.033	60.4046	42.0794	69.0123	88.8717
chromosome1	224396	228683	-	SPAC24B11.12c		P-type ATPase (predicted)	4209	152.008	96.3508	133.49	85.6329	94.2012	84.141	110.344	111.417	185.617	144.023	148.344	148.518	148.688	253.84	93.2064	99.7601
chromosome1	230545	231136	+	SPAC24B11.14		dubious	501	2.65001	0.896286	2.81519	2.56915	2.28306	2.49307	2.18731	1.92548	2.35023	1.18052	2.71776	1.79073	0.885048	2.53256	2.45212	2.1676
chromosome1	231655	232665	+	SPAC24B11.13	hem3	hydroxymethylbilane synthase (predicted)	1011	96.0539	21.5109	80.965	79.0332	77.6738	27.4237	129.972	93.2555	123.438	82.9736	64.9998	58.982	53.1029	75.9767	94.645	82.705
chromosome1	233231	235106	-	SPAC806.02c		Par A family ATPase/WD repeat iron cluster assembly fusion protein (predicted)	1827	106.001	30.9219	127.05	134.512	135.048	38.6425	72.354	101.738	67.799	61.8929	81.9858	80.8065	79.6544	57.6644	115.462	124.293
chromosome1	235653	236015	-	SPAC806.03c	rps2601	40S ribosomal protein S26 (predicted)	363	492.612	121.447	543.924	617.499	536.098	92.2434	436.887	481.057	399.488	197.484	216.062	213.656	211.305	157.019	562.145	518.326
chromosome1	237212	237430	-	SPAC806.11		dubious	219	105.474	21.959	70.6614	56.1398	71.4202	21.8143	144.075	184.013	168.655	88.5389	130.226	126.582	123.022	120.978	83.09	107.775
chromosome1	241426	242941	-	SPAC806.04c		DUF89 family protein	1317	123.08	36.7477	118.717	104.674	114.972	48.6148	131.469	143.942	131	71.1684	82.4387	80.5826	78.7693	60.197	112.886	124.326
chromosome1	244731	245108	+	SPAC806.05		mitochondrial ANC9 family protein	378	7.26031	1.34443	9.14938	8.50872	9.67821	0.623267	3.33853	6.08867	3.8319	3.87885	3.62368	3.46953	3.31893	1.5585	6.92417	8.51918
chromosome1	245304	246410	-	SPAC806.06c		nicotinamide mononucleotide (NMN) adenylyltransferase (predicted)	1107	43.0718	33.1626	37.6673	49.3735	47.448	29.9168	54.8555	45.3267	52.8802	45.703	37.8222	36.486	35.1807	41.6898	51.0536	46.7631
chromosome1	247928	248383	+	SPAC806.07	ndk1	nucleoside diphosphate kinase Ndk1	456	57.665	12.548	69.0567	58.692	68.7153	26.8005	29.8165	54.9021	36.9906	24.9595	48.0138	45.2158	42.4823	25.7152	49.8422	64.2551
chromosome1	248680	250770	-	SPAC806.08c	mod21	gamma tubulin complex subunit Mod21	2034	27.4984	9.41101	32.4592	30.94	35.9831	9.97226	15.8868	24.771	18.4953	9.27551	24.4598	22.0483	19.6923	10.9095	26.3265	32.3628
chromosome1	251726	253714	-	SPAC1639.01c		GNS1/SUR4 family protein (predicted)	1098	246.397	112.036	189.322	196.744	200.116	113.435	328.442	333.107	349.98	185.173	215.609	214.663	213.739	206.306	237.106	243.057
chromosome1	256030	259461	-	SPAC1639.02c	trk2	potassium ion transporter Trk2	2658	49.532	25.9923	57.118	61.6571	62.7884	21.1911	28.7804	40.9033	35.7644	36.0902	46.4284	44.88	43.3674	36.8195	51.5811	55.722
chromosome1	259719	270747	+	SPAC1F5.11c	tra2	phosphatidylinositol kinase-related protein Tra2	10968	119.704	220.935	128.035	109.7	136.372	172.022	79.952	105.381	104.585	87.1898	135.209	134.304	133.421	128.381	100.583	126.365
chromosome1	271020	272323	-	SPAC1F5.10		ATP-dependent RNA helicase (predicted)	1185	91.5888	56.9142	110.496	132.998	119.476	55.4707	68.5549	82.6914	57.2741	35.2469	46.2019	44.7681	43.3674	30.7803	113.248	107.599
chromosome1	273152	274921	+	SPAC1F5.09c	shk2	PAK-related kinase Shk2	1770	10.6636	4.03329	10.008	5.6852	9.18189	4.98613	6.15901	13.3742	11.8533	4.38479	11.324	12.0874	12.8332	11.4939	5.83041	10.5356
chromosome1	275089	276549	+	SPAC1F5.08c	yam8	calcium channel regulatory subunit Yam8	1461	64.8981	18.3739	49.3644	40.3942	47.4232	19.9445	77.8222	75.2497	93.0896	63.4107	64.0938	68.831	73.459	80.6522	51.8651	56.4081
chromosome1	276893	278365	+	SPAC1F5.07c	hem14	protoporphyrinogen oxidase (predicted)	1473	57.3716	37.644	76.3997	77.6299	78.8153	36.1495	21.2399	38.9779	22.8381	23.9477	26.9511	28.092	29.2066	19.8708	60.3476	65.9523
chromosome1	278599	281145	-	SPAC1F5.06	lsh1	ER heat shock protein Lhs1 (predicted)	2547	322.777	106.21	345.933	275.311	263.144	104.086	214.472	238.395	280.75	93.261	130.226	126.246	122.358	129.355	256.665	255.153
chromosome1	281949	282404	+	SPAC1F5.05c		sequence orphan	456	18.9676	5.37772	18.4677	18.6454	18.736	14.3351	25.3268	23.47	19.8748	16.5273	13.3623	14.9973	16.5947	12.8576	20.6931	20.2646
chromosome1	283476	289001	+	SPAC1F5.04c	cdc12	formin Cdc12	5526	84.3633	28.6812	107.285	107.945	125.755	21.8143	49.5599	66.7672	42.764	24.9595	35.7838	34.2476	32.7468	28.6374	90.0509	106.708
chromosome1	289952	291301	+	SPAC1F5.03c		FAD-dependent oxidoreductase (predicted)	1149	114.223	92.3175	92.6481	105.513	100.79	95.3598	162.149	139.467	153.378	126.484	113.24	112.816	112.401	117.861	122.871	113.278
chromosome1	292260	293738	-	SPAC1F5.02		protein disulfide isomerase (predicted)	1479	585.562	402.433	600.425	604.03	546.273	478.669	558.916	598.303	558.589	553.663	575.259	560.721	546.517	515.278	590.204	563.073
chromosome1	294902	298786	-	SPAC18B11.11	SPAC1F5.01	GTPase activating protein (predicted)	3885	46.9061	34.507	50.5116	45.7911	59.583	37.396	43.4584	50.947	40.3627	35.5842	44.843	46.2231	47.5713	38.5728	45.0762	56.7946
chromosome1	299628	301711	-	SPAC18B11.10	tup11	transcriptional corepressor Tup11	1845	67.6026	20.1664	77.066	78.3973	84.523	31.7866	42.9404	65.8305	50.4278	38.2825	56.8465	53.4979	50.2265	37.7936	67.5305	78.4874
chromosome1	303161	304019	+	SPAC18B11.09c		serine O-acetyltransferase activity (predicted)	624	18.4775	8.51472	22.7186	19.027	23.1781	8.10247	9.49754	16.0283	10.7804	9.10686	11.5505	10.6324	9.73553	8.96136	16.1064	20.8695
chromosome1	304463	305029	+	SPAC18B11.08c		conserved fungal protein	288	40.2403	26.4404	45.4091	52.1716	50.55	24.3074	30.795	42.4645	30.8596	21.0807	22.8745	24.1748	25.4451	18.702	45.6201	47.9393
chromosome1	305723	306591	+	SPAC18B11.07c	rhp6	Rad6 homolog, ubiquitin conjugating enzyme E2 Rhp6	456	64.2174	21.0627	73.0262	69.9394	75.6389	24.3074	41.9043	67.0274	48.2308	24.6223	35.1044	37.0456	38.9421	27.0789	61.3472	72.8583
chromosome1	306964	307947	-	SPAC18B11.06		U3 snoRNP-associated protein Lcp5 (predicted)	984	47.1103	10.3073	56.0365	78.8297	64.6951	6.23267	38.9687	33.7739	30.9106	6.07124	7.9268	8.84171	9.73553	6.23399	66.6131	54.711
chromosome1	308381	309806	-	SPAC18B11.05	gpi18	pig-V, dolichyl-phosphate-mannose-glycolipid alpha-mannosyltransferase (predicted)	1395	64.9041	39.8847	52.2453	47.258	49.1976	36.1495	72.0662	80.922	87.8782	14.1662	14.7212	14.4377	14.1608	13.442	54.8612	59.441
chromosome1	310659	311434	-	SPAC18B11.04	ncs1	related to neuronal calcium sensor Ncs1	573	61.9849	16.1332	62.6944	38.5373	37.6706	30.5401	36.6087	39.7585	60.6973	15.8527	16.7595	16.4523	16.1521	31.3648	37.9462	38.3447
chromosome1	312182	313586	+	SPAC18B11.03c		N-acetyltransferase (predicted)	1344	35.8115	7.17029	40.7922	24.3942	22.0117	11.8421	17.6712	19.0466	26.7722	13.6603	14.7212	16.0046	17.2584	19.2864	22.3337	21.0543
chromosome1	314030	315214	+	SPAC18B11.02c		tRNA pseudouridylate synthase (predicted)	1185	88.2491	25.9923	117.844	132.973	121.151	27.4237	29.2409	51.8838	34.5382	13.9976	22.8745	22.3841	21.9049	12.6628	101.181	98.7856
chromosome1	315707	317197	+	SPAC12G12.16c	SPAC18B11.01c	Fen1 family nuclease, XP-G family (predicted)	1491	20.701	0.896286	23.8588	21.2527	25.4115	5.6094	13.3541	19.8272	14.9699	7.25176	14.7212	12.7589	10.8418	9.93542	18.832	23.6084
chromosome1	317431	318941	-	SPAC12G12.15	sif3	Sad1 interacting factor 3 (predicted)	1419	38.888	10.3073	42.4109	37.5452	43.006	13.0886	31.4282	39.0299	32.4945	10.962	14.0418	13.3185	12.6119	11.1043	35.6705	41.7222
chromosome1	319974	321503	+	SPAC12G12.14c	pfs2	WD repeat protein Pfs2	1530	24.5217	14.7887	32.2621	35.1287	31.9133	10.5955	11.1668	17.5895	10.4739	6.07124	8.15328	8.61786	9.07175	4.28587	27.7849	27.2883
chromosome1	321924	323978	+	SPAC12G12.13c	cid14	poly(A) polymerase Cid14	2055	108.847	50.192	133.548	150.518	156.067	47.3683	68.7276	83.6801	64.0182	53.1234	59.3378	61.8919	64.3873	41.8846	125.451	132.694
chromosome1	324194	325280	-	SPAC12G12.12		NST UDP-galactose transporter (predicted)	975	54.4614	21.959	36.9213	35.6629	35.9707	20.5678	83.2905	72.8038	86.2943	64.0853	57.2994	58.0866	58.8557	65.6517	50.2597	47.8637
chromosome1	326694	327982	+	SPAC12G12.11c		DUF544 family protein	1098	39.3418	4.92957	45.761	45.4562	46.108	10.5955	24.3482	35.8034	27.6918	9.78144	14.9477	15.7808	16.5947	11.2991	38.987	42.7807
chromosome1	328222	329484	-	SPAC12G12.10	wdr21	WD repeat protein, human WDR21 family	1263	40.9845	30.9219	45.4372	46.9951	53.1185	42.3821	33.2702	44.2339	32.9032	31.5367	40.5399	40.739	40.9335	34.2869	42.7887	50.2497
chromosome1	329810	332743	-	SPAC12G12.09		conserved fungal protein	2934	29.5994	41.2292	36.3371	36.2352	47.3364	44.2519	19.1678	27.2689	17.3713	30.1876	42.1253	45.2158	48.2351	24.936	31.0044	40.8568
chromosome1	333214	333441	+	SPAC12G12.17		non-classical export protein 1 (predicted)	177	7.49627	3.58514	8.02331	9.56436	8.83447	1.24653	6.73462	9.2631	6.53977	5.39666	6.11496	7.05098	7.96544	4.28587	8.69711	8.97287
chromosome1	333695	334336	-	SPAC12G12.08	mrpl6	mitochondrial ribosomal protein subunit L16 (predicted)	642	26.5546	10.3073	33.2193	35.1923	36.2188	11.8421	14.678	19.4629	14.459	11.1306	14.7212	13.5424	12.3907	12.0784	28.9051	30.8085
chromosome1	334660	335945	+	SPAC12G12.07c		conserved fungal protein	1239	178.549	32.7144	246.611	246.079	242.985	31.1633	57.5608	88.4158	55.0261	26.3087	34.1985	35.2549	36.287	19.4812	188.302	193.076
chromosome1	336428	337519	+	SPAC12G12.06c		rRNA processing protein (predicted)	1092	184.612	156.402	139.634	158.333	153.275	140.235	265.24	237.666	266.24	235.261	193.64	201.457	209.093	217.021	191.098	180.524
chromosome1	338392	338883	+	SPAC12G12.05c	taf9	SAGA complex/ transcription initiation factor Taf9	492	32.1087	12.9962	38.54	42.5309	41.5418	19.3213	19.916	28.726	20.4368	12.3111	16.0801	16.0046	15.9309	10.5199	35.5999	37.4037
chromosome1	340107	341855	-	SPAC12G12.04	mcp60	mitochondrial heat shock protein Hsp60/Mcp60	1749	2418.92	621.126	2088.31	1887.83	2163.28	718.003	2381.52	2962.99	3018.92	2197.79	2608.14	2608.64	2609.12	2415.28	2039.14	2421.5
chromosome1	343399	345129	-	SPAC12G12.03	cip2	RNA-binding protein Cip2	1731	61.1137	61.3956	56.6417	45.0534	58.5904	61.7034	65.274	65.0499	69.2296	78.2516	96.254	99.4972	102.666	89.6136	51.2506	60.6761
chromosome1	345839	346618	-	SPAC12G12.02		rRNA processing protein, unnamed (predicted)	552	36.7372	6.274	44.3393	60.1207	52.7586	2.49307	25.557	28.5179	22.9403	17.5391	17.8919	17.6834	17.4797	11.1043	49.5276	44.9315
chromosome1	347195	349912	+	SPAC12G12.01c		ubiquitin-protein ligase E3	2718	115.263	48.3995	132.014	118.003	144.214	69.1826	92.1549	118.078	84.8638	68.976	97.6129	96.3634	95.1427	66.8206	110.081	135.775
chromosome1	350477	352055	+	SPAC630.03	arp3	actin-like protein Arp3	1284	226.313	74.3918	227.566	216.597	234.064	91.6202	227.653	252.289	224.038	146.384	160.574	153.89	147.361	131.693	219.986	239.949
chromosome1	352427	352927	-	SPAC630.04c		sequence orphan	501	7.95004	2.68886	9.20569	6.38472	6.35287	3.7396	4.95023	5.36011	5.67121	2.86697	6.11496	5.59602	5.08903	6.03918	5.94508	6.03232
chromosome1	353900	356131	+	SPAC630.05	gyp7	GTPase activating protein Gyp7 (predicted)	2232	62.4432	18.822	59.9144	26.6454	41.5915	31.1633	33.558	58.753	67.0327	38.6198	62.282	61.2204	60.1833	65.8465	28.764	47.1328
chromosome1	356233	356997	-	SPAC630.06c		conserved fungal protein	567	16.7985	7.61843	20.2272	24.2713	23.4014	7.4792	10.9941	14.8314	10.576	8.26363	11.777	11.4159	11.0631	6.62361	20.2021	20.6342
chromosome1	357593	358885	-	SPAC630.07c		sequence orphan	1293	17.2342	0.896286	18.8759	13.5326	17.4952	1.8698	7.94339	18.0578	14.2547	2.86697	3.62368	4.81257	5.97408	3.89624	11.8196	17.6769
chromosome1	360060	360962	-	SPAC630.08c	erg25	C-4 methylsterol oxidase (predicted)	903	347.288	156.85	243.36	211.853	148.176	75.4153	438.268	193.38	535.904	210.47	106.899	106.548	106.206	243.71	281.245	162.772
chromosome1	361557	361874	+	SPAC630.15	mug177	sequence orphan	318	0.526372	0	0.619343	0.635928	0.521134	0	0.460487	0.468359	0.357644	0.168646	0	0.11192	0.221262	0	0.582159	0.504094
chromosome1	362769	363602	-	SPAC630.09c	mug58	glycerate kinase (predicted)	834	40.6577	7.61843	42.8473	42.625	49.1851	9.349	40.6955	45.3267	36.684	19.9002	22.648	23.9509	25.2239	17.7279	42.0337	47.9393
chromosome1	365550	366362	+	SPAC630.10		conserved eukaryotic protein, DUF3321 family	813	28.4604	7.61843	30.7138	36.9347	34.7671	9.97226	25.4419	29.9229	24.3709	12.4798	18.1184	16.9	15.7096	12.2732	33.4124	33.203
chromosome1	366801	367531	+	SPAC630.11	vps55	vacuolar sorting protein Vps55 (predicted)	387	50.4864	12.9962	34.6973	34.603	29.7047	14.3351	74.0232	53.0286	79.1415	50.5937	39.8605	41.4105	42.9248	56.8851	46.6845	37.2357
chromosome1	368572	369840	+	SPAC630.12		ER lipid phosphatase (predicted)	1269	41.5471	31.8182	39.8069	44.2733	35.5612	28.047	41.8467	42.8809	44.7055	31.1994	32.8396	34.1357	35.4019	22.9878	43.5296	37.9246
chromosome1	369945	373964	-	SPAC630.13c	tsc2	tuberin	4020	119.155	63.6363	122.876	123.109	132.745	53.6009	100.962	127.081	112.402	65.0972	94.4422	95.58	96.6915	84.3537	116.321	130.916
chromosome1	374683	377200	-	SPAC630.14c	tup12	transcriptional corepressor Tup12	1797	126.266	56.0179	131.681	140.362	149.665	56.7173	120.014	129.787	116.439	139.133	135.662	137.774	139.838	120.004	134.126	143.247
chromosome1	378192	380354	-	SPAC1751.01c	gti1	gluconate transporter inducer Gti1	2163	4.15653	12.9962	3.6316	3.67567	3.84647	19.3213	5.35316	6.19275	5.1092	3.87885	3.3972	4.47681	5.53155	4.09106	4.18978	4.60406
chromosome1	384320	385220	+	SPAC1751.04		pre-ribosomal protein Loc1 (predicted)	312	14.5751	7.61843	16.9193	18.2448	18.3514	6.85593	11.3395	12.4375	10.3206	8.43228	8.83272	7.49866	6.19534	5.25993	16.1285	16.4419
chromosome1	385755	386149	-	SPAC1751.02c	rsm19	mitochondrial ribosomal protein subunit S19 (predicted)	282	25.883	31.8182	26.3784	31.364	27.7938	31.1633	28.1472	29.8709	24.984	18.7197	22.195	20.4814	18.8073	20.4553	30.3781	28.4645
chromosome1	386344	387786	+	SPAC1751.03		translation initiation factor eIF3m	1209	412.712	247.823	449.249	521.029	470.559	232.478	440.11	393.161	346.404	211.65	213.344	207.5	201.791	175.526	496.229	445.568
chromosome1	388400	388960	+	SPAC31A2.02	trm112	protein and tRNA methyltransferase regulatory subunit Trm112 (predicted)	381	32.1813	14.3406	36.4005	44.8202	40.6733	15.5817	31.9463	28.9342	24.5241	24.9595	21.0626	21.3768	21.6837	20.4553	40.8746	36.8829
chromosome1	389543	390245	+	SPAC31A2.03	mrpl11	mitochondrial ribosomal protein subunit L11 (predicted)	651	44.3786	31.37	49.66	55.3766	53.5527	41.7589	37.4145	46.1594	34.7936	27.9952	31.0278	32.0092	32.9681	30.0011	49.8716	51.1655
chromosome1	390589	391173	-	SPAC31A2.04c		20S proteasome component beta 4 (predicted)	585	109.473	25.5442	118.585	97.2589	121.052	39.2658	79.952	135.824	92.9363	45.703	78.815	78.2323	77.663	53.3785	91.9547	125.822
chromosome1	391838	396889	-	SPAC31A2.05c	mis4	adherin, cohesin loading factor Mis4	4764	35.335	15.2369	43.9382	39.135	47.7851	17.4515	18.1317	26.2281	19.7215	18.551	33.972	31.5615	29.2066	19.8708	32.6979	40.8246
chromosome1	397709	399337	+	SPAC31A2.06	atp25	mitochondrial ATP synthase complex assembly protein Atp25 (predicted)	1629	50.7707	38.0922	60.5877	58.4503	68.889	36.1495	36.0331	47.4604	32.9543	28.8384	32.8396	32.7927	32.7468	22.2086	51.5799	61.9699
chromosome1	399548	402194	-	SPAC31A2.07c	dbp10	ATP-dependent RNA helicase Dbp10 (predicted)	2547	102.606	53.7772	129.471	155.116	143.97	43.6287	63.1442	74.8334	53.8509	36.7647	36.6898	40.4032	44.0312	27.6633	126.928	121.646
chromosome1	403060	403545	+	SPAC31A2.08	mrp20	mitochondrial ribosomal protein subunit L23 (predicted)	486	19.9296	7.17029	22.1274	24.1971	24.2451	6.85593	13.9873	19.7231	15.9407	11.9738	12.6829	12.8708	13.0545	11.1043	21.068	22.785
chromosome1	403813	405249	-	SPAC31A2.09c	apm4	AP-2 adaptor complex subunit Apm4 (predicted)	1341	29.9533	16.1332	34.8873	34.1536	38.291	21.8143	17.4409	27.8413	20.9988	11.4679	24.9128	21.8245	18.8073	13.6369	29.0315	34.9169
chromosome1	405802	407465	+	SPAC31A2.10		Ran GTPase binding protein (predicted)	1383	29.8217	22.4072	36.2879	37.825	40.5492	22.4376	16.9804	28.5699	18.0866	5.05937	3.62368	4.36489	5.08903	3.50662	31.4366	36.6812
chromosome1	408030	409265	-	SPAC31A2.11c	cuf1	nutritional copper sensing transcription factor Cuf1	1236	23.0152	8.51472	23.7602	24.3433	23.1532	9.349	19.8585	23.8863	21.663	17.3705	14.7212	13.8781	13.0545	11.2991	22.9688	23.3899
chromosome1	412084	413874	+	SPAC31A2.12		arrestin/PY protein 1 (predicted)	1791	50.9492	16.5813	54.6429	43.8536	56.5679	21.1911	48.236	52.5603	44.2456	19.5629	21.0626	24.7344	28.3215	15.7798	45.1967	55.2739
chromosome1	414471	414800	-	SPAC31A2.13c	sft1	SNARE Sft1 (predicted)	276	13.1684	18.3739	14.7094	14.1367	14.294	10.5955	11.397	13.8946	10.3717	10.7933	11.777	10.5205	9.29301	6.62361	13.297	14.165
chromosome1	415406	418371	+	SPAC31A2.14	bun107	WD repeat protein, human WDR48 family Bun107	2889	82.1595	32.2663	87.2007	81.3352	91.9678	39.2658	77.3617	84.877	73.0104	30.8621	40.3134	41.0748	41.8185	33.5077	80.1175	89.6783
chromosome1	418475	419732	-	SPAC31A2.15c	dcc1	Ctf18 RFC-like complex subunit Dcc1	1074	28.167	21.0627	30.7091	31.8727	33.2037	24.9307	21.2399	32.8372	23.5534	16.0213	25.8187	21.9364	18.1435	17.9227	28.614	33.0853
chromosome1	420466	423903	+	SPAC31A2.16	gef2	RhoGEF Gef2	3306	55.5722	47.9513	60.4056	52.7744	70.0926	54.8475	45.876	59.6897	46.8002	13.323	21.5156	24.0629	26.5515	18.702	50.6602	66.7336
chromosome1	424477	425223	-	SPAC13C5.01c		20S proteasome component alpha 3 (predicted)	747	120.358	56.0179	143.828	131.586	150.781	78.5316	69.2457	121.773	77.762	28.6697	49.8256	52.1549	54.4305	31.3648	112.48	141.415
chromosome1	426030	427342	+	SPAC13C5.02	dre4	splicing associated factor Dre4	1236	27.7586	11.6517	33.3694	35.0227	37.6209	10.5955	16.1746	24.823	17.5756	13.6603	13.1358	15.445	17.701	11.2991	29.2461	33.4886
chromosome1	427583	429318	+	SPAC13C5.03	tht1	nuclear membrane protein involved in karyogamy Tht1	1632	13.9489	10.7554	17.0742	12.036	18.4879	9.97226	7.54047	11.5529	8.2769	7.08311	7.9268	7.61058	7.30165	6.81843	10.6582	16.2486
chromosome1	430130	430876	+	SPAC13C5.04		amidotransferase (predicted)	747	17.1343	16.1332	19.8471	22.4101	38.961	16.2049	17.6136	25.2914	12.211	13.323	16.533	17.9073	19.2498	10.7147	20.9401	34.5472
chromosome1	431562	433203	-	SPAC13C5.05c		N-acetylglucosamine-phosphate mutase (predicted)	1557	71.024	24.1997	94.7313	72.3432	71.0728	21.1911	21.9307	35.8555	27.9984	20.7434	31.0278	31.5615	32.083	25.91	56.8928	59.7015
chromosome1	434524	435101	-	SPAC13C5.06c	mug121	sequence orphan	534	14.5388	9.41101	14.1323	13.0493	16.0807	23.0609	15.2536	16.3405	15.2765	3.37291	5.43552	6.6033	7.74417	4.67549	13.7248	16.1646
chromosome1	436214	438369	+	SPAC13C5.07	rad32	Rad32 nuclease	1950	33.8149	17.9257	42.6502	37.8844	41.8396	16.8282	14.1024	22.8455	17.78	10.2874	15.6271	15.8927	16.1521	10.5199	30.5957	35.7066
chromosome1	443569	445263	+	SPAC23E2.01	fep1	iron-sensing transcription factor Fep1	1695	23.3873	42.5736	16.7645	21.0874	24.394	34.2797	41.5014	27.8934	35.4067	79.2634	73.606	70.3979	67.2637	73.4442	27.3438	25.5239
chromosome1	446491	450530	+	SPAC23E2.02	lsd2	histone demethylase SWIRM2 (predicted)	3822	73.3866	34.9552	81.1105	68.6952	84.3756	37.396	48.8691	60.9387	59.3689	15.5154	30.1218	28.8754	27.6578	20.2605	62.6189	76.8081
chromosome1	451210	452919	-	SPAC23E2.03c	ste7	meiotic suppressor protein Ste7	1710	2.72867	9.41101	2.4023	2.40381	2.23343	4.98613	3.91414	5.09991	3.32098	1.51781	2.94424	2.35033	1.7701	1.75331	2.86669	3.15899
chromosome1	457061	459676	-	SPAC24H6.13		DUF221 family protein implicated in Golgi to plasma membrane transport (predicted)	2616	155.613	196.735	123.54	102.126	118.62	115.304	154.839	150.655	213.82	290.745	238.936	239.509	240.069	372.87	118.281	128.964
chromosome1	461939	463273	+	SPAC24H6.12c	uba3	NEDD8 activating enzyme	1335	70.7215	32.7144	84.4934	70.1683	80.3787	31.7866	41.4438	59.8979	45.7273	15.684	23.3274	22.6079	21.9049	18.5072	61.3649	73.7657
chromosome1	465299	468175	+	SPAC24H6.11c		sulfate transporter (predicted)	2877	40.5398	32.2663	34.275	31.8939	36.1568	26.8005	49.9052	41.4237	51.9094	16.0213	23.5539	21.9364	20.3561	24.936	37.414	37.8574
chromosome1	468720	469826	+	SPAC24H6.10c		phospho-2-dehydro-3-deoxyheptonate aldolase (predicted)	1107	645.877	768.117	601.523	720.456	586.785	857.615	871.298	745.107	726.375	707.974	644.789	651.824	658.697	586.774	766.686	637.905
chromosome1	470583	472899	-	SPAC24H6.09	gef1	RhoGEF Gef1	2262	118.856	44.3662	99.8902	73.4116	97.8326	41.1356	111.553	128.07	153.276	94.4415	110.522	111.473	112.401	97.7957	85.1011	107.596
chromosome1	474035	474697	-	SPAC24H6.08		sequence orphan	663	13.8853	5.37772	17.0038	15.5167	18.4134	3.11633	5.52584	10.6682	8.22581	4.55343	6.34144	5.70794	5.08903	5.64955	12.4547	15.9126
chromosome1	475493	476113	-	SPAC24H6.07	rps901	40S ribosomal protein S9	576	1453.63	966.421	1348.99	1620.62	1387.63	1077.32	1927.68	1773.73	1643.55	1225.72	1136.82	1152.28	1167.38	992.178	1714.73	1512.3
chromosome1	476549	478696	-	SPAC24H6.06	sld3	DNA replication pre-initiation complex subunit Sld3	2007	30.572	3.58514	38.6902	40.5426	40.148	3.11633	12.7785	19.515	15.8385	12.1425	12.4564	13.8781	15.2671	8.37692	32.0335	33.4858
chromosome1	479750	481540	-	SPAC24H6.05	cdc25	M phase inducer phosphatase Cdc25	1791	34.3413	25.096	32.0369	27.7646	34.2211	28.047	34.0184	36.584	38.5233	34.2351	39.181	36.486	33.8531	39.7417	29.6813	34.9841
chromosome1	483447	484901	-	SPAC24H6.04	hxk1	hexokinase 1	1455	469.669	365.237	370.283	368.622	370.601	433.794	642.897	566.766	650.043	669.692	635.276	631.007	626.836	653.205	452.682	433.941
chromosome1	485960	488615	-	SPAC24H6.03	cul3	cullin 3	2358	52.604	8.51472	64.2193	56.6633	62.9083	8.10247	24.9238	45.8471	31.5237	4.89072	4.75608	6.0437	7.30165	5.06512	46.9358	57.3995
chromosome1	488779	489350	+	SPAC24H6.02c		TIM23 translocase complex subunit Tim15 (predicted)	528	7.89559	3.137	9.23384	12.0318	9.8271	3.7396	6.56193	6.97334	5.46684	5.22801	4.5296	5.59602	6.63786	6.03918	10.3554	8.90565
chromosome1	490016	492011	+	SPAC24H6.01c		membrane bound O-acyltransferase, MBOAT (predicted)	1752	56.9662	17.0294	38.9201	35.5611	42.0878	19.3213	67.5764	77.4874	89.7175	26.9833	35.1044	34.4715	33.8531	34.4818	45.3731	53.5179
chromosome1	492461	497689	+	SPAPB21F2.02		Dopey family protein (predicted)	5064	122.678	96.7989	128.565	105.607	132.578	95.3598	103.034	111.313	111.994	81.2872	115.505	113.04	110.631	112.407	104.818	125.712
chromosome1	498171	498730	+	SPAPB21F2.03		ribosome biogenesis protein (predicted)	519	19.4213	6.274	22.043	25.9459	25.213	4.36287	16.8078	19.0986	14.6634	1.18052	2.03832	2.35033	2.65515	1.36369	23.1452	23.2387
chromosome1	499284	500405	-	SPAC227.01c	SPAPB21F2.04c	Erd1 homolog (predicted)	1122	27.807	18.822	20.8324	19.6248	20.1381	9.97226	40.0048	34.5024	40.4648	16.3586	23.5539	22.7198	21.9049	19.2864	25.8708	24.7762
chromosome1	501117	501485	-	SPAC227.19c		conserved protein	252	10.8723	6.72215	9.76873	8.59775	12.4576	7.4792	13.0663	15.4558	12.8752	9.10686	9.0592	9.73707	10.3993	10.9095	9.96727	13.4257
chromosome1	501767	502384	-	SPAC227.02c		rRNA processing protein Rrp15 (predicted)	618	22.5523	10.3073	25.5479	35.3385	31.9381	11.2188	23.8877	22.6373	17.1158	11.9738	13.8153	13.3185	12.8332	9.35098	31.8291	28.935
chromosome1	502978	504093	-	SPAC227.03c		mitochondrial NAD+ transporter (predicted)	1116	19.0492	12.9962	18.3128	20.833	21.0935	12.4653	24.4058	20.1394	20.3857	4.89072	8.83272	7.49866	6.19534	5.45474	21.928	20.7855
chromosome1	505053	505592	+	SPAC227.04		autophagy C terminal domain family protein (predicted)	540	8.41288	2.24072	9.75465	8.26707	10.8446	3.7396	5.81364	8.37842	5.97776	5.5653	7.47384	7.27482	7.08039	4.67549	7.51515	10.0483
chromosome1	505984	506355	+	SPAC227.05		prefoldin subunit 4 (predicted)	372	23.9772	12.0999	26.8851	28.9729	29.0346	14.9584	21.2399	24.0424	18.6997	19.5629	16.986	18.243	19.4711	13.0524	26.6029	27.4227
chromosome1	506543	507292	+	SPAC227.06		Rab GTPase binding (predicted)	750	70.7517	34.0589	54.9245	49.8314	48.8874	28.6703	94.1119	78.1639	99.4761	47.2208	45.296	47.3423	49.3414	49.0927	63.4024	58.3404
chromosome1	508136	509691	-	SPAC227.07c	pab1	protein phosphatase regulatory subunit Pab1	1392	76.4692	35.8514	93.5489	94.4099	109.029	37.396	42.2496	63.2805	45.4719	39.1258	48.2402	53.6098	58.8557	42.2742	78.4239	94.2571
chromosome1	510669	511336	-	SPAC227.08c	yth1	mRNA cleavage and polyadenylation specificity factor complex Yth1	513	13.4497	10.3073	14.639	15.1097	15.2866	14.9584	9.26729	13.8946	11.2913	10.2874	14.0418	14.2139	14.382	8.76655	13.3191	14.8372
chromosome1	511807	513060	+	SPAC227.09		folylpolyglutamate synthase (predicted)	1254	47.0982	3.58514	60.4094	60.7439	64.1988	3.11633	22.2185	32.5249	22.9403	6.40853	9.73864	10.4086	11.0631	8.76655	48.9367	53.9716
chromosome1	513831	514345	+	SPAC227.10		prefoldin subunit 2 (predicted)	345	27.3986	31.8182	30.8405	38.4737	33.9606	28.6703	21.1824	28.5179	21.1521	16.3586	18.1184	19.1384	20.1349	13.8317	33.1743	32.2032
chromosome1	514552	515674	-	SPAC227.11c		sensor for misfolded ER glycoproteins Yos9 (predicted)	933	27.8796	8.06658	28.1801	27.6406	26.3049	13.7119	19.7434	29.9229	27.3342	8.43228	9.96512	11.7516	13.497	13.6369	25.2203	27.4731
chromosome1	515797	517247	+	SPAC227.12		U4/U6 x U5 tri-snRNP complex subunit Prp4 family (predicted)	1389	36.7009	12.0999	47.0419	46.7026	48.2049	12.4653	15.3687	27.6852	17.9333	11.6365	15.8536	17.1238	18.3648	10.5199	37.0994	41.5793
chromosome1	517865	518443	-	SPAC227.13c	isu1	mitochondrial iron-sulfur cluster assembly scaffold protein Isu1	579	75.4346	52.8809	66.5794	43.6501	76.6315	66.6895	57.5608	81.8587	91.5057	41.6555	64.3203	63.5707	62.8384	62.7295	47.9135	78.3193
chromosome1	520933	521721	+	SPAC227.14		nicotinamide riboside kinase (predicted)	708	21.914	5.37772	26.8663	22.6441	27.8186	9.97226	13.4692	19.8272	12.9263	9.6128	13.1358	13.4304	13.7182	6.62361	19.8322	25.2383
chromosome1	523246	525867	+	SPAC227.15		protein phosphatase regulatory subunit Reg1 (predicted)	2622	35.2216	21.0627	38.4415	39.9872	41.728	29.2935	32.4643	45.5349	29.3779	28.1638	36.6898	35.5907	34.5169	23.9619	37.6816	42.9572
chromosome1	528003	528771	-	SPAC227.16c	psf3	GINS complex subunit Psf3	501	20.8908	6.72215	23.3368	37.8526	26.8947	6.85593	20.9521	21.9608	16.4516	15.0095	14.7212	16.2284	17.701	16.1694	32.6729	25.3016
chromosome1	529801	530166	-	SPAC227.17c		conserved protein	366	24.9074	17.9257	26.0476	36.5087	29.5359	16.2049	28.0321	29.8189	22.8381	20.9121	23.101	26.1894	29.2066	14.8057	33.9108	29.6273
chromosome1	530522	531628	+	SPAC227.18	lys3	saccharopine dehydrogenase Lys3	1107	745.005	211.075	560.458	713.855	587.138	165.166	1097.97	984.074	1079.93	403.4	397.699	404.816	411.769	357.091	831.579	715.305
chromosome1	532432	533409	-	SPAC2F7.02c		NLI interacting factor family phosphatase (predicted)	978	41.3384	14.7887	44.1	41.9204	43.3286	14.9584	34.8243	43.6094	36.3264	8.43228	9.51216	9.62515	9.73553	8.76655	39.7456	43.4193
chromosome1	534462	537725	-	SPAC2F7.03c	pom1	DYRK family protein kinase Pom1	3264	53.6053	19.2702	63.4357	61.3289	72.5369	26.1772	30.8526	43.4533	35.7644	27.1519	28.5365	31.7854	34.9594	24.936	51.9886	63.1461
chromosome1	538395	539847	+	SPAC2F7.04	pmc2	mediator complex subunit Pmc2/Med1	1365	42.1461	5.37772	50.0542	50.8997	54.6695	4.36287	27.399	36.48	27.794	13.9976	24.0069	23.2794	22.5687	17.1435	43.6972	48.7963
chromosome1	540125	541312	-	SPAC2F7.05c		translation initiation factor eIF5 (predicted)	1188	391.794	128.169	487.747	546.72	530.189	155.817	213.148	282.733	217.652	139.133	153.1	153.779	154.441	114.744	444.487	450.288
chromosome1	542037	543557	-	SPAC2F7.06c	pol4	DNA polymerase X family	1521	0.998293	0	1.32314	0.616851	1.81983	1.24653	0.172682	1.0408	0.408736	0.505937	0.67944	0.447681	0.221262	0.389624	0.480722	1.56829
chromosome1	544417	546240	-	SPAC2F7.07c	cph2	Clr6 histone deacetylase associated PHD protein- 2 Cph2	1824	85.6354	25.096	102.867	99.2811	108.247	29.9168	43.4584	70.2018	54.3619	16.5273	20.3832	19.2503	18.1435	16.7538	82.1726	95.9626
chromosome1	546664	548562	-	SPAC2F7.08c	snf5	SWI/SNF complex subunit Snf5	1899	30.8745	8.96286	40.0884	39.2749	41.8148	11.2188	14.7356	20.2435	14.1525	7.25176	8.83272	8.39402	7.96544	9.15617	31.7541	34.8497
chromosome1	548768	550243	-	SPAC2F7.09c		mitochondrial GTPase related protein (prediected)	1476	20.7826	9.85915	25.6464	28.2607	28.7865	6.85593	13.0087	17.1211	11.9555	9.95009	13.8153	14.7735	15.7096	8.76655	23.5863	25.0198
chromosome1	551011	552939	+	SPAC2F7.10	akr1	palmitoyltransferase Akr1 (predicted)	1929	42.3064	16.5813	39.5769	37.24	38.626	9.97226	41.2711	47.8247	47.2601	48.9072	54.3552	53.6098	52.8816	55.5215	38.4754	41.5961
chromosome1	556631	558220	+	SPAC2F7.11	nrd1	RNA-binding protein Nrd1	1590	11.4985	30.4737	8.74118	6.85107	11.2664	41.1356	8.34632	11.2406	16.5027	24.4536	33.519	35.7026	37.8358	38.5728	7.30933	11.2581
chromosome1	559317	560504	-	SPAC2F7.13c	wrs1	tryptophan-tRNA ligase Wrs1 (predicted)	1188	232.05	125.48	254.426	285.71	251.013	147.714	227.25	226.113	191.442	127.327	137.7	140.46	143.157	105.004	267.793	242.973
chromosome1	560978	561967	-	SPAC2F7.14c		exosome subunit Rrp4 (predicted)	990	37.1093	8.06658	43.3681	50.8743	49.4581	13.0886	25.2116	30.9637	25.7504	23.1044	25.1393	24.2867	23.4538	20.8449	43.0092	43.4865
chromosome1	564170	565034	+	SPAC2F7.15	rsm24	mitochondrial ribosomal protein subunit S24 (predicted)	777	41.293	8.96286	48.2524	54.6644	51.9645	11.8421	32.9824	41.5799	28.6626	31.0308	25.1393	24.9582	24.7814	18.3123	48.0193	48.6114
chromosome1	565168	569277	-	SPAC2F7.16c	pld1	phospholipase D, Pld1	4110	120.01	54.2253	158.237	146.965	153.35	57.3405	44.437	67.5478	50.6321	12.3111	17.8919	16.9	15.9309	13.2472	115.542	125.645
chromosome1	570236	571805	+	SPAC2F7.17		mitochondrial peptide chain release factor (predicted)	1191	34.5046	15.685	42.2279	43.0396	44.4453	11.2188	17.6712	24.771	20.4879	7.42041	8.83272	9.73707	10.6206	6.23399	35.2647	38.0927
chromosome1	571994	574371	-	SPAC13A11.01c	rga8	Rho-type GTPase activating protein Rga8	2334	110.184	46.1587	126.81	119.936	127.628	54.8475	70.1666	103.559	80.01	46.2089	58.6583	60.6608	62.6172	45.1964	104.683	119.857
chromosome1	575135	576622	-	SPAC13A11.02c	erg11	sterol 14-demethylase (predicted)	1488	188.342	174.328	131.484	124.248	99.7352	100.346	244.864	148.106	291.531	394.799	206.097	205.933	205.774	469.887	161.214	115.353
chromosome1	578521	579247	+	SPAC13A11.03	mcp7	meiosis specific coiled-coil protein Mcp7	633	8.2949	3.137	12.6684	10.6836	10.1559	4.98613	0.402926	0.15612	0.357644	2.52968	1.81184	2.46225	3.09767	0.584436	7.53279	6.92709
chromosome1	579720	581390	-	SPAC13A11.04c	ubp8	SAGA complex ubiquitin C-terminal hydrolase Ubp8	1350	36.8551	21.959	42.974	42.4546	41.4426	31.7866	24.0029	38.6136	25.7504	32.0427	36.4633	42.6416	48.6777	28.0529	36.7995	40.5291
chromosome1	582492	584033	+	SPAC13A11.05		peptidase family M17	1542	252.913	91.4212	216.854	217.157	222.934	99.0994	289.761	279.35	318.354	306.429	299.86	300.17	300.474	319.882	239.409	241.15
chromosome1	585597	587312	+	SPAC13A11.06		pyruvate decarboxylase (predicted)	1716	8.54902	1.34443	9.26199	9.42446	10.1249	3.7396	7.59803	10.1998	7.25506	6.74582	8.60624	7.49866	6.4166	5.45474	8.8647	10.1491
chromosome1	588925	590259	+	SPAC3H8.02		sec14 cytosolic factor family phosphatidylinositol transporter (predicted)	1335	78.1754	55.5697	65.6222	54.7534	75.5893	58.5871	86.0534	76.6547	100.958	90.7313	90.8185	91.5508	92.2663	108.316	64.3462	75.9333
chromosome1	591067	591555	+	SPAC3H8.03	img2	mitochondrial ribosomal protein subunit Img2 (predicted)	318	12.878	11.2036	14.1745	16.3306	15.5348	11.8421	11.9151	15.3518	10.5249	10.1187	7.02088	7.38674	7.74417	5.25993	14.9774	15.4757
chromosome1	592743	593759	+	SPAC3H8.04		chromosome segregation protein (predicted)	1017	64.29	37.1959	50.3075	40.9919	52.771	57.3405	79.031	96.0656	89.6664	55.8217	75.6443	83.7164	91.6025	68.9635	52.6501	66.7504
chromosome1	593977	597277	-	SPAC3H8.05c	mms1	E3 ubiquitin ligase complex subunit Mms1 (predicted)	3222	139.974	29.5774	129.464	126.898	137.356	36.1495	136.822	149.302	159.049	38.4512	52.3169	54.6171	56.8644	50.4563	129.94	141.213
chromosome1	598916	600184	+	SPAC3H8.06	aur1	inositol phosphorylceramide synthase Aur1 (predicted)	1269	66.7949	47.055	44.5082	44.4896	40.9339	30.5401	97.0475	72.2834	107.242	97.8144	73.8325	74.2032	74.5653	113.77	60.5975	51.0563
chromosome1	600883	601485	-	SPAC3H8.07c	pac10	prefoldin subunit 3 Pac10 (predicted)	510	38.2981	16.5813	43.8889	47.6268	44.5942	23.6841	25.4994	37.4167	28.1517	10.962	18.7978	18.243	17.701	15.0005	40.8452	42.2767
chromosome1	602060	603751	-	SPAC3H8.08c		transcription factor (predicted)	1692	34.4139	14.3406	35.2462	28.5532	37.9932	16.8282	26.6507	44.4421	32.9032	24.1163	36.9162	34.3595	31.8617	25.91	27.9701	40.0754
chromosome1	604496	606849	-	SPAC3H8.09c	nab3	poly(A) binding protein Nab3 (predicted)	2217	18.7134	4.03329	22.5779	22.2321	24.5926	7.4792	9.8429	16.1324	11.7001	3.87885	7.9268	8.50594	9.07175	4.48068	18.435	21.8609
chromosome1	608992	610159	+	SPAC3H8.10	spo20	sec14 cytosolic factor family Sec14	861	176.659	88.2842	197.707	181.265	212.923	103.462	134.289	179.694	138.459	28.5011	39.8605	36.7099	33.6318	26.8841	166.868	202.193
chromosome1	610886	613277	+	SPAC1F3.01	rrp6	exosome 3'-5' exoribonuclease subunit Rrp6 (predicted)	2334	94.8832	52.8809	122.053	143.796	134.213	49.8613	52.8984	63.957	45.574	15.0095	21.2891	20.3695	19.4711	11.8835	115.938	111.528
chromosome1	613498	616848	-	SPAC1F3.02c	mkh1	MEK kinase (MEKK) Mkh1	3351	50.4622	18.822	59.7713	49.1403	60.8734	19.9445	30.2194	49.646	33.5674	25.9714	41.2194	43.3132	45.3587	30.0011	43.3415	57.2482
chromosome1	617844	620996	+	SPAC1F3.03		Lgl family protein (predicted)	3015	45.9935	13.8924	52.784	42.4334	52.1941	17.4515	21.1824	40.2268	33.6696	20.2375	36.6898	35.2549	33.8531	27.8581	35.9204	48.33
chromosome1	621189	622191	-	SPAC1F3.04c	tsr3	SSU-rRNA maturation protein Tsr3 (predicted)	867	36.4558	6.72215	44.4097	45.5079	44.7493	14.9584	21.0673	33.6178	22.0206	17.2018	19.0243	20.4814	21.9049	16.3642	38.0173	41.155
chromosome1	623272	625086	+	SPAC1F3.05		Golgi localized Arf binding gamma-adaptin ortholog (predicted)	1533	74.8356	26.4404	84.3151	71.1434	83.6048	29.2935	55.7764	57.7122	57.6317	35.4156	36.6898	34.3595	32.083	33.1181	66.4338	75.2444
chromosome1	625430	631303	-	SPAC1F3.06c	spo15	sporulation protein Spo15	5874	243.686	169.846	340.545	321.436	386.305	165.789	79.0886	104.08	67.9012	41.9927	61.1496	63.3469	65.4936	40.7157	247.162	295.178
chromosome1	631556	632841	-	SPAC1F3.07c	rsc58	RSC complex subunit Rsc58	1212	43.6935	15.2369	54.4529	56.3051	55.4768	16.3296	26.6507	32.3688	24.1665	5.05937	8.37976	6.93906	5.53155	4.8703	47.2166	48.0155
chromosome1	633148	633474	-	SPAC1F3.08c		dubious	327	0.236313	0	0.338371	0.420773	0.196459	0	0	0.10408	0.051092	0.168646	0	0	0	0	0.291815	0.166631
chromosome1	634937	636959	+	SPAC1F3.09	mug161	CwfJ family protein, splicing factor (predicted)	1686	121.066	68.5659	121.025	118.257	137.431	57.3405	140.794	144.619	121.139	120.244	115.278	114.047	112.844	100.328	125.164	139.752
chromosome1	637023	639311	-	SPAC1F3.10c	2012-10-01	mitochondrial intermediate peptidase Oct1 (predicted)	2289	27.8761	14.7887	35.635	28.2098	35.1145	22.4376	11.8575	19.2027	13.7948	9.6128	14.9477	14.102	13.2757	11.8835	23.1982	29.9768
chromosome1	639411	640175	+	SPAC1D4.01		human c9orf78 ortholog	765	18.5501	4.03329	23.8447	24.5977	23.6496	4.36287	10.1307	11.3967	8.9411	2.19239	2.03832	2.23841	2.43388	2.14293	20.1639	19.6933
chromosome1	640399	641627	-	SPAC1D4.02c		human GRASP protein family Golgi protein (predicted)	1038	31.8728	11.2036	43.6355	37.9776	36.6035	18.0747	7.65559	15.0395	10.5249	8.76957	12.4564	13.5424	14.6033	9.5458	28.6846	29.6407
chromosome1	641885	643512	-	SPAC1D4.03c	aut12	autophagy associated protein Aut12 (predicted)	1542	21.4996	6.274	22.9016	16.3052	20.5972	9.97226	14.2175	21.0762	18.9551	7.25176	19.2508	17.0119	14.8246	13.0524	15.6654	20.7519
chromosome1	644711	646377	+	SPAC1D4.04	cct2	chaperonin-containing T-complex beta subunit Cct2	1584	373.313	89.1805	435.407	503.159	458.772	106.579	303.058	336.802	260.62	112.824	123.885	121.098	118.375	98.9646	441.832	419.389
chromosome1	646593	647808	-	SPAC1D4.05c		Erd1 homolog (predicted)	1164	48.8316	30.4737	37.4233	37.8632	38.018	13.0886	67.4613	66.7672	69.5362	44.6911	47.7873	44.6562	41.5973	48.703	46.9344	47.3008
chromosome1	648301	649393	-	SPAC1D4.06c	csk1	cyclin-dependent kinase activating kinase Csk1	921	24.3674	5.82586	29.1232	29.329	30.0645	6.85593	12.6058	17.6936	15.7363	9.44415	8.60624	9.28939	9.95679	11.4939	24.2037	26.07
chromosome1	649449	649889	-	SPAC1D4.07c		dubious	441	2.71021	0.896286	3.33084	2.78961	3.08627	0.623267	1.6117	2.39383	1.58385	1.34916	1.81184	2.12649	2.43388	1.94812	2.4286	2.86269
chromosome1	650814	651848	+	SPAC1D4.08	pis1	CDP-diacylglycerol--inositol 3- phosphatidyltransferase Pis1 (predicted)	756	104.067	49.2957	83.9913	91.1921	68.7401	21.1911	131.699	88.2076	140.503	105.066	72.0206	66.9284	61.9534	97.6009	103.607	75.0259
chromosome1	652359	653234	-	SPAC1D4.09c	rtf2	replication termination factor Rtf2	723	33.7241	4.03329	42.8191	43.913	44.2964	4.36287	16.52	25.9679	17.218	12.4798	21.0626	18.8026	16.5947	13.2472	35.5176	38.3783
chromosome1	653774	656240	+	SPAC1D4.10	trz1	3'-tRNA processing endonuclease tRNAse Z L2 Trz1 (predicted)	2430	54.0046	35.8514	59.6634	60.6676	70.229	34.9029	56.352	57.8163	43.7347	57.6768	61.6026	60.1012	58.6345	45.1964	59.345	66.2211
chromosome1	656760	658832	-	SPAC1D4.11c	lkh1	dual specificity protein kinase Lkh1	2073	48.1873	16.5813	40.2526	20.4599	32.1201	16.8282	29.8741	47.1481	62.5877	14.6722	21.9686	22.1602	22.3475	29.4166	23.3452	36.9725
chromosome1	664782	667100	+	SPAC1D4.12	rad15	transcription factor TFIIH complex subunit Rad15	2319	68.0473	16.1332	57.43	50.2002	57.424	21.8143	65.792	76.4986	87.3162	41.3182	55.0346	54.729	54.4305	58.054	54.9788	63.583
chromosome1	668153	669175	+	SPAC1D4.13	byr1	MAP kinase kinase Byr1	1023	43.8523	19.2702	51.7433	41.3862	41.7156	16.8282	21.5277	29.4025	29.5312	19.7315	19.7038	19.3622	19.0285	21.2345	35.3	37.7398
chromosome1	670379	675320	+	SPAC1D4.14	tho2	THO complex subunit Tho2 (predicted)	4887	111.455	80.2176	136.861	121.543	156.377	91.6202	58.2516	88.9362	65.3466	50.7623	76.0973	76.6654	77.2205	56.8851	102.145	134.601
chromosome1	675539	678238	-	SPAC22F3.13	tsc1	hamartin	2700	68.0291	14.3406	76.3762	71.8853	78.0212	15.5817	50.0779	69.5253	52.8802	30.8621	47.5608	46.335	45.1375	33.5077	65.2018	75.278
chromosome1	680176	681621	+	SPAC22F3.12c	rgs1	regulator of G-protein signaling Rgs1	1446	8.8122	3.58514	9.81095	7.31318	10.1745	4.98613	4.66243	9.10698	6.9996	2.36104	2.94424	3.13377	3.31893	3.70143	6.50078	9.82983
chromosome1	682874	683446	+	SPAC22F3.11c	snu23	U4/U6 x U5 tri-snRNP complex subunit Snu23 (predicted)	456	7.20787	2.24072	8.81469	9.48805	9.90155	3.11633	4.02926	6.14071	4.29173	3.87885	3.85016	3.46953	3.09767	3.31181	7.81505	8.68721
chromosome1	684010	686270	+	SPAC22F3.10c	gcs1	glutamate-cysteine ligase Gcs1	2010	205.312	94.5582	252.903	253.443	290.334	96.6063	106.603	184.065	118.942	93.261	125.923	126.918	127.889	92.5358	208.439	256.021
chromosome1	686593	688730	+	SPAC22F3.09c	res2	MBF transcription factor complex subunit Res2	1974	26.3186	6.274	31.5865	20.8203	27.1548	9.349	10.0156	17.8497	16.7582	5.22801	7.47384	9.73707	11.9482	7.40286	17.5089	24.1503
chromosome1	689483	690928	+	SPAC22F3.08c	rok1	ATP-dependent RNA helicase Rok1 (predicted)	1446	41.166	20.1664	50.7298	58.7153	53.4783	14.3351	26.2477	27.9454	23.8089	17.8764	18.7978	19.0265	19.2498	17.7279	48.7647	45.234
chromosome1	691530	691984	+	SPAC22F3.07c	atp20	F0-ATPase subunit G (predicted)	357	45.138	38.0922	50.6688	63.0447	52.7338	24.3074	47.3726	41.4758	35.1002	32.0427	29.8954	31.0019	32.083	23.9619	58.2415	49.0987
chromosome1	692567	693061	+	SPAC22F3.15		GatB/YqeY domain protein	372	9.05724	3.58514	10.8385	11.8537	11.6883	6.23267	9.38241	7.38966	5.82448	4.89072	7.02088	5.37218	3.76146	2.33775	11.0963	10.3003
chromosome1	693831	697034	+	SPAC22F3.06c	lon1	Lon protease homolog Lon1 (predicted)	3204	242.364	98.5915	357.975	324.62	380.558	110.941	44.437	68.7447	32.5456	41.6555	69.3029	65.9211	62.6172	34.2869	238.75	279.877
chromosome1	697291	698068	+	SPAC22F3.05c	alp41	ADP-ribosylation factor Alp41	561	5.60859	5.37772	5.743	6.18122	6.34047	9.03736	4.48974	5.36011	5.36466	7.25176	12.9094	12.1993	11.5056	8.57173	5.66282	6.02392
chromosome1	698033	702533	-	SPAC22F3.04	mug62	AMP binding enzyme (predicted)	4287	0.23959	0	0.371606	0.597773	0.421871	0	0.230243	0.10408	0	0	0.45296	0.335761	0.221262	0.389624	0.485133	0.319259
chromosome1	703789	706828	+	SPAC22F3.03c	rdh54	ATP-dependent DNA helicase Rdh54	2436	15.4554	7.17029	19.4108	20.1844	19.3399	11.2188	7.59803	10.9804	8.2769	6.07124	9.0592	8.95363	8.85048	5.25993	16.3269	16.6407
chromosome1	706844	707473	-	SPAC22F3.02	atf31	transcription factor Atf31	630	1.79693	0	1.80172	0.610491	1.83638	0	0.748291	1.5612	1.78822	0.168646	1.81184	1.45496	1.10631	0.779249	0.652724	1.74752
chromosome1	708055	710023	-	SPAC1296.01c	SPAC22F3.01	phosphoacetylglucosamine mutase (predicted)	1629	124.741	64.9808	123.911	103.326	119.166	72.9222	120.302	130.88	126.248	111.812	139.512	127.589	115.941	119.03	108.529	122.948
chromosome1	711301	712150	+	SPAC1296.02	cox4	cytochrome c oxidase subunit IV (predicted)	495	89.2111	107.554	92.5636	133.774	92.0422	62.3267	129.972	78.7363	83.1266	98.8263	67.0381	68.7191	70.3613	67.0154	132.609	87.7459
chromosome1	712491	714014	-	SPAC1296.03c	sxa2	serine carboxypeptidase Sxa2	1524	13.6494	1.34443	17.4261	16.9539	16.788	0	6.84974	10.1998	6.79523	1.8551	5.662	4.92449	4.20398	3.50662	13.8572	14.6607
chromosome1	715480	716621	+	SPAC1296.04	mug65	spore wall assembly protein (predicted)	747	19.6391	4.48143	22.409	20.3179	25.9326	4.98613	17.3834	23.6781	14.6123	13.323	11.777	13.6543	15.4883	11.4939	19.4185	25.2047
chromosome1	716940	717804	-	SPAC1296.05c		cyclin L family cyclin (predicted)	777	32.2449	38.0922	31.4317	29.9268	31.752	28.6703	32.6945	41.2676	33.7207	22.5985	31.2542	26.5251	21.9049	24.3515	30.7751	34.8245
chromosome1	719447	721410	+	SPAC1296.06	tah18	NADPH-dependent diflavin oxidoreductase, involved in iron-sulphur cluster assembly Tah18 (predicted)	1755	32.6022	16.5813	41.276	32.764	43.6782	26.1772	13.0663	24.823	16.8604	8.43228	16.7595	17.5715	18.3648	11.8835	26.7271	37.5901
chromosome1	721617	723425	-	SPAPJ696.01c	vps17	retromer complex subunit Vps17	1650	55.5232	13.8924	69.3383	70.2447	70.6323	24.9307	26.3629	43.1411	30.4508	15.3467	22.8745	23.2794	23.675	14.6109	56.7958	61.7557
chromosome1	724289	725720	+	SPAPJ696.02		actin cortical patch component Lsb4 (predicted)	1293	140.566	54.6735	136.743	146.083	139.192	56.094	175.388	143.838	147.503	109.114	105.766	104.31	102.887	89.8084	155.065	140.693
chromosome1	726081	728076	-	SPAC22G7.01c	SPAPJ696.03c	iron responsive transcriptional regulator, peptidase family (predicted)	1797	166.996	143.406	188.773	153.806	192.199	170.775	110.056	150.031	127.474	92.7551	107.125	112.816	118.375	87.8603	140.397	178.584
chromosome1	728420	731706	+	SPAC22G7.02	kap111	karyopherin Kap111 (predicted)	2973	85.0001	64.5326	97.0116	94.2573	107.101	67.3128	54.7979	84.4087	63.2008	43.0046	58.8848	58.982	59.077	40.1313	82.1638	99.7741
chromosome1	731938	732648	+	SPAC22G7.03		sequence orphan	711	4.82811	1.79257	4.70138	5.90142	7.49441	2.49307	4.89267	6.9213	5.05811	3.20427	4.98256	4.70065	4.42524	4.28587	5.59226	7.30936
chromosome1	732880	736465	+	SPAC22G7.04	ubp13	ubiquitin C-terminal hydrolase, poly(A)-specific ribonuclease complex subunit Pan2 (predicted)	3267	112.166	62.74	131.967	118.571	147.866	67.3128	70.6271	102.467	76.2292	77.071	98.5188	99.2733	100.01	77.3404	103.877	133.207
chromosome1	736797	738720	+	SPAC22G7.05		krr family protein (predicted)	1797	85.5083	22.8553	113.227	169.941	132.889	11.2188	48.1784	49.8022	35.2024	14.6722	14.7212	16.3404	17.9222	10.7147	132.624	106.061
chromosome1	739300	746034	-	SPAC22G7.06c	ura1	carbamoyl-phosphate synthase (glutamine hydrolyzing), aspartate carbamoyltransferase Ura1	6735	1053.49	2756.98	1010.34	1178.46	1242.11	1888.5	1197.75	840.652	1131.79	3644.85	2978.66	2988.27	2997.66	3547.92	1184.37	1112.48
chromosome1	747143	748402	-	SPAC22G7.07c		mRNA (N6-adenosine)-methyltransferase (predicted)	1260	16.8802	5.82586	19.0307	16.5087	18.7422	9.97226	9.5551	17.4334	12.9774	5.05937	7.02088	8.61786	10.1781	7.01324	14.3776	18.3196
chromosome1	749930	751588	+	SPAC22G7.08	ppk8	serine/threonine protein kinase Ppk8 (predicted)	1542	15.8729	3.137	16.117	12.6931	17.6689	2.49307	11.3395	15.3518	15.4298	5.73395	5.43552	5.81986	6.19534	5.45474	12.2783	16.9207
chromosome1	751673	753210	-	SPAC22G7.09c	nup45	nucleoporin Nup45	1278	54.8698	18.3739	74.1241	86.8169	89.3497	16.8282	24.9814	34.2422	19.9259	21.418	25.8187	27.0847	28.3215	11.4939	67.8656	71.5561
chromosome1	753704	754830	+	SPAC22G7.10		mRNA cleavage and polyadenylation specificity factor complex subunit, Fip1 homolog (predicted)	1035	71.6411	20.6146	99.489	105.004	101.572	14.9584	23.7726	42.3605	21.101	17.2018	25.8187	24.5106	23.2325	13.8317	80.1086	82.4529
chromosome1	755080	755502	-	SPAC22G7.11c	SPAC4G8.01c	conserved fungal protein	423	1.806	16.1332	2.06917	2.06041	2.60567	13.7119	1.55414	2.54995	1.32839	1.51781	0.67944	0.895363	1.10631	0.779249	1.90525	2.58768
chromosome1	756598	757085	-	SPAC4G8.02c	sss1	translocon gamma subunit Sss1 (predicted)	213	77.3223	121.447	80.4583	93.0321	80.4036	107.825	75.0593	95.7013	71.6309	67.6269	72.9266	70.8456	68.8125	48.5082	87.5238	85.3431
chromosome1	758208	760550	-	SPAC4G8.03c		RNA-binding protein (predicted)	2343	14.5993	6.274	16.1123	16.2501	18.5871	21.8143	10.9941	16.7048	11.8533	8.09499	12.2299	12.3112	12.3907	6.03918	14.6392	17.9793
chromosome1	767709	770090	+	SPAC4G8.04		GTPase activating protein (predicted)	2319	69.5628	29.1293	63.6656	50.2383	59.7443	30.5401	62.6837	62.4999	80.2655	51.0996	56.8465	54.841	52.8816	61.9503	54.0526	60.6341
chromosome1	770623	772323	+	SPAC4G8.05	ppk14	serine/threonine protein kinase Ppk14 (predicted)	1701	55.8263	19.2702	66.0079	54.8297	64.7199	26.8005	30.277	46.8879	37.3482	18.8883	27.4041	29.547	31.6405	23.7671	47.3048	58.9622
chromosome1	772673	773929	-	SPAC4G8.06c	trm12	tRNA methyltransferase Trm12 (predicted)	1257	72.4034	34.9552	85.7508	92.2414	97.2784	37.396	52.2652	61.9795	48.1797	18.551	19.0243	20.8172	22.5687	18.5072	79.9896	85.8808
chromosome1	774000	776013	-	SPAC4G8.07c		tRNA (m5U54) methyltransferase Trm2 (predicted)	1584	49.3353	14.7887	61.2047	65.3226	65.6257	14.9584	28.7804	32.7851	27.794	11.9738	13.8153	12.3112	10.8418	9.35098	54.1232	55.0218
chromosome1	777259	778283	+	SPAC4G8.08		mitochondrial iron ion transporter (predicted)	816	21.3816	23.7516	24.0136	27.1414	23.9225	34.9029	22.6214	20.9721	16.6049	3.54156	2.94424	3.80529	4.6465	4.09106	25.7561	22.9699
chromosome1	778532	781156	+	SPAC4G8.09		mitochondrial leucine-tRNA ligase (predicted)	2625	57.8616	23.3034	82.565	79.3511	88.3447	14.9584	13.8146	21.2323	13.0285	11.8052	16.7595	16.3404	15.9309	10.325	59.2656	66.6748
chromosome1	781487	782035	+	SPAC4G8.10	gos1	SNARE Gos1 (predicted)	549	15.888	5.37772	18.7586	13.965	17.7186	6.23267	7.94339	17.6415	10.6782	2.86697	7.24736	6.26754	5.31029	7.59767	12.1195	17.6937
chromosome1	782142	783144	-	SPAC4G8.11c	atp10	F1-F0 ATPase assembly protein (predicted)	804	5.47246	3.58514	7.50249	9.34391	9.33078	1.24653	2.24487	3.48667	1.78822	1.8551	3.85016	3.24569	2.65515	1.75331	7.1682	7.44378
chromosome1	784675	786563	-	SPAC4G8.12c		alpha-1,2-mannosyltransferase (predicted)	1602	26.5382	7.17029	22.6088	24.5214	24.7456	4.36287	30.9677	31.4841	33.6696	24.4536	25.8187	24.0629	22.3475	25.3256	26.4971	26.9214
chromosome1	787119	789164	-	SPAC4G8.13c	prz1	calcineurin responsive transcription factor Prz1	2046	123.702	37.644	115.571	48.9177	60.5715	22.4376	76.2105	75.718	138.459	39.8004	42.8047	44.3204	45.8013	66.6258	57.2824	65.4622
chromosome1	790884	792168	-	SPAC16C9.01c	SPAC4G8.14c	carbohydrate kinase (predicted)	1086	26.9539	8.51472	35.6967	40.2924	36.4794	8.10247	11.0517	16.5487	11.087	9.6128	11.0975	11.9755	12.8332	6.62361	31.3307	30.044
chromosome1	792689	793760	-	SPAC16C9.02c		S-methyl-5-thioadenosine phosphorylase (predicted)	924	142.865	250.064	163.338	217.878	174.679	268.005	144.017	148.938	105.709	121.931	114.599	117.404	120.145	78.7041	195.241	166.368
chromosome1	795084	796580	+	SPAC16C9.03	nmd3	export adaptor Nmd3 (predicted)	1497	110.248	50.6402	138.198	169.615	161.899	33.6564	64.871	71.9712	59.5221	21.418	21.0626	22.3841	23.675	17.1435	137.513	132.862
chromosome1	796993	798600	-	SPAC16C9.04c	mot2	CCR4-Not complex subunit Mot2 (predicted)	1470	54.6792	15.685	74.4197	86.7279	84.1011	11.2188	13.9297	25.5516	18.8529	10.6247	17.8919	16.4523	15.0458	10.5199	64.4168	65.1961
chromosome1	799550	800764	+	SPAC16C9.05	cph1	Clr6 histone deacetylase associated PHD protein- 1 Cph1	1215	48.0633	19.2702	54.277	56.4069	62.5857	31.1633	34.7667	61.6152	36.7862	28.1638	40.7664	42.4178	44.0312	21.6241	49.7746	62.2724
chromosome1	801310	804087	-	SPAC16C9.06c	upf1	ATP-dependent RNA helicase Upf1	2778	155.879	35.4033	184.029	167.573	200.053	39.8891	99.0046	145.347	104.79	75.5532	103.275	105.653	107.976	78.5093	146.559	182.389
chromosome1	804996	807506	+	SPAC16C9.07	ppk5	serine/threonine protein kinase Ppk5 (predicted)	2511	50.7949	7.61843	70.8725	66.658	76.371	12.4653	11.9151	20.0874	14.3568	7.25176	11.5505	11.0801	10.6206	6.23399	49.8805	58.1976
chromosome1	808028	812042	+	SPAC2G11.02	urb2	ribosome biogenesis protein Urb2 (predicted)	3957	92.5054	73.4955	102.375	99.9277	117.603	63.5732	84.5569	94.2963	74.5943	88.8762	109.163	107.779	106.427	84.9381	95.2168	110.077
chromosome1	812107	813970	-	SPAC2G11.03c	vps45	vacuolar sorting protein Vps45	1677	59.0898	13.8924	67.5506	58.4418	68.343	19.3213	39.314	60.002	43.7347	10.962	24.4598	20.8172	17.2584	11.6887	52.5796	65.6498
chromosome1	814451	815356	+	SPAC2G11.04		RNA-binding protein, G-patch type (predicted)	906	11.8162	2.68886	13.9915	15.2877	16.1552	2.49307	7.07998	10.408	7.86816	5.9026	7.24736	6.71522	6.19534	4.67549	12.7722	14.2995
chromosome1	815515	817620	-	SPAC2G11.05c		BRO1 domain protein (predicted)	2106	12.6466	2.68886	15.561	13.895	16.8211	2.49307	7.77071	11.761	7.35724	2.36104	7.47384	6.26754	5.08903	3.31181	12.0181	15.1872
chromosome1	818117	819650	+	SPAC2G11.06	vps4	AAA family ATPase Vps4 (predicted)	1299	54.6429	26.4404	69.4649	73.8694	75.9987	34.5913	23.9453	41.6839	27.7429	9.27551	16.3066	16.2284	16.1521	10.325	58.5687	64.9189
chromosome1	820163	821704	-	SPAC2G11.07c	ptc3	protein phosphatase 2c homolog 3	1245	391.748	124.584	464.901	443.738	463.065	139.612	233.87	329.725	258.985	211.819	279.929	280.696	281.445	202.605	379.418	420.011
chromosome1	822332	822849	-	SPAC2G11.08c	smn1	SMN family protein Smn1	459	6.91545	0	8.07961	8.903	8.36296	3.11633	5.2956	7.23354	4.80265	3.87885	4.98256	4.58873	4.20398	3.50662	7.7974	7.99829
chromosome1	823739	826229	+	SPAC2G11.09		DUF221 family protein	2382	78.5566	44.3662	51.9122	46.6517	61.7916	44.2519	99.6378	93.7238	126.912	80.1067	94.4422	92.67	90.9387	105.783	62.8908	72.1022
chromosome1	826538	828011	-	SPAC2G11.10c		thiosulfate sulfurtransferase, URM1 activating enzyme (predicted)	1206	19.6573	7.17029	25.9842	28.515	27.8435	7.4792	8.63412	12.6457	8.17472	7.7577	10.1916	11.4159	12.6119	7.59767	22.4219	22.9363
chromosome1	829214	831499	-	SPAC2G11.11c	prh1	ATP-dependent RNA helicase Prh1 (predicted)	2160	65.1522	23.7516	74.673	92.1079	83.3443	6.23267	49.675	48.3971	47.8732	28.3325	25.1393	26.1894	27.2152	22.0138	79.1031	72.0602
chromosome1	832027	836013	+	SPAC2G11.12	rqh1	RecQ type DNA helicase Rqh1	3987	64.6113	12.548	80.9566	89.6405	90.3134	11.2188	36.954	46.3155	34.9469	19.9002	32.1602	31.7854	31.4192	19.2864	73.4932	76.1069
chromosome1	836383	837972	+	SPAC2G11.13	atg22	vacuolar amino acid efflux transporter Atg22	1590	27.9976	6.72215	20.7058	16.9157	18.6368	14.3351	27.7443	32.9412	41.2312	22.7672	26.9511	25.6298	24.3388	34.0921	20.2344	23.2555
chromosome1	838320	841387	+	SPAC2G11.14	taf111	transcription factor TFIID complex subunit Taf111	2940	81.615	32.2663	109.919	114.175	121.561	38.6425	24.9814	40.0187	30.2464	15.684	23.7804	20.8172	17.9222	16.3642	86.8387	95.2317
chromosome1	841572	842490	-	SPAC2G11.15c	tgs1	RNA methyltransferase Tgs1 (predicted)	720	21.2243	3.58514	26.3878	28.1335	29.928	4.36287	13.6419	17.7456	11.8533	9.6128	17.439	15.3331	13.2757	8.96136	23.6921	25.9944
chromosome1	843233	844084	+	SPAC521.02		WLM domain protein	852	43.5256	21.5109	48.5621	55.1731	53.6086	23.6841	27.4565	46.0033	34.3849	23.779	27.4041	26.1894	25.0026	19.8708	46.6786	51.1529
chromosome1	845145	845924	+	SPAC521.03		short chain dehydrogenase (predicted)	780	269.466	84.2509	217.361	280.495	301.687	99.7226	546.022	529.818	364.03	308.621	342.891	348.632	354.241	227.735	361.874	375.348
chromosome1	846331	848976	-	SPAC521.04c		calcium permease (predicted)	2646	42.1643	29.1293	31.8117	36.7397	35.2634	31.7866	61.3598	51.1552	60.9527	73.3608	69.0764	69.2787	69.4763	76.5612	44.2853	40.3947
chromosome1	849520	850122	+	SPAC521.05	rps802	40S ribosomal protein S8 (predicted)	603	1709.24	768.117	1422.53	1814.06	1430.27	662.532	2729.16	2402.13	2229.58	1848.78	1560.33	1549.93	1539.76	1272.22	2094.52	1744.07
chromosome1	850676	854346	+	SPAC23G3.01	rpb2	RNA polymerase II complex subunit Rpb2	3633	345.337	148.335	410.99	385.271	412.986	189.473	212.745	306.515	226.184	110.969	158.083	155.01	152.007	106.367	332.395	378.608
chromosome1	854523	869527	-	SPAC23G3.02c	sib1	ferrichrome synthetase Sib1	14775	164.723	126.825	179.785	114.09	146.489	138.988	73.3901	137.177	137.386	84.1541	175.748	179.073	182.32	165.396	101.616	143.482
chromosome1	871025	872320	+	SPAC23G3.03	sib2	ornithine N5 monooxygenase (predicted)	1296	112.598	4.03329	110.37	34.4164	64.5958	13.7119	37.875	91.0698	116.643	22.9358	52.9963	54.3933	55.758	52.2097	35.4764	73.144
chromosome1	873167	873751	+	SPAC23G3.04	ies4	Ino80 complex subunit Ies4	585	12.9778	4.92957	16.1592	17.0429	14.7407	2.49307	6.84974	9.05494	7.20397	8.76957	7.70032	7.05098	6.4166	5.45474	13.9189	12.9048
chromosome1	874532	875563	-	SPAC23G3.05c		regulator of G-protein signaling (RGS) domain (predicted)	1032	37.9896	18.822	25.4212	20.9602	25.1137	6.23267	46.797	46.5757	60.7994	20.2375	24.4598	24.5106	24.5601	28.2478	28.8786	32.0436
chromosome1	876947	878582	+	SPAC23G3.06		U3 snoRNP protein Nop58 (predicted)	1527	502.323	344.174	578.494	660.679	598.25	295.428	541.072	429.589	364.081	390.415	321.375	316.958	312.643	275.464	624.022	543.791
chromosome1	879214	880189	-	SPAC23G3.07c	snf30	SWI/SNF complex subunit Snf30	825	15.0288	4.48143	18.9463	17.717	17.4704	4.36287	5.46828	9.15902	7.91926	2.02375	3.62368	3.35761	3.09767	2.92218	13.963	14.7867
chromosome1	881023	883650	-	SPAC23G3.08c	ubp7	ubiquitin C-terminal hydrolase Ubp7	2628	77.1952	31.8182	77.1645	66.7216	78.1701	36.1495	79.8944	84.4607	77.2511	32.2113	43.9371	42.5297	41.1547	39.7417	70.7588	80.2013
chromosome1	884445	885542	+	SPAC23G3.09	taf4	transcription factor TFIID complex subunit Taf4 (predicted)	1098	58.9991	22.4072	72.6743	73.4497	73.1945	8.72573	25.1541	44.4941	34.1805	23.1044	31.0278	31.8973	32.7468	22.5982	58.6481	63.9275
chromosome1	885895	887172	-	SPAC23G3.10c	ssr3	SWI/SNF and RSC complex subunit Ssr3	1278	44.9927	27.3367	56.7496	66.8234	65.1666	13.0886	24.9238	34.2943	23.6556	13.6603	17.8919	19.9218	21.9049	16.3642	53.982	55.1983
chromosome1	887661	889033	+	SPAC23G3.11	rpn6	19S proteasome regulatory subunit Rpn6 (predicted)	1266	145.179	72.5992	178.638	176.508	199.421	91.6202	79.7793	136.709	84.455	64.0853	117.996	113.151	108.418	62.9243	146.863	179.172
chromosome1	889130	892120	-	SPAC23G3.12c		serine protease (predicted)	2991	220.102	167.157	282.064	290.844	284.241	148.337	109.826	148.626	107.651	42.836	61.1496	62.0039	62.8384	46.9497	235.366	240.453
chromosome1	893719	894423	-	SPAC22H12.01c	mug35	sequence orphan	705	55.4688	18.822	60.6393	44.9474	63.0076	48.6148	30.3921	69.8896	46.085	22.9358	48.6932	47.79	46.9076	29.4166	40.4865	65.2297
chromosome1	895366	896401	+	SPAC22H12.02	tfg3	transcription factor TFIIF complex subunit Tfg3	726	85.0545	40.781	99.5171	99.154	102.192	69.1826	48.6389	80.2455	58.8069	63.748	67.7175	65.6972	63.7235	49.6771	83.6721	95.1057
chromosome1	896877	897767	+	SPAC22H12.03		mitochondrial hydrolase (predicted)	813	19.0946	7.61843	23.3098	28.9983	26.5778	3.7396	12.6058	18.4742	11.4446	10.456	11.777	12.3112	12.8332	8.57173	23.9744	23.9613
chromosome1	898191	898949	-	SPAC22H12.04c	rps102	40S ribosomal protein S3a (predicted)	759	2382.27	916.453	2884.05	3477.52	2990.35	885.35	1790.34	2056.36	1471.6	1486.61	1575.06	1562.58	1550.38	1004.16	2960.44	2688.78
chromosome1	899567	901753	-	SPAC22H12.05c		fasciclin domain protein	2187	40.508	28.233	38.899	36.072	29.3572	31.7866	28.838	38.1973	43.4282	16.6959	19.7038	18.1311	16.5947	23.1826	33.8549	32.2116
chromosome1	903101	903676	+	SPAC1687.01	rpc19	DNA-directed RNA polymerase I and III subunit Rpc19	378	39.1058	28.6812	41.9323	53.4053	45.1153	17.4515	42.1345	38.9779	33.9762	28.5011	23.5539	23.3913	23.2325	23.9619	49.951	43.1336
chromosome1	904266	905132	+	SPAC1687.02		CAAX prenyl protease (predicted)	816	16.7713	8.96286	14.273	17.6661	11.527	4.98613	24.8663	13.01	21.3054	18.3824	10.6446	10.4086	10.1781	13.0524	19.8728	12.0058
chromosome1	905129	906355	-	SPAC1687.03c	rfc4	DNA replication factor C complex subunit Rfc4 (predicted)	1029	72.3036	23.7516	89.9877	105.361	94.499	24.3074	37.0692	45.8992	40.2094	20.0688	26.2717	26.3013	26.3302	20.2605	84.4307	78.8066
chromosome1	906884	908433	+	SPAC1687.04	mcb1	MCM binding protein homolog Mcb1 (predicted)	1506	13.2319	8.51472	16.4126	14.957	15.7333	7.4792	6.61949	9.83554	7.45943	6.07124	8.60624	7.1629	5.75281	4.8703	12.4018	13.829
chromosome1	908839	911074	+	SPAC1687.05	pli1	SUMO E3 ligase Pli1	2184	74.6662	6.274	99.367	97.0936	100.461	18.0747	28.4926	44.6502	29.8377	15.0095	24.0069	25.1821	26.3302	13.0524	76.0688	82.4403
chromosome1	911274	911678	-	SPAC1687.06c	rpl44	60S ribosomal protein L28/L44 (predicted)	405	1360.11	491.613	1061.72	1279.23	1046.29	335.317	2116.4	1908.41	1901.64	461.583	495.085	484.279	473.722	367.416	1535.81	1324.66
chromosome1	913657	914031	+	SPAC1687.07		conserved fungal protein	375	15.1287	11.2036	12.7669	8.6995	8.51186	5.6094	13.2966	17.2772	19.4149	5.39666	8.83272	10.0728	11.2844	9.74061	10.1084	11.3421
chromosome1	914328	914618	+	SPAC1687.08		sequence orphan	291	8.53086	7.61843	7.1506	4.9348	7.09735	2.49307	7.36779	12.2814	11.0359	2.52968	4.5296	5.26026	5.97408	4.28587	5.68046	8.77123
chromosome1	915092	919231	+	SPAC1687.09		ENTH/VHS domain protein (predicted)	4140	105.583	57.8105	113.312	102.334	121.015	56.094	82.5998	104.808	91.5568	67.2896	91.9509	87.8575	83.8583	67.2102	96.2856	115.782
chromosome1	919973	922010	+	SPAC1687.10	mcp1	sequence orphan	1986	30.8291	7.61843	37.3717	42.6199	44.0855	5.6094	17.4985	26.8526	18.9551	16.5273	17.439	19.5861	21.6837	16.1694	34.9207	38.5212
chromosome1	922314	924960	+	SPAC1687.11	spb1	rRNA methyltransferase Spb1 (predicted)	2409	173.757	35.4033	223.076	298.78	252.849	33.6564	117.769	105.849	84.2507	60.0378	54.1287	53.8337	53.5454	36.0402	243.304	205.385
chromosome1	925212	926245	-	SPAC1687.12c	coq4	ubiquinone biosynthesis protein Coq4 (predicted)	819	47.6458	32.7144	62.7225	66.5944	67.7226	38.6425	23.6575	33.0453	20.2835	19.3942	25.3658	26.8609	28.3215	23.9619	53.4352	56.5257
chromosome1	926501	927571	-	SPAC1687.13c	csn5	COP9/signalosome complex subunit Csn5	900	25.0118	4.48143	30.7982	33.772	31.7147	9.97226	12.6634	17.5374	14.5101	4.72208	7.24736	7.05098	6.85912	5.64955	27.3027	27.137
chromosome1	928213	928443	-	SPAC1687.14c		EF hand family protein, unknown role	231	6.33462	1.34443	4.22279	3.51032	4.78947	0.623267	5.81364	9.5233	10.1673	4.72208	5.20904	5.4841	5.75281	6.03918	4.21624	6.31797
chromosome1	929159	929473	-	SPAC1687.23c		sequence orphan	315	0.0998293	0	0.126684	0.127186	0.0496318	0	0	0	0.051092	0.337291	0.22648	0.11192	0	0	0.0882059	0.0336062
chromosome1	929939	931631	+	SPAC1687.15	gsk3	serine/threonine protein kinase Gsk3	1164	90.9898	54.6735	70.2673	70.817	76.3586	54.8475	126.461	136.605	128.598	83.3109	97.8394	93.9011	90.0537	87.2758	87.8708	95.8114
chromosome1	933052	933954	-	SPAC1687.16c	erg31	C-5 sterol desaturase Erg31	903	56.6531	13.8924	51.8348	50.2511	30.1141	10.5955	64.5832	32.681	65.3977	18.8883	11.777	11.8636	11.9482	15.3902	54.6436	30.9429
chromosome1	935249	935989	-	SPAC1687.17c		Der1-like (degradation in the ER) family (predicted)	573	34.8676	8.51472	27.1385	27.3958	28.1164	11.8421	47.1999	47.9808	48.895	38.2825	36.6898	35.8145	34.9594	35.261	33.4653	34.5304
chromosome1	936271	938107	-	SPAC1687.18c	ssl3	cohesin loading factor Ssl3	1680	61.7762	30.0256	72.3646	77.3925	74.9772	31.1633	43.1706	58.8571	42.5596	25.2968	36.2368	33.2403	30.3129	18.702	66.9042	69.7722
chromosome1	938448	939759	-	SPAC1687.19c		queuine tRNA-ribosyltransferase (predicted)	1215	85.2935	17.9257	100.282	111.974	104.847	20.5678	65.1013	77.7996	58.0916	60.8811	58.4318	60.7727	63.0597	46.9497	97.6087	96.1139
chromosome1	939871	941889	-	SPAC1687.20c	mis6	inner centromere protein, CENP-I ortholog Mis6	2019	16.2117	7.61843	19.5984	17.6237	23.5379	8.10247	9.95802	14.9354	10.0651	8.93822	15.4006	14.2139	13.0545	9.15617	15.2743	20.7603
chromosome1	942240	943166	+	SPAC1687.21		phosphoglycerate mutase family (predicted)	630	132.551	58.2586	141.794	159.122	151.253	70.4291	113.568	142.745	115.774	113.836	130.679	123.336	116.163	81.8211	145.161	148.506
chromosome1	943625	945927	-	SPAC1687.22c	puf3	RNA-binding protein Puf3 (predicted)	2199	32.5988	22.4072	29.4751	20.337	28.8919	28.6703	22.3336	31.1198	38.2679	23.4417	24.4598	25.8536	27.2152	27.4685	20.9489	29.6113
chromosome1	947964	948581	-	SPAC222.03c	tim10	Tim9-Tim10 complex subunit Tim10 (predicted)	270	42.3639	30.0256	46.9856	50.4673	45.8846	34.2797	36.6662	44.8063	33.9762	29.3443	26.9511	28.5397	30.0916	26.2996	46.2376	45.5365
chromosome1	949646	950047	+	SPAC222.19	tam1	sequence orphan	354	13.9761	3.137	15.4273	15.2877	15.3486	4.98613	11.8	13.6865	11.3424	7.25176	7.24736	7.05098	6.85912	4.28587	14.2188	14.812
chromosome1	950298	950651	-	SPAC222.04c	ies6	Ino80 complex subunit Ies6	354	22.1258	9.41101	26.2095	27.1923	29.9528	11.2188	12.4907	20.5037	14.7145	9.95009	14.4947	14.6616	14.8246	10.9095	22.6866	26.9018
chromosome1	951054	952603	-	SPAC222.05c	mss1	mitochondrial GTPase (predicted)	1491	30.7656	12.9962	37.1043	39.0206	38.7376	6.23267	22.1609	26.7485	19.2617	9.10686	14.2682	14.8854	15.4883	10.1302	33.8534	34.8665
chromosome1	953113	954074	+	SPAC222.06	mak16	nuclear HMG-like acidic protein Mak16 (predicted)	909	65.036	5.37772	81.7278	106.541	90.2751	8.10247	35.918	30.8597	34.7425	22.7672	19.2508	19.1384	19.0285	20.6501	84.8967	71.0905
chromosome1	954355	956474	-	SPAC222.07c	hri2	eIF2 alpha kinase Hri2	1920	47.1829	15.685	57.6411	59.1464	73.3062	22.4376	20.6068	44.0257	28.2028	13.9976	26.0452	26.1894	26.3302	17.7279	47.3348	63.8519
chromosome1	957646	958350	-	SPAC222.08c		glutamine aminotransferease subunit (predicted)	705	101.499	23.3034	74.659	111.16	83.4063	38.6425	162.724	141.236	150.21	86.3465	83.5711	86.0667	88.5048	92.1461	126.964	102.079
chromosome1	960061	962113	+	SPAC222.09	seb1	RNA-binding protein Seb1	1863	176.891	45.7106	201.756	162.022	217.859	56.7173	108.214	136.813	131.766	78.2516	95.3481	94.7965	94.2577	87.4707	145.531	191.69
chromosome1	962437	964434	-	SPAC222.10c	byr4	two-component GAP Byr4	1998	35.4938	8.06658	41.3974	40.3115	45.7109	11.8421	22.3912	33.5137	24.7796	13.4916	14.9477	15.1092	15.2671	10.9095	34.8193	41.7726
chromosome1	966430	967368	+	SPAC222.11	hem13	coproporphyrinogen III oxidase (predicted)	939	149.472	30.0256	141.154	118.194	174.927	49.8613	146.607	211.386	164.567	136.097	158.762	157.472	156.211	123.511	126.902	186.699
chromosome1	967865	968205	-	SPAC222.17		conserved fungal protein	270	9.23874	2.68886	10.6696	11.4721	9.87673	2.49307	7.82827	9.41922	6.64196	5.5653	7.24736	5.93178	4.6465	5.25993	10.3554	9.72901
chromosome1	968783	970360	-	SPAC222.12c	atp2	F1-ATPase beta subunit Atp2	1578	1370.47	1270.49	1244.94	1577.12	1280.95	944.249	2011.75	1394.36	1598.31	1568.4	1140.1	1137.78	1135.52	1186.6	1710.32	1317.57
chromosome1	971258	973241	-	SPAC222.13c		6-phosphofructo-2-kinase (predicted)	1779	44.7417	4.48143	58.1901	52.4768	60.2779	3.7396	15.4263	27.1128	20.3346	11.4679	18.7978	18.5788	18.3648	14.2213	41.1216	49.5692
chromosome1	974167	976733	-	SPAC222.14c		GTP binding protein Sey1 (predicted)	2289	112.58	55.5697	127.937	120.915	141.078	69.8059	65.9071	124.167	84.7105	27.1519	50.0521	50.4761	50.8903	38.1832	104.057	135.618
chromosome1	977709	978637	+	SPAC222.15	meu13	Tat binding protein 1(TBP-1)-interacting protein (TBPIP) homolog (predicted)	651	0.862162	0.448143	1.16831	0.737677	0.713458	0.623267	0.518047	0.364279	0.306552	0	0.22648	0.335761	0.442524	0	0.670365	0.600712
chromosome1	978903	979374	+	SPAC222.18		Srp1 family splicing factor (predicted)	336	13.4134	4.48143	14.2449	15.8601	15.0136	19.3213	12.9512	15.8722	11.9044	7.7577	9.0592	8.61786	8.1867	6.62361	14.9685	15.2908
chromosome1	979679	981076	-	SPAC222.16c	csn3	COP9/signalosome complex subunit Csn3 (predicted)	1017	27.4621	20.6146	29.5595	29.825	33.6752	21.1911	23.0819	36.3759	23.6556	12.8171	15.6271	16.1165	16.5947	13.442	27.7584	34.5472
chromosome1	981798	983255	-	SPAC821.03c		sequence orphan	1458	81.6603	21.0627	93.3519	95.9743	103.284	15.5817	65.9071	83.6281	60.4418	58.1827	61.6026	65.2495	68.8125	45.1964	86.7594	96.9372
chromosome1	985011	986747	-	SPAC821.04c	cid13	poly(A) polymerase Cid13	1737	48.0451	29.1293	41.0174	40.1101	36.8392	23.6841	47.1423	48.9695	60.7994	18.2137	23.5539	22.0483	20.5774	21.0397	42.2653	40.756
chromosome1	988397	989688	+	SPAC821.05		translation initiation factor eIF3h (p40)	1074	419.67	274.712	333.413	371.789	344.073	271.121	621.887	547.564	576.215	365.961	363.5	359.936	356.453	357.675	448.439	409.778
chromosome1	990250	991525	+	SPAC821.06	spn2	septin Spn2	996	58.863	19.7183	71.8719	74.4799	76.036	29.2935	33.3853	53.549	35.2535	26.9833	38.9546	39.8436	40.7122	23.7671	61.8853	68.7752
chromosome1	991752	993278	-	SPAC821.07c	moc3	transcription factor Moc3	1527	44.0156	29.5774	38.906	40.7503	44.222	24.3074	60.2086	53.0286	53.2889	25.4655	26.4982	26.0774	25.6664	24.1567	46.7139	47.0655
chromosome1	995476	996942	-	SPAC821.08c	slp1	sleepy homolog Slp1	1467	179.647	33.1626	162.929	144.127	150.608	28.6703	128.476	188.801	209.988	86.1779	124.111	125.239	126.341	124.29	139.33	162.94
chromosome1	998953	1002003	+	SPAC821.09	eng1	endo-1,3-beta-glucanase Eng1	3051	598.304	174.776	518.869	361.309	423.36	154.57	316.642	505.984	742.469	255.329	366.218	352.437	338.974	530.668	347.62	450.038
chromosome1	1002999	1003463	-	SPAC821.10c	sod1	superoxide dismutase Sod1	465	316.876	577.656	236.786	746.427	255.331	193.836	2024.07	417.152	462.229	1517.64	280.609	285.173	289.632	272.347	1138	307.581
chromosome1	1006394	1007749	+	SPAC821.11	pro1	gamma-glutamyl phosphate reductase Pro1 (predicted)	1356	147.82	50.6402	182.228	191.465	191.231	60.4569	80.873	115.32	85.3747	69.3133	101.463	96.923	92.4876	69.5479	157.571	166.721
chromosome1	1008439	1010160	+	SPAC821.12	orb6	serine/threonine protein kinase Orb6	1410	80.4261	88.2842	86.708	76.782	91.4218	127.146	62.914	80.6618	69.0253	48.9072	56.3935	57.527	58.6345	48.3134	72.5317	87.9475
chromosome1	1010640	1015328	-	SPAC821.13c		P-type ATPase (predicted)	4689	126.659	32.7144	124.38	88.0337	105.65	33.6564	88.0681	111.105	130.795	76.7337	98.0658	100.728	103.329	109.484	88.0442	107.411
chromosome1	1016366	1018875	-	SPAC139.01c	SPAC955.02c	nuclease, XP-G family (predicted)	2409	117.626	25.096	135.904	142.016	153.375	18.0747	81.6212	113.551	84.455	13.6603	25.5922	24.8463	24.1176	14.0265	123.506	140.516
chromosome1	1019612	1020574	-	SPAC139.02c	oac1	mitochondrial anion transporter (predicted)	963	249.192	94.1101	174.035	216.084	203.019	99.7226	344.386	338.728	385.591	262.075	256.375	256.409	256.443	252.282	255.406	246.838
chromosome1	1021917	1023874	+	SPAC139.03		transcription factor, zf-fungal binuclear cluster type (predicted)	1878	44.7114	11.2036	45.4185	43.6912	47.6217	11.2188	42.7677	46.7839	43.4282	20.5748	28.763	29.6589	30.5342	22.4034	43.4082	47.3512
chromosome1	1024176	1025477	-	SPAC139.04c	fap2	L-saccharopine oxidase	1302	33.6515	8.96286	41.6367	36.5786	40.0281	8.10247	19.0526	31.276	19.1595	9.44415	15.6271	16.1165	16.5947	12.2732	31.2073	37.2021
chromosome1	1028316	1029797	+	SPAC139.05		succinate-semialdehyde dehydrogenase (predicted)	1482	5.7538	8.06658	6.81277	3.66295	9.36801	3.7396	3.28097	6.97334	3.8319	1.34916	2.2648	2.46225	2.65515	1.36369	3.54588	8.5948
chromosome1	1030230	1031693	+	SPAC139.06	hat1	histone acetyltransferase Hat1	1137	55.4597	15.685	67.072	75.5483	73.6909	16.8282	36.1482	50.3226	34.3849	20.5748	25.1393	26.9728	28.7641	21.4293	63.473	66.1455
chromosome1	1032182	1034167	+	SPAC23C4.02	crn1	actin binding protein, coronin Crn1	1806	81.6059	25.5442	108.976	93.3924	116.585	32.4099	33.3277	47.1481	31.9325	49.9191	72.9266	73.8674	74.7866	52.4045	74.9839	94.1647
chromosome1	1034296	1035762	+	SPAC23C4.03	hrk1	haspin related kinase Hrk1	1467	123.847	47.5032	153.66	149.011	168.897	43.0054	69.2457	107.618	69.7405	70.3252	105.087	100.952	96.9128	72.4701	124.564	149.111
chromosome1	1036033	1036508	+	SPAC23C4.04c		sequence orphan	423	6.9699	8.96286	7.46027	9.61524	6.87401	7.4792	5.23804	5.51623	6.07994	5.05937	4.30312	4.36489	4.42524	4.28587	8.27372	6.4356
chromosome1	1036833	1038182	-	SPAC23C4.05c		LEA domain protein	1296	99.1214	41.6773	117.675	92.782	93.2086	47.9915	48.4087	61.7713	65.4488	31.7054	41.4458	43.2012	44.9162	47.729	79.1825	83.0578
chromosome1	1038666	1039649	-	SPAC23C4.06c		methyltransferase (predicted)	984	62.3025	26.4404	68.3389	82.9632	62.412	23.0609	51.3443	58.9612	51.3474	33.3918	41.2194	43.2012	45.1375	35.261	73.2727	61.2978
chromosome1	1040241	1040846	+	SPAC23C4.07	tht2	meiotically upregulated gene Mug22	606	1.39761	2.68886	1.91433	1.90779	1.86119	1.8698	0.69073	0.624479	0.459828	0.843228	0.67944	0.671522	0.663786	0.584436	1.53478	1.46187
chromosome1	1041535	1042550	+	SPAC23C4.08	rho3	Rho family GTPase Rho3	618	65.0524	25.5442	55.1497	58.5054	61.0968	35.5262	93.5363	86.3342	83.0245	76.0592	68.6234	67.8237	67.0424	58.6385	69.2417	69.2457
chromosome1	1043220	1044074	-	SPAC23C4.09c		DNA-binding TFAR19-related protein (predicted)	396	37.1546	17.9257	41.7775	49.0555	47.2743	19.9445	26.8809	32.1606	28.7648	25.1282	23.7804	24.5106	25.2239	18.1175	42.2595	42.3943
chromosome1	1044995	1046578	+	SPAC23C4.10	sec2	guanyl-nucleotide exchange factor Sec2 (predicted)	1584	26.3731	8.96286	32.5437	32.5468	34.8167	5.6094	14.5629	21.3364	15.1743	6.23989	10.6446	8.39402	6.19534	5.25993	27.0351	30.4641
chromosome1	1047316	1047591	+	SPAC23C4.11	atp18	F0-ATPase subunit J (predicted)	183	33.2522	56.9142	31.0516	42.4376	33.5511	44.8752	42.5374	39.8626	37.246	31.3681	26.0452	26.749	27.4365	24.7411	42.4682	35.589
chromosome1	1049035	1050489	+	SPAC23C4.12	hhp2	serine/threonine protein kinase Hhp2	1203	45.6946	24.6479	40.0461	40.3815	49.6566	23.0609	50.2506	63.5407	55.9457	23.2731	31.9337	34.4715	36.9508	30.5855	43.4061	54.1397
chromosome1	1051729	1052174	+	SPAC23C4.13	bet1	SNARE Bet1 (predicted)	354	28.7508	5.82586	23.1972	14.957	19.3068	13.7119	20.7795	35.0749	38.8299	16.5273	28.5365	27.4205	26.3302	24.7411	16.7415	24.3981
chromosome1	1052984	1054468	+	SPAC23C4.14	alg1	mannosyltransferase complex subunit Alg1 (predicted)	1275	42.49	26.4404	40.115	42.5987	42.7082	19.9445	48.6965	52.6644	46.8002	33.7291	30.1218	31.2258	32.3043	24.3515	44.4676	45.9229
chromosome1	1054735	1055642	+	SPAC23C4.15	rpb5	DNA-directed RNA polymerase I, II and III subunit Rpb5	633	70.18	42.5736	79.2618	103.631	88.3447	33.6564	64.5832	64.8417	53.6977	44.8597	41.8988	40.4032	38.9421	37.9884	91.6636	80.7558
chromosome1	1056141	1057415	-	SPAC23C4.16c	atg15	autophagy associated lipase Atg15	1275	76.1289	44.3662	68.8386	64.6379	48.1181	64.1965	66.0798	76.6027	89.3599	38.9571	48.2402	47.79	47.3501	57.6644	65.0798	57.3154
chromosome1	1058395	1060745	+	SPAC23C4.17		tRNA (cytosine-5-)-methyltransferase (predicted)	2058	79.1132	26.8886	101.197	111.054	114.724	21.1911	40.8682	53.9654	39.0343	25.2968	36.2368	34.5834	32.9681	19.8708	89.5437	95.1057
chromosome1	1060792	1062861	-	SPAC23C4.18c	rad4	BRCT domain protein Rad4	1947	26.8994	10.3073	33.0785	34.3825	36.4049	7.4792	10.9941	20.1915	15.6852	7.25176	14.9477	13.3185	11.7269	8.96136	27.2145	31.1698
chromosome1	1063867	1066839	+	SPAC23C4.19	spt5	transcription elongation factor Spt5	2973	164.092	46.6069	223.231	253.583	239.635	44.8752	58.712	80.922	56.7632	45.3657	61.3761	58.1986	55.0943	37.9884	193.859	188.388
chromosome1	1067031	1068452	-	SPAC1A6.01c	SPAC23C4.20c	human thyroid receptor interacting protein homolog, transcription coactivator (predicted)	1368	30.6022	5.37772	38.7089	34.7853	40.3755	9.349	13.9873	23.2618	15.8896	6.91447	10.6446	10.9682	11.2844	7.59767	28.4111	34.8497
chromosome1	1068731	1069816	+	SPAC1A6.02	SPAC23C4.21	WD repeat protein, human WDR55 family, involved in ribosome biogenesis (predicted)	1086	59.8431	24.6479	72.3787	85.8122	80.2299	18.0747	39.314	44.1819	37.0928	32.2113	32.8396	30.3304	27.879	22.9878	71.5615	68.5903
chromosome1	1070061	1072127	-	SPAC1A6.03c		phospholipase (predicted)	2001	429.444	144.302	360.847	239.626	96.7448	54.2242	376.851	103.507	553.939	183.824	81.9858	86.9621	91.8238	299.816	281.683	98.9284
chromosome1	1073534	1073854	+	SPAC1A6.11		dubious	321	0.172432	0	0.239292	0.0508743	0.12408	0	0	0	0.051092	0.168646	0	0	0	0.194812	0.0352824	0.0840156
chromosome1	1074777	1076618	-	SPAC1A6.04c	plb1	phospholipase B homolog Plb1	1842	1038.87	534.187	652.379	667.559	239.871	281.716	1322.63	587.634	1740.29	850.986	366.445	364.636	362.87	1231.6	868.326	352.16
chromosome1	1080021	1081561	-	SPAC1A6.05c		triacylglycerol lipase (predicted)	1452	73.6558	43.918	79.7545	90.1238	78.4431	54.2242	62.3959	73.6364	62.5877	48.4013	53.2228	54.0575	54.873	38.378	81.6258	76.8911
chromosome1	1082783	1083391	-	SPAC1A6.06c	meu31	sequence orphan Meu31	558	0.798634	0	0.844558	0.635928	1.01745	0.623267	0.575608	0.884678	0.715288	1.01187	0.90592	1.00728	1.10631	1.5585	0.617442	0.974581
chromosome1	1084175	1086085	+	SPAC1A6.07		sequence orphan	1911	74.8054	25.9923	95.6134	96.9918	90.3299	22.4376	31.0828	45.3788	37.0417	16.0213	16.0801	15.6688	15.2671	11.2991	76.7921	75.8157
chromosome1	1086376	1087233	-	SPAC1A6.08c	mug125	sequence orphan	858	5.14574	1.34443	4.99697	4.12082	5.48432	1.24653	2.9356	5.77643	5.41575	1.8551	3.85016	4.02913	4.20398	3.70143	3.75757	5.57864
chromosome1	1087819	1088991	-	SPAC1A6.09c	lag1	sphingosine N-acyltransferase Lag1	1173	110.638	74.3918	84.3292	96.0337	87.0542	79.7781	166.351	145.608	158.385	142.843	123.885	127.813	131.651	136.369	117.584	105.96
chromosome1	1090678	1092135	+	SPAC1A6.10		Moeb/ThiF domain	1458	130.695	93.2138	137.846	145.742	116.908	92.8667	136.074	115.164	117.716	148.408	113.014	113.487	113.95	118.835	142.779	116.345
chromosome1	1092441	1094045	+	SPAC30D11.14c		RNA-binding protein (predicted)	1605	67.9202	15.685	94.1683	101.888	90.9503	14.3351	18.0165	30.027	20.2835	8.43228	13.3623	13.4304	13.497	9.15617	76.1835	71.2788
chromosome1	1094500	1095393	-	SPAC30D11.13	hus5	SUMO conjugating enzyme Hus5	474	16.7532	5.37772	22.1274	26.9888	24.94	4.98613	8.00095	10.1478	6.9996	8.26363	6.56792	7.27482	7.96544	4.8703	21.1694	20.1637
chromosome1	1096890	1097250	-	SPAC30D11.12	rpl3802	60S ribosomal protein L38 (predicted)	225	453.788	459.347	423.799	516.946	450.297	446.882	529.214	653.517	508.212	321.27	414.458	409.964	405.573	301.374	520.706	515.915
chromosome1	1098036	1099364	-	SPAC30D11.11		Haemolysin-III family protein (predicted)	1329	92.6325	51.5365	90.7197	75.3957	64.6206	43.0054	74.4837	61.0948	96.104	70.6625	51.8639	53.4979	55.0943	90.0032	75.1162	63.4822
chromosome1	1100128	1101537	-	SPAC30D11.10	rad22	DNA recombination protein Rad22	1410	19.2412	6.72215	23.0586	24.4451	25.6845	16.2049	10.1307	17.1732	12.3132	6.91447	9.28568	8.95363	8.62922	7.59767	20.058	22.9363
chromosome1	1101741	1103747	-	SPAC30D11.09	cwf19	complexed with Cdc5 protein Cwf19	1920	28.8355	6.274	39.5441	41.8059	37.4596	4.36287	7.59803	10.9804	9.40092	3.87885	7.70032	8.2821	8.85048	5.45474	31.3219	28.9098
chromosome1	1104864	1106529	+	SPAC30D11.08c	phf2	Lsd1/2 complex PHD finger containing protein Phf2	1617	60.7062	8.06658	79.8545	70.2637	74.9937	12.4653	20.0887	37.7289	25.9547	7.08311	9.0592	9.06555	9.07175	6.4288	54.8861	62.9613
chromosome1	1106773	1107840	-	SPAC30D11.07	nth1	DNA endonuclease III	1068	10.0011	0.896286	12.1335	10.5564	12.2963	0.623267	5.23804	6.71314	6.13104	1.01187	2.03832	2.90993	3.76146	2.92218	8.92644	10.4935
chromosome1	1108567	1110110	+	SPAC30D11.06c		DUF300 family protein	1281	48.5896	24.1997	41.3552	39.2241	34.6182	15.5817	56.4096	51.7797	61.7191	46.5462	35.3309	36.5979	37.8358	44.0275	44.4911	40.1595
chromosome1	1110117	1111118	-	SPAC30D11.05	aps3	AP-3 adaptor complex subunit Aps3 (predicted)	498	13.4558	12.9962	16.0278	19.4933	19.9768	10.5955	11.4546	11.4488	8.78782	7.25176	8.60624	8.17018	7.74417	8.57173	17.0296	17.2232
chromosome1	1112214	1115736	+	SPAC30D11.04c	nup124	nucleoporin Nup124	3480	133.608	25.9923	177.357	179.497	197.944	28.6703	43.1131	69.2651	54.2086	26.646	30.5748	33.4642	36.287	22.2086	137.698	156.395
chromosome1	1116057	1118412	-	SPAC30D11.03	ddx27	ATP-dependent RNA helicase Ddx27/Drs1 (predicted)	2265	102.615	36.2996	130.47	168.428	143.039	21.8143	64.5832	64.3213	52.0627	25.1282	28.0835	29.7708	31.4192	17.9227	136.602	117.622
chromosome1	1119378	1119763	+	SPAC30D11.02c		sequence orphan	258	0.281337	0	0.267444	0.305246	0.0744477	0	0.402926	0.0520399	0.306552	0	0.22648	0.11192	0	0.194812	0.335183	0.0672125
chromosome1	1120548	1123529	+	SPAC30D11.01c		alpha-glucosidase (predicted)	2982	56.6486	16.1332	48.168	30.8298	39.7634	19.9445	37.1267	50.5307	72.0397	17.8764	28.9894	28.7635	28.5428	33.7025	32.7597	43.24
chromosome1	1124167	1128720	+	SPAC56F8.02		AMP binding enzyme (predicted)	4554	63.6548	39.8847	67.621	63.9574	74.1003	30.5401	48.9843	61.303	56.4566	43.1733	49.1462	50.6999	52.2179	49.4823	59.3685	69.9682
chromosome1	1129548	1132787	+	SPAC56F8.03		translation initiation factor IF2 (predicted)	3240	520.691	156.402	695.438	817.172	757.795	135.249	225.351	293.661	203.55	59.8692	82.4387	90.4316	98.2404	58.054	635.791	607.931
chromosome1	1133226	1134356	-	SPAC56F8.04c	ppt1	para-hydroxybenzoate--polyprenyltransferasePpt1	1083	87.0874	39.4366	88.4534	106.132	86.9674	49.8613	96.5871	88.9362	84.6083	68.8074	65.6792	69.2787	72.7952	64.288	103.207	87.6031
chromosome1	1134697	1136003	-	SPAC56F8.05c	mug64	BAR domain protein (predicted)	861	278.233	91.8693	330.251	376.292	319.356	107.825	177	213.78	183.829	95.622	121.846	120.986	120.145	83.964	315.213	285.267
chromosome1	1136352	1137731	-	SPAC56F8.06c	alg10	dolichyl-phosphate-glucose-glycolipid alpha- glucosyltransferase Alg10 (predicted)	1338	14.5221	30.0256	10.2777	9.0535	11.6131	16.8282	22.5638	16.8089	22.225	26.646	28.0835	24.7344	21.4624	33.1181	13.1941	13.2907
chromosome1	1138566	1139117	+	SPAC56F8.07		conserved eukaryotic ER membrane protein	552	48.5352	19.7183	33.8949	32.2797	12.7802	8.10247	63.2018	20.3996	75.1052	49.2445	16.533	18.4669	20.3561	51.6252	41.7567	15.2404
chromosome1	1139130	1140242	+	SPAC56F8.08	mud1	UBA domain protein Mud1	999	129.651	43.0217	106.752	101.634	58.367	31.1633	156.45	71.3987	171.209	112.149	60.9231	58.1986	55.5368	117.277	118.434	62.5748
chromosome1	1140621	1141577	+	SPAC56F8.09	rrp8	rRNA methyltransferase Rrp8 (predicted)	957	33.6511	14.3406	39.6654	48.0285	43.2541	8.10247	25.557	27.2689	22.7359	19.9002	16.533	18.1311	19.6923	15.0005	41.1415	38.0927
chromosome1	1143115	1144926	+	SPAC56F8.10	met9	methylenetetrahydrofolate reductase Met9	1812	162.722	115.621	161.142	144.992	155.67	119.044	161.861	157.421	165.589	95.622	101.463	94.125	86.956	97.6009	150.162	156.235
chromosome1	1145542	1146358	+	SPAC56F8.11	spc3	signal peptidase subunit Spc3 (predicted)	558	51.4211	21.5109	47.5768	44.7439	42.0382	20.5678	44.6096	65.9345	58.3981	39.6317	50.958	48.7973	46.6863	39.9365	44.7028	49.754
chromosome1	1146833	1148017	+	SPAC56F8.12		conserved fungal protein	1185	0.254111	0	0.309671	0.152623	0.347423	0	0.115122	0.468359	0.153276	0	0.22648	0.11192	0	0.389624	0.141129	0.386472
chromosome1	1149911	1150216	+	SPAC56F8.13		dubious	306	1.05385	0	1.60638	1.08445	1.36615	0	0.115122	0.15612	0.051092	0	0.22648	0.335761	0.442524	0	0.787371	0.975441
chromosome1	1150855	1151250	-	SPAC56F8.14c	mug115	sequence orphan	396	5.82942	1.34443	7.94354	3.45673	5.16585	1.24653	0.575608	1.50916	1.99259	1.01187	1.1324	1.23112	1.32757	1.36369	2.57372	3.98514
chromosome1	1152068	1152598	+	SPAC56F8.15		dubious	531	2.05104	10.3073	1.66097	1.46687	1.50136	4.36287	2.6478	2.39383	2.75897	1.01187	0.67944	1.1192	1.54883	1.75331	1.8288	1.78953
chromosome1	1154733	1155974	+	SPAC56F8.16	esc1	transcription factor Esc1 (predicted)	1242	17.3068	48.3995	14.9628	10.9634	14.3188	49.2381	13.2966	16.8609	21.5608	24.285	26.0452	26.9728	27.879	38.1832	11.6785	15.1396
chromosome1	1157110	1158792	-	SPAC22A12.01c	pso2	DNA 5' exonuclease (predicted)	1683	26.4417	15.2369	28.0332	31.6692	31.7892	12.4653	25.3843	30.8076	23.5534	23.2731	21.9686	21.3768	20.7986	18.702	29.743	31.4722
chromosome1	1159626	1160000	-	SPAC22A12.02c	mug103	sequence orphan	375	0.662503	0.896286	0.774179	0.437519	0.446686	1.8698	0.345365	0.780598	0.459828	0.168646	0.45296	0.335761	0.221262	0.194812	0.409276	0.554503
chromosome1	1160219	1161352	-	SPAC22A12.03c	csn4	COP9/signalosome complex subunit Csn4	1134	31.183	13.8924	34.7395	39.6947	36.3305	7.4792	26.6507	30.6515	24.7285	18.2137	23.5539	22.496	21.4624	21.0397	35.6969	34.4968
chromosome1	1162244	1162636	-	SPAC22A12.04c	rps2201	40S ribosomal protein S15a (predicted)	393	1558.82	335.659	1044.48	1241.45	1064.84	233.102	2762.06	2336.25	2492.29	2017.93	1581.85	1601.08	1619.86	1529.96	1707.48	1475.37
chromosome1	1163123	1163452	+	SPAC22A12.05	rpc11	DNA-directed RNA polymerase III complex subunit Rpc11	330	23.832	43.0217	21.5925	27.93	26.5034	21.1911	36.6087	33.982	27.8962	33.2232	21.5156	24.3986	27.2152	22.2086	30.5898	28.9182
chromosome1	1163936	1165225	-	SPAC22A12.06c		serine hydrolase	1290	97.5604	22.8553	98.0251	95.6691	70.5516	13.0886	90.3129	62.4999	96.7171	34.9096	33.972	31.2258	28.5428	48.8979	94.0275	67.9518
chromosome1	1166822	1169503	-	SPAC22A12.07c	ogm1	protein O-mannosyltransferase Ogm1	2682	311.177	271.127	256.042	243.607	190.14	200.069	312.267	226.79	411.239	386.873	230.783	236.711	242.503	485.472	264.65	201.974
chromosome1	1170196	1172126	-	SPAC22A12.08c		cardiolipin synthase/ hydrolase fusion protein (predicted)	1713	89.3653	70.3585	110.313	108.362	111.647	114.058	57.273	71.1385	51.3474	46.8835	59.5642	57.527	55.5368	43.2483	92.7044	98.5671
chromosome1	1172470	1174155	-	SPAC22A12.09c	sap114	splicing factor Sap114	1446	33.5018	5.37772	45.8806	48.4959	48.6888	5.6094	11.2244	17.1732	11.0359	2.69833	3.17072	4.47681	5.75281	2.53256	37.073	38.5128
chromosome1	1174571	1175781	+	SPAC22A12.10		diacylglycerol cholinephosphotranferase/ diacylglycerol ethanolaminesphotranferase (predicted)	1161	178.313	130.41	134.651	141.558	62.6478	54.8475	254.073	75.9782	257.555	223.793	64.3203	67.488	70.5826	236.112	176.041	66.952
chromosome1	1177065	1178807	+	SPAC22A12.11	dak1	dihydroxyacetone kinase Dak1	1743	245.035	119.654	246.414	225.119	247.688	142.105	243.655	269.306	242.534	200.52	195.452	195.637	195.817	180.98	230.8	254.668
chromosome1	1179209	1179931	-	SPAC22A12.12c		exosome subunit Rrp40 (predicted)	723	28.896	14.3406	32.8252	36.8457	33.973	16.8282	23.4848	26.124	21.7652	17.0332	16.986	17.0119	17.0372	15.1953	32.7509	31.4386
chromosome1	1180254	1180841	+	SPAC22A12.13	mug84	pig-P subunit (predicted)	588	18.3958	20.1664	18.2002	20.2734	18.7856	11.8421	18.3619	24.3026	18.7508	18.2137	15.8536	17.0119	18.1435	14.6109	19.6876	20.567
chromosome1	1181229	1182371	-	SPAC22A12.14c		BSD domain protein, unknown biological role	1044	64.1993	27.3367	73.3921	71.9108	79.3613	45.4985	40.1199	65.4662	47.5155	6.74582	11.777	11.8636	11.9482	6.03918	62.1675	74.8747
chromosome1	1183312	1185303	-	SPAC22A12.15c	bip1	ER heat shock protein BiP	1992	2799.25	1557.07	1991.16	1545.85	472.355	4391.22	2510.54	747.865	4265.82	2952.14	7555.83	7535.71	7516.05	4373.34	1841.51	561.314
chromosome1	1186314	1187851	+	SPAC22A12.16		ATP-citrate synthase subunit 2 (predicted)	1479	1006.49	792.317	965.18	1069.23	936.702	889.401	1204.17	1023.73	1081.46	1145.27	950.537	949.644	948.772	919.513	1110.59	964.802
chromosome1	1188325	1189110	-	SPAC22A12.17c		short chain dehydrogenase (predicted)	786	5.21532	2.24072	4.17587	2.23847	3.7472	0.623267	5.12291	7.23354	7.10178	3.20427	4.75608	4.92449	5.08903	2.92218	3.12249	4.87291
chromosome1	1192545	1193613	+	SPAC4C5.01		haloacid dehalogenase-like hydrolase	750	25.1025	33.1626	28.2364	35.8155	35.4619	41.7589	22.5063	20.6078	19.4149	57.3395	41.2194	41.4105	41.5973	45.1964	31.7365	30.6657
chromosome1	1194197	1195036	-	SPAC4C5.02c	ryh1	GTPase Ryh1	606	26.3549	17.9257	26.6317	27.2686	30.7221	19.9445	29.6438	28.0495	25.8525	34.4037	34.6514	31.4496	28.3215	30.5855	27.9966	29.8591
chromosome1	1196995	1197903	+	SPAC4C5.03		CTNS domain protein (SMART)	909	101.554	27.7849	76.151	44.8202	43.4527	15.5817	84.269	75.7701	147.656	71.5057	59.3378	57.639	55.9793	91.1721	56.9105	53.8876
chromosome1	1198459	1199619	+	SPAC4C5.04	rad31	SUMO E1-like activator enzyme Rad31	924	25.402	17.4776	30.1085	33.3693	31.9877	19.3213	15.6565	21.7527	16.8604	12.1425	12.4564	12.1993	11.9482	7.9873	27.9407	28.6829
chromosome1	1201077	1205498	-	SPAC10F6.01c	sir1	sulfite reductase Sir1	4422	1049.97	434.699	910.669	1077.47	977.433	201.938	1437.47	1106.94	1302.79	318.909	313.675	319.309	324.813	325.141	1187.8	1019.25
chromosome1	1206925	1210484	-	SPAC10F6.02c	prp22	ATP-dependent RNA helicase Prp22	3507	78.5293	33.1626	97.4761	115.143	101.894	33.0331	43.516	53.9133	44.1435	30.0189	38.0486	38.0529	38.0571	26.1048	93.191	86.4017
chromosome1	1211446	1213468	-	SPAC10F6.03c	cts1	CTP synthase Cts1 (predicted)	1803	806.221	1253.9	806.919	1007.88	841.111	1002.21	950.617	743.025	804.954	1133.64	1122.89	1124.46	1126	1196.93	990.332	809.44
chromosome1	1213726	1214781	+	SPAC10F6.04		RCC domain protein Ats1 (predicted)	1056	25.9012	18.3739	30.6856	27.8028	26.3049	17.4515	13.757	24.1465	17.218	12.6484	16.533	16.0046	15.4883	10.5199	23.4981	25.608
chromosome1	1215121	1215928	-	SPAC10F6.05c	ubc6	ubiquitin conjugating enzyme Ubc6 (predicted)	684	36.0656	11.2036	33.9513	29.3417	31.6527	8.72573	35.2272	43.4013	39.9028	20.4061	29.6689	29.2112	28.7641	20.8449	31.1455	35.4462
chromosome1	1217171	1217944	+	SPAC10F6.06	vip1	RNA-binding protein Vip1	774	431.371	85.1472	572.357	421.837	589.477	119.044	173.373	318.224	175.501	127.159	228.518	234.137	239.627	105.978	345.688	501.892
chromosome1	1218321	1218887	-	SPAC10F6.07c	mug94	sequence orphan	567	9.4384	2.24072	10.9511	8.97931	12.2839	2.49307	4.66243	8.95086	6.69305	1.34916	2.03832	2.23841	2.43388	2.72737	7.65628	11.2077
chromosome1	1219667	1220797	-	SPAC10F6.08c	nht1	Ino80 complex HMG box protein Nht1	1026	21.7628	5.37772	27.4763	26.3529	27.9489	5.6094	9.78534	15.664	11.3935	1.8551	3.17072	3.46953	3.76146	1.94812	21.2753	23.9823
chromosome1	1221209	1224836	-	SPAC10F6.09c	psm3	mitotic cohesin complex subunit Psm3	3585	71.1329	44.8143	89.6358	91.154	97.5017	39.8891	37.0116	53.445	37.5526	30.0189	48.0138	42.6416	37.3933	31.1699	74.5605	83.2763
chromosome1	1225599	1227279	+	SPAC10F6.10		protein kinase, RIO family (predicted)	1494	38.1892	8.51472	50.6454	68.5785	59.2604	7.4792	18.1892	21.7006	15.5831	5.9026	4.5296	4.92449	5.31029	5.06512	53.1353	47.1328
chromosome1	1227416	1228651	-	SPAC10F6.11c	atg17	autophagy associated protein kinase activator Atg17	1236	39.0786	18.3739	46.6196	43.1414	43.1052	25.5539	19.6858	31.7443	25.3927	18.0451	22.195	24.9582	27.6578	17.3383	35.9527	39.4369
chromosome1	1229360	1230070	-	SPAC10F6.12c	mam4	protein-S isoprenylcysteine O-methyltransferase Mam4	711	33.6515	13.8924	24.7456	27.3322	16.3041	13.0886	67.1159	28.7781	49.8147	40.8122	19.9302	21.3768	22.79	36.2351	39.5251	20.3318
chromosome1	1230788	1232017	-	SPAC10F6.13c		aspartate aminotransferase (predicted)	1230	381.656	213.764	358.881	398.447	376.457	258.656	453.176	482.878	422.99	220.926	295.783	303.304	310.652	250.528	415.221	410.82
chromosome1	1232316	1233923	-	SPAC10F6.14c		ABC1 kinase family protein (predicted)	1608	76.1516	10.7554	97.9266	92.5149	101.733	15.5817	31.2555	52.3521	36.6329	8.93822	16.3066	16.3404	16.3734	7.01324	73.7402	85.7883
chromosome1	1235667	1236965	+	SPAC10F6.15		S. pombe specific UPF0300 family protein 1	1299	0.544523	0.448143	0.647495	0.852144	0.794109	1.24653	1.03609	0.520399	0.357644	0.505937	0.90592	0.447681	0	1.36369	0.908521	0.705731
chromosome1	1238896	1239424	+	SPAC10F6.16	mug134	mRNA stability protein Igo1 (predicted)	420	75.0353	36.2996	64.5806	47.9744	66.3578	39.8891	87.55	92.9432	94.0092	110.126	117.543	115.502	113.507	112.991	60.1035	74.9419
chromosome1	1240321	1241655	-	SPAC10F6.17c	SPAC56E4.01c	mitochondrial pyruvate dehydrogenase (lipoamide) phosphatase (predicted)	1335	68.8096	17.9257	94.2246	79.2621	85.6728	21.1911	26.478	36.1157	22.6848	9.6128	15.8536	17.7953	19.6923	11.1043	63.0849	69.6713
chromosome1	1242295	1242783	-	SPAC56E4.02c	alg13	N-acetylglucosaminyldiphosphodolichol N- acetylglucosaminyltransferase Alg13 (predicted)	489	10.228	5.82586	10.3458	10.6327	10.0504	4.36287	10.5336	11.3967	10.014	7.42041	7.24736	8.39402	9.51427	8.37692	10.6024	10.4851
chromosome1	1244051	1245475	+	SPAC56E4.03		aromatic aminotransferase (predicted)	1425	657.421	147.439	450.037	547.941	525.068	165.789	1007.66	1011.71	1033.79	668.005	722.245	715.171	708.26	633.139	688.835	682.198
chromosome1	1246095	1253559	-	SPAC56E4.04c	cut6	acetyl-CoA/biotin carboxylase	6843	1524.4	967.093	1678.17	1420.56	1446.14	874.443	1016.35	944.212	1245.32	1527.25	1635.64	1625.19	1614.99	1995.27	1296.68	1284.07
chromosome1	1255591	1256227	+	SPAC56E4.05	mug69	ENV10 family protein (predicted)	579	42.1401	5.82586	44.893	51.0651	33.2451	6.85593	29.0682	29.7148	37.1439	25.6341	24.4598	23.3913	22.3475	29.2218	44.3235	32.1052
chromosome1	1256566	1258401	-	SPAC56E4.06c	ggt2	gamma-glutamyltranspeptidase Ggt2	1836	72.4579	23.3034	60.5267	49.0301	44.6438	22.4376	59.1725	54.3296	94.1114	63.4107	52.3169	55.0648	57.7494	84.7433	52.1385	47.7713
chromosome1	1259365	1260072	+	SPAC56E4.07		N-acetyltransferase (predicted)	708	46.0667	27.7849	53.4324	56.7757	51.7743	34.9029	32.637	44.5461	32.6989	24.9595	29.6689	27.8682	26.1089	22.9878	49.3777	49.4404
chromosome1	1260973	1262760	-	SPAC1420.01c	SPAC56E4.08c	DUF1752 family protein, involved in regulation of transcription (predicted)	1743	117.469	43.0217	124.23	143.009	132.294	72.9222	122.259	113.395	105.198	83.4796	80.1739	84.4998	88.7261	68.7687	136.65	126.191
chromosome1	1263902	1265542	-	SPAC1420.02c	cct5	chaperonin-containing T-complex epsilon subunit Cct5	1641	324.899	108.899	418.957	454.307	427.628	141.482	161.458	214.665	154.196	86.1779	124.338	122.217	120.145	86.4966	364.555	358.864
chromosome1	1266269	1267647	+	SPAC1420.03	rpn501	19S proteasome regulatory subunit Rpn501	1332	213.123	47.055	268.312	273.174	304.888	64.5081	100.415	164.42	112.964	71.1684	106.106	109.738	113.286	73.639	220.227	259.533
chromosome1	1267905	1270166	-	SPAC1420.04c	cox1101	fusion cytochrome c oxidase assembly protein Cox1101, mitochondrial ribosomal protein Rsm22 (predicted)	2262	51.2003	15.2369	71.6279	70.2616	73.8356	15.5817	15.4839	26.3062	14.1269	9.19118	11.4372	12.591	13.7182	6.52621	53.4734	58.4889
chromosome1	1270750	1271636	+	SPAPB17E12.02	yip12	SMN family protein Yip12	708	9.7506	2.24072	11.6465	13.2706	12.7182	3.42797	7.59803	10.382	6.30986	5.22801	7.9268	6.77118	5.64218	6.23399	11.532	11.9638
chromosome1	1271889	1272962	+	SPAPB17E12.03		ubiquitin-protein ligase E3 (predicted)	1032	15.044	18.822	16.5768	16.3824	17.9014	20.5678	10.7063	16.1844	12.2621	6.74582	10.871	12.9828	15.0458	9.74061	14.6428	17.347
chromosome1	1273025	1274512	-	SPAPB17E12.04c	csn2	COP9/signalosome complex subunit Csn2	1314	18.2234	6.274	22.4371	22.3592	26.0691	6.23267	10.7639	14.7273	10.576	5.5653	11.777	10.5205	9.29301	7.20805	18.8055	22.407
chromosome1	1275535	1275871	+	SPAPB17E12.05	rpl3703	60S ribosomal protein L37 (predicted)	270	559.389	239.084	605.126	732.768	586.971	244.32	488.001	541.943	476.382	233.743	254.224	256.074	257.881	200.754	657.752	572.432
chromosome1	1276673	1277751	+	SPAPB17E12.06		Bfr1 binding protein ortholog (predicted)	795	5.53599	1.34443	6.4468	6.84259	7.69293	1.8698	2.99316	4.73563	3.88299	1.18052	0.90592	1.34304	1.7701	0.584436	5.66282	6.73805
chromosome1	1277785	1278974	-	SPAPB17E12.07c	sen2	tRNA-splicing endonuclease subunit catalytic subunit Sen2 (predicted)	1143	17.6335	8.06658	18.9885	19.7774	19.009	13.0886	14.8507	23.47	15.1743	8.26363	12.2299	12.3112	12.3907	11.1043	18.2674	20.4494
chromosome1	1279573	1280325	+	SPAPB17E12.08		N-glycosylation protein (predicted)	630	13.1321	6.274	10.7963	11.7011	10.646	5.6094	19.6858	15.716	17.3713	12.6484	13.8153	14.102	14.382	13.0524	14.1482	12.2831
chromosome1	1280701	1281358	+	SPAPB17E12.09		sequence orphan	612	0.199659	0	0.197064	0.139904	0.248159	0	0.115122	0.260199	0.204368	0	0	0.11192	0.221262	0.389624	0.132309	0.252047
chromosome1	1281414	1282535	-	SPAPB17E12.10c		mitochondrial 2' O-ribose methyltransferase Mrm2- like (predicted)	906	10.3278	4.03329	9.76873	11.9046	11.6387	3.7396	13.2966	13.4263	11.3424	11.2993	11.5505	11.6397	11.7269	7.59767	12.3312	12.2159
chromosome1	1283130	1284330	+	SPAPB17E12.11	ost3	oligosaccharyltransferase gamma subunit Ost3 (predicted)	930	224.779	63.1882	159.284	153.5	98.0477	44.2519	290.509	176.884	343.645	243.524	141.776	144.265	146.697	266.308	195.491	123.503
chromosome1	1284531	1285484	-	SPAPB17E12.12c		mitochondrial coenzyme A/ diphosphate transporter (predicted)	954	14.085	3.58514	16.5815	16.0127	16.6639	6.23267	9.72778	14.7793	9.5542	14.1662	12.6829	12.5351	12.3907	12.6628	14.0865	16.0554
chromosome1	1285627	1286261	+	SPAPB17E12.13	rpl1802	60S ribosomal protein L18 (predicted)	564	1345.67	622.919	1317.81	1629.38	1346.18	524.79	1718.68	1612.98	1396.24	545.063	586.583	588.253	589.885	444.172	1656.75	1432.32
chromosome1	1286916	1288922	-	SPAPB17E12.14c		6-phosphofructo-2-kinase (predicted)	2007	118.225	42.1255	109.328	115.688	124.874	31.1633	132.16	136.032	134.372	67.4582	70.8882	74.6509	78.3268	72.6649	120.736	128.477
chromosome1	1291278	1292006	+	SPAC1565.01		conserved fungal protein	729	44.2153	27.7849	39.7224	37.5961	41.7404	29.9168	64.8135	48.3451	52.3693	64.7599	50.0521	50.588	51.1115	40.9106	45.9377	43.873
chromosome1	1292617	1293803	-	SPAC1565.02c		Rho-type GTPase activating protein (predicted)	1125	22.4812	5.82586	27.2394	27.116	27.1982	8.72573	14.0448	17.1211	13.8459	10.456	16.533	13.99	11.5056	6.81843	23.11	23.9444
chromosome1	1294483	1294983	+	SPAC1565.03		sequence orphan	501	2.52858	2.24072	2.7676	1.80392	2.73595	4.36287	1.55414	2.39383	2.09477	1.18052	2.2648	1.90265	1.54883	1.36369	1.72737	2.62549
chromosome1	1295558	1296510	-	SPAC1565.04c	ste4	adaptor protein Ste4	795	7.98634	1.79257	9.51536	5.01112	6.72511	3.7396	3.45365	5.20399	5.21138	2.36104	4.5296	4.14105	3.76146	2.53256	4.53379	6.23396
chromosome1	1297390	1299711	+	SPAC1565.05		sequence orphan	2322	116.356	104.865	142.463	161.856	155.53	106.579	75.1744	83.0557	68.9742	57.6768	63.6409	63.1231	62.6172	55.1318	135.29	132.129
chromosome1	1300144	1301018	-	SPAC1565.06c	spg1	GTPase Spg1	597	30.094	17.0294	32.2903	22.3338	30.3747	22.4376	18.88	32.629	26.108	17.7078	21.9686	21.7125	21.4624	15.1953	21.2753	31.1026
chromosome1	1301917	1305617	-	SPAC1565.07c		TATA-binding protein (predicted)	3663	50.6897	41.6773	61.9821	54.5213	72.1523	41.1356	25.8448	50.4787	30.1954	18.551	39.4075	38.0529	36.7295	26.8841	45.7326	65.1541
chromosome1	1306439	1308942	+	SPAC1565.08	cdc48	AAA family ATPase Cdc48	2448	1706.9	615.749	1919.6	1501.31	2007.92	906.23	899.388	1529.56	1320.88	794.321	1228.43	1212.1	1196.14	989.646	1316.84	1853.46
chromosome1	1310980	1312683	+	SPAC6F12.02	rst2	transcription factor Rst2	1704	46.8108	62.74	36.9354	40.9835	45.1401	71.0524	65.5042	61.355	64.7335	59.5319	55.0346	55.1767	55.3155	52.9889	48.4986	50.3758
chromosome1	1313721	1314464	-	SPAC6F12.03c	fsv1	SNARE Fsv1	744	19.8932	10.3073	22.0993	20.0317	25.0889	16.2049	10.8214	20.0874	15.8896	12.6484	16.7595	16.6761	16.5947	13.0524	17.209	23.474
chromosome1	1316099	1316497	+	SPAC6F12.04		COPI-coated vesicle associated protein (predicted)	399	117.036	43.918	78.5439	63.1858	65.1666	32.4099	158.35	149.719	186.894	104.054	101.01	105.653	110.189	127.407	92.3516	92.4676
chromosome1	1317093	1318802	-	SPAC6F12.05c	tnr3	thiamine diphosphokinase Tnr3	1710	37.6447	47.9513	44.8461	52.7185	45.6861	43.6287	27.5141	30.5474	24.5752	27.1519	33.2926	33.4642	33.6318	24.1567	44.9938	40.798
chromosome1	1319846	1320463	+	SPAC6F12.06		Rho GDP dissociation inhibitor Rdi1 (predicted)	618	69.0183	29.5774	78.6706	75.0396	73.2566	23.0609	48.5238	68.5365	51.5007	24.1163	36.2368	36.3741	36.5082	22.0138	66.913	71.7325
chromosome1	1321435	1322301	+	SPAC6F12.07	tom20	mitochondrial TOM complex subunit Tom20 (predicted)	459	119.051	38.0922	132.708	138.225	130.656	29.9168	93.1334	117.454	94.2647	79.0948	79.0415	82.821	86.5135	66.8206	124.406	126.393
chromosome1	1322439	1324336	-	SPAC6F12.08c		exocyst complex subunit Exo84 (predicted)	1755	28.0883	5.82586	34.4158	35.4212	37.2239	13.0886	13.4117	24.1985	16.6049	7.7577	15.1742	12.8708	10.6206	9.74061	28.6757	33.0181
chromosome1	1325253	1328900	+	SPAC6F12.09	rdp1	RNA-directed RNA polymerase Rdp1	3648	59.5073	33.1626	72.8713	68.0189	81.2225	28.6703	33.7306	48.5012	35.2535	12.9857	21.9686	23.0556	24.1176	16.3642	57.5103	70.6571
chromosome1	1329262	1333233	-	SPAC6F12.10c	ade3	phosphoribosylformylglycinamidine synthase Ade3 (predicted)	3972	998.851	685.211	923.433	953.346	938.215	681.23	1050.08	922.667	1135.72	1026.38	997.191	1001.35	1005.41	1097.77	982.993	933.195
chromosome1	1333665	1335143	-	SPAC6F12.11c	sfc1	transcription factor TFIIIC complex A box associated subunit Sfc1	1371	36.7326	8.06658	45.1768	39.7074	46.4306	5.6094	17.6712	30.8076	21.4075	13.323	21.9686	19.2503	16.5947	18.5072	32.9537	41.3861
chromosome1	1335928	1338056	+	SPAC6F12.12	par2	protein phosphatase regulatory subunit Par2	1884	64.5926	23.3034	75.466	56.1355	72.9547	16.2049	32.6945	55.0582	44.8588	18.7197	33.2926	30.1066	26.994	26.2996	48.9514	67.1761
chromosome1	1338452	1339700	-	SPAC6F12.13c	fps1	geranyltranstransferase Fps1	1044	343.739	159.987	323.353	331.577	342.18	243.697	437.29	448.376	380.737	235.429	259.32	260.662	261.974	224.229	363.975	376.47
chromosome1	1340400	1342427	+	SPAC6F12.14	cut23	anaphase-promoting complex subunit Apc8	1698	27.45	15.685	32.7783	32.2543	32.36	26.1772	15.3112	26.124	17.78	12.3111	16.7595	14.8854	13.0545	13.2472	27.0616	30.3464
chromosome1	1342632	1344756	-	SPAC6F12.15c	cut9	anaphase-promoting complex subunit Cut9	2016	25.6561	15.685	33.2897	31.8982	35.5447	23.0609	9.5551	20.92	11.8022	8.09499	10.6446	12.3112	13.9395	8.18211	25.0505	30.8225
chromosome1	1345089	1348442	-	SPAC6F12.16c	mtr4	ATP-dependent RNA helicase, TRAMP complex subunit Mtr4	3354	205.249	125.032	258.463	302.6	292.439	106.579	110.574	132.181	108.673	41.1495	61.829	65.0257	68.1487	48.3134	243.748	240.694
chromosome1	1348780	1351024	+	SPAC6F12.17	rna14	mRNA cleavage and polyadenylation specificity factor complex subunit Rna14 (predicted)	2202	115.475	62.74	150.416	148.159	159.827	74.1687	48.3511	89.7168	52.0627	29.8503	55.9406	58.4224	60.8471	34.2869	117.57	137.189
chromosome1	1352357	1353659	-	SPAC19E9.01c	nup40	nucleoporin Nup40	1116	61.7489	21.5109	65.5096	61.6405	76.9542	25.5539	51.9199	69.9416	54.9239	36.0902	44.1636	48.1257	51.9966	40.7157	58.6614	74.6899
chromosome1	1354360	1356842	+	SPAC19E9.02	fin1	serine/threonine protein kinase, NIMA related Fin1	2169	89.084	22.8553	111.848	101.121	103.941	21.8143	34.8819	64.0091	47.771	29.513	44.843	41.0748	37.3933	26.6893	80.8202	91.0477
chromosome1	1362571	1363806	+	SPAC19E9.03	pas1	cyclin Pas1	1236	113.424	51.9846	83.8647	81.6023	80.0437	54.2242	112.704	111.574	167.071	113.836	126.602	125.351	124.128	169.487	91.1344	90.2244
chromosome1	1364846	1367173	+	SPAC57A10.02	cdr2	serine/threonine protein kinase Cdr2	2328	72.3853	30.0256	62.8633	59.6501	78.8153	35.5262	80.3549	90.2892	89.6664	70.6625	80.6269	78.7919	76.9992	76.3664	65.9957	82.5201
chromosome1	1368211	1369109	+	SPAC57A10.03	cyp1	cyclophilin family peptidyl-prolyl cis-trans isomerase Cyp1	468	16.8802	7.17029	19.3685	20.4769	18.7608	11.8421	13.0087	15.0395	12.3643	7.08311	11.777	12.5351	13.2757	7.59767	18.1881	17.5593
chromosome1	1370179	1371276	+	SPAC57A10.04	mug10	Rho guanine nucleotide exchange factor (predicted)	1035	1.27055	0.448143	1.94248	1.75516	1.58822	1.24653	0.0575608	0.312239	0.051092	0.168646	0.45296	0.335761	0.221262	0.779249	1.23488	1.17622
chromosome1	1371718	1372307	-	SPAC57A10.14	sgf11	SAGA complex subunit Sgf11	354	14.1304	4.92957	15.7229	19.9936	17.6937	4.36287	12.7785	13.2181	11.2402	11.4679	13.5888	13.2066	12.8332	6.62361	17.7823	16.2486
chromosome1	1373066	1374883	-	SPAC57A10.05c	pof1	F-box/WD repeat protein protein Pof1	1818	22.9214	22.4072	18.5756	18.7853	20.8454	19.9445	29.2409	24.5108	30.8085	34.5723	30.3483	29.435	28.5428	32.9233	21.9897	22.0289
chromosome1	1376587	1377072	+	SPAC57A10.06	mug15	sequence orphan	402	1.39761	3.58514	1.04162	2.49284	1.0919	2.49307	2.76292	2.0816	2.04368	2.69833	1.35888	1.23112	1.10631	1.5585	2.57561	1.41146
chromosome1	1377305	1378240	+	SPAC57A10.07		conserved protein (fungal and protazoan)	936	49.0706	37.1959	34.9506	36.1335	32.2855	16.8282	79.5491	75.6139	74.6965	62.9048	52.7698	54.9529	57.0856	55.1318	49.4394	46.2758
chromosome1	1378561	1379746	-	SPAC57A10.08c		carboxylic ester hydrolase activity (predicted)	1095	19.5393	14.7887	18.3973	14.8171	14.7903	16.8282	11.6273	19.7752	21.6119	11.2993	18.3449	17.6834	17.0372	16.3642	13.8395	16.3998
chromosome1	1380838	1381536	-	SPAC57A10.09c	nhp6	High-mobility group non-histone chromatin protein (predicted)	327	61.4283	74.8399	71.4309	60.9347	72.661	60.4569	40.1775	60.2101	43.2749	87.8643	92.1774	90.4316	88.7261	83.5744	54.573	68.6408
chromosome1	1382542	1383513	-	SPAC57A10.10c	sla1	La protein homolog	897	169.982	103.521	209.169	302.931	243.593	57.9638	125.195	114.956	98.863	20.5748	20.6097	23.0556	25.4451	18.1175	248.458	202.058
chromosome1	1384077	1385086	-	SPAC57A10.11c	tim40	TIM22 inner membrane protein import complex subunit Tim40 (predicted)	942	59.3893	20.1664	84.3995	84.3495	100.926	23.0609	12.6634	19.8272	13.9992	9.78144	9.0592	10.0728	11.0631	6.4288	62.3792	74.7403
chromosome1	1385510	1386841	-	SPAC57A10.12c	ura3	dihydroorotate dehydrogenase Ura3	1332	404.744	260.371	373.999	561.22	418.372	156.44	574.169	326.55	460.543	501.383	270.417	278.234	285.871	340.532	565.188	388.723
chromosome1	1387944	1390352	+	SPAC20G8.01	cdc17	ATP-dependent DNA ligase Cdc17	2307	49.1432	10.7554	64.9606	69.3798	68.9386	8.10247	17.1531	28.2577	20.4368	12.9857	19.2508	16.0046	12.8332	10.1302	53.3734	55.8032
chromosome1	1390637	1392910	+	SPAC20G8.02		mitochondrial DDHD family phospholipase (predicted)	2274	43.1308	37.644	48.9351	45.7105	52.2995	38.6425	29.4711	43.5574	32.5967	26.1401	31.0278	33.3523	35.6232	30.1959	40.7335	49.4768
chromosome1	1393896	1395569	+	SPAC20G8.03	itr2	MFS myo-inositol transporter	1674	481.558	163.124	456.681	289.843	246.993	134.002	311.001	314.373	526.707	158.358	173.257	166.426	159.751	256.957	296.328	268.749
chromosome1	1396025	1397923	-	SPAC20G8.04c		mitochondrial electron transfer flavoprotein- ubiquinone oxidoreductase (predicted)	1899	206.529	102.625	226.919	240.902	235.826	117.797	164.048	146.544	169.523	167.296	140.191	141.243	142.272	150.785	217.348	206.998
chromosome1	1399798	1402886	-	SPAC20G8.05c	cdc15	extended Fer/CIP4 (EFC) domain protein Cdc15	2784	102.638	44.3662	125.579	97.7804	116.337	49.8613	33.3853	74.1568	61.0038	52.9547	89.6861	84.8356	80.0969	66.6258	78.0446	102.717
chromosome1	1403322	1409624	+	SPAC20G8.06	not1	CCR4-Not complex subunit Not1 (predicted)	6303	239.914	168.054	240.328	225.61	258.743	138.365	203.247	242.922	239.162	200.182	250.26	254.059	257.77	247.996	218.757	253.635
chromosome1	1410476	1411135	-	SPAC20G8.07c	erg2	C-8 sterol isomerase Erg2	660	183.858	77.5288	106.485	120.954	72.388	56.094	346.689	184.013	324.281	61.387	46.6549	46.335	46.0225	70.7168	190.137	108.431
chromosome1	1412062	1415062	-	SPAC20G8.08c	fft1	fun thirty related protein Fft1 (predicted)	2835	48.5138	17.0294	65.3638	69.2017	71.4326	14.9584	20.2614	27.8413	17.9333	11.8052	23.7804	20.3695	17.0372	8.96136	54.2025	57.3575
chromosome1	1415542	1418750	-	SPAC20G8.09c		ribosome biogenesis ATPase (predicted)	3102	228.4	118.758	285.531	367.134	313.586	74.792	132.62	150.864	124.716	71.5057	84.0241	82.4853	80.9819	63.1191	295.261	261.045
chromosome1	1419073	1420467	-	SPAC20G8.10c	atg6	beclin family protein, involved in autophagy	1395	13.849	4.03329	15.6525	11.841	14.5918	6.23267	7.59803	13.1661	10.576	3.20427	4.30312	3.13377	1.99136	2.53256	10.5406	14.1314
chromosome1	1421916	1422942	+	SPAC3A12.02		mitochondrial inorganic diphosphatase (predicted)	861	12.3607	3.58514	16.6378	13.5326	17.1354	4.36287	4.02926	7.23354	4.59828	4.21614	9.51216	7.94634	6.4166	4.09106	10.62	13.9382
chromosome1	1423240	1424169	-	SPAC3A12.03c	meu34	ubiquitin-protein ligase E3 Meu34 (predicted)	930	25.9828	23.3034	28.9824	28.1589	33.2285	21.1911	24.0029	23.6261	20.539	21.418	23.101	22.6079	22.1262	23.3775	26.8852	30.128
chromosome1	1424697	1425562	-	SPAC3A12.04c		RNase P and RNase MRP subunit p30 (predicted)	708	16.1723	21.5109	19.819	18.9761	20.7957	17.4515	10.7639	15.5079	9.5542	15.684	15.6271	15.1092	14.6033	11.1043	16.4592	19.0883
chromosome1	1426213	1429913	-	SPAC3A12.05c	taf2	TATA-binding protein associated factor Taf2 (predicted)	3519	90.3316	25.5442	107.167	97.6235	110.778	18.0747	52.035	79.5169	59.7776	33.2232	62.0555	58.982	55.9793	34.0921	83.6516	100.684
chromosome1	1430424	1432655	-	SPAC3A12.06c		sodium/calcium exchanger (predicted)	2232	99.076	29.5774	74.0537	58.1366	80.081	27.4237	113.337	121.721	144.488	31.7054	50.7315	48.5734	46.465	44.2224	75.0544	93.5262
chromosome1	1433049	1433375	-	SPAC3A12.19		mitochondrial ribosomal protein subunit L27 (predicted)	282	10.1281	4.92957	8.27667	5.72336	7.99072	9.349	12.2029	12.2294	13.4883	10.456	9.28568	8.2821	7.30165	11.4939	7.7092	9.35934
chromosome1	1433953	1434415	+	SPAC3A12.07	rpb11	RNA polymerase II complex subunit Rpb11	372	49.0706	10.7554	53.3339	55.2579	55.538	9.349	40.2926	54.4858	41.3334	39.969	41.2194	38.7244	36.287	35.4558	50.6714	55.1983
chromosome1	1435139	1435783	+	SPAC3A12.08		conserved fungal protein	645	9.65621	8.06658	11.5141	9.43718	10.1497	7.4792	3.05072	8.58658	6.28431	3.20427	5.662	5.93178	6.19534	4.8703	7.47986	9.64499
chromosome1	1436590	1437462	-	SPAC3A12.09c		urease accessory protein UreD (predicted)	873	9.74697	9.41101	10.5288	13.2019	14.7655	7.4792	8.80681	13.9987	8.32799	4.21614	7.24736	6.37946	5.53155	4.8703	11.8549	14.5179
chromosome1	1438375	1438905	+	SPAC3A12.10	rpl2001	60S ribosomal protein L20a (predicted)	531	1780.98	840.716	1316.48	1631.06	1281.41	828.321	2921.41	2670.14	2623.98	868.609	1010.44	1020.38	1030.09	822.789	2026.53	1729.81
chromosome1	1439274	1440543	-	SPAC3A12.11c	cwf2	RNA-binding protein Cwf2	1167	48.154	20.1664	61.512	65.6151	62.3996	14.9584	19.1678	32.1606	23.911	16.6959	18.5714	20.8172	23.0113	14.4161	51.38	52.6358
chromosome1	1441109	1441969	+	SPAC3A12.12	atp11	F1-ATPase chaperone Atp11 (predicted)	861	21.7446	10.3073	26.2376	21.9522	28.2157	13.7119	8.17364	16.7048	13.5905	4.38479	8.83272	8.2821	7.74417	5.25993	17.7294	24.499
chromosome1	1442261	1443128	-	SPAC3A12.13c		translation initiation factor eIF3j (p35)	825	95.1827	37.1959	119.364	130.187	134.928	42.3821	42.4799	59.5336	51.2963	35.0783	38.0486	41.5224	44.9162	35.8454	103.307	110.584
chromosome1	1444930	1445508	+	SPAC3A12.14	cam1	calmodulin Cam1	453	127.709	54.6735	125.079	105.78	121.586	59.2103	115.64	160.179	132.481	98.995	114.825	124.232	133.421	106.562	108.802	134.047
chromosome1	1446703	1448973	+	SPAC3A12.15	vps53	GARP complex subunit Vps53 (predicted)	2271	68.5192	33.1626	82.8512	76.4023	83.4683	33.0331	38.3931	59.2734	42.5085	26.8146	43.9371	43.2012	42.4823	28.2478	64.7532	75.6561
chromosome1	1450642	1451210	-	SPAC3A12.16c	tim17	TIM23 translocase complex subunit Tim17 (predicted)	495	84.746	22.8553	66.6357	74.5308	68.9634	19.9445	132.735	109.232	117.614	92.9237	82.2122	80.5826	78.9906	76.9508	92.3693	81.9656
chromosome1	1451957	1453144	-	SPAC3A12.17c	cys12	cysteine synthase Cys12	1188	40.4399	13.4443	33.3601	34.4419	33.1044	18.0747	46.1062	48.1889	53.2889	31.5367	34.1985	33.9119	33.6318	30.0011	38.0168	37.9751
chromosome1	1454911	1456529	+	SPAC3A12.18	zwf1	glucose-6-phosphate 1-dehydrogenase (predicted)	1503	528.496	64.5326	491.167	348.514	528.591	113.435	426.871	653.465	596.243	300.695	448.204	437.608	427.257	358.649	372.529	568.912
chromosome1	1457143	1457737	-	SPAC9.02c		polyamine N-acetyltransferase (predicted)	498	47.4824	7.17029	55.7972	60.0571	57.9452	4.36287	34.1336	47.2002	32.3923	6.07124	12.2299	11.8636	11.5056	4.28587	52.1121	54.4757
chromosome1	1458729	1465259	-	SPAC9.03c	brr2	U5 snRNP complex subunit Brr2 (predicted)	6531	212.269	95.9026	270.646	259.197	283.875	79.1549	95.3783	154.663	106.322	45.8716	70.2088	69.8383	69.4763	62.9243	208.99	242.154
chromosome1	1465847	1469848	+	SPAC9.04	Tf2-1	retrotransposable element	4002	75.337	7.76092	86.2817	109.059	89.4564	8.15201	51.2828	66.05	55.4739	18.7278	20.5568	21.5117	22.4447	18.1364	91.3516	81.8987
chromosome1	1471060	1473665	+	SPAC9.05	fml1	ATP-dependent 3' to 5' DNA helicase, FANCM ortholog Fml1	2505	40.6502	10.3073	50.5492	46.4291	54.4461	9.349	17.3834	35.0228	22.6848	4.21614	12.0034	11.7516	11.5056	5.84436	37.5272	48.1745
chromosome1	1473692	1474539	-	SPAC9.06c		5'-methylthioribulose-1-phosphate dehydratase, adducin (predicted)	603	16.9437	8.51472	19.9175	32.6358	22.0862	5.6094	18.9375	17.5374	11.5468	3.03562	2.94424	3.24569	3.54019	1.36369	28.4376	20.6174
chromosome1	1474909	1476107	-	SPAC9.07c		GTPase Rbg1 (predicted)	1101	164.346	83.3546	188.182	229.023	209.769	89.7504	133.196	158.357	121.088	113.161	122.752	119.643	116.605	91.9513	199.654	193.169
chromosome1	1477214	1478062	-	SPAC9.08c		steroid reductase (predicted)	849	30.3481	17.4776	23.9573	21.5707	24.2203	13.7119	33.7882	38.9258	41.9465	29.513	26.4982	27.7562	28.9853	30.5855	25.3151	28.9686
chromosome1	1478627	1480921	+	SPAC9.09	met26	homocysteine methyltransferase Met26	2295	3810.03	1078.68	4541.42	3931.35	3725.33	865.094	2080.88	1768.26	2482.66	534.775	754.858	751.769	748.751	784.119	3364.22	3093.41
chromosome1	1482834	1484609	+	SPAC9.10	thi9	thiamine transporter Thi9	1776	24.4854	13.4443	19.5938	25.9204	16.453	11.2188	45.5306	21.9088	33.3631	31.0308	19.2508	17.7953	16.3734	24.7411	31.9305	18.2146
chromosome1	1485818	1486862	+	SPAC9.11		sequence orphan	987	11.4214	1.79257	14.1393	12.5659	13.8225	1.24653	4.71999	9.10698	6.48868	1.51781	2.03832	2.23841	2.43388	0.779249	10.1613	12.2999
chromosome1	1487131	1488055	-	SPAC9.12c	atp12	F1-ATPase chaperone Atp12 (predicted)	876	19.2217	4.48143	25.9561	28.7058	29.5558	4.36287	6.50437	11.709	6.9996	5.73395	5.20904	6.49138	7.74417	6.23399	21.9015	23.7932
chromosome1	1488770	1489582	-	SPAC9.13c	cwf16	splicing factor (predicted)	813	19.9386	14.3406	23.4646	24.4578	25.61	12.4653	11.1092	16.5487	13.5394	5.39666	7.24736	7.27482	7.30165	4.28587	20.3668	22.6842
chromosome1	1490741	1491754	-	SPAC5D6.13	SPAPJ735.02c	Golgi phosphoprotein 3 family (predicted)	1014	81.5877	38.9885	71.8719	83.3702	80.3787	35.5262	104.415	103.715	99.2206	94.7788	75.8708	78.5681	81.2032	77.3404	89.8201	87.9139
chromosome1	1492880	1493824	-	SPAC5D6.12		mitochondrial translation protein (predicted)	945	38.7459	7.61843	39.0937	37.1552	42.125	18.698	41.7892	42.5686	38.1146	14.1662	16.986	15.6688	14.382	12.6628	38.5754	42.2683
chromosome1	1494670	1495077	+	SPAC5D6.10c	mug116	sequence orphan	408	1.58553	2.16603	2.45916	3.17036	5.24839	0.997226	0	0.0520399	0	0	0	0	0	0	2.19871	3.57054
chromosome1	1497147	1498061	+	SPAC5D6.09c	mug86	acetate transmembrane transporter (predicted)	915	4.81903	8.51472	3.2797	3.89188	3.12681	11.8421	6.04389	5.88051	7.6127	6.07124	6.56792	6.37946	6.19534	5.45474	4.55143	4.01595
chromosome1	1499185	1499565	+	SPAC5D6.08c	mes1	meiosis II protein Mes1	306	8.36751	2.24072	6.61571	6.35928	7.07254	1.8698	12.4907	10.3039	11.5468	5.22801	7.70032	6.82714	5.97408	6.4288	8.23843	8.11591
chromosome1	1500925	1502412	+	SPAC5D6.07c	pxa1	PXA domain protein Pxa1	1488	21.672	7.61843	18.3269	13.1637	16.788	6.85593	19.398	29.2985	27.7429	17.5391	21.7421	18.9145	16.1521	15.9746	15.0744	20.8275
chromosome1	1502909	1503587	+	SPAC5D6.06c	alg14	UDP-GlcNAc transferase associated protein Alg14 (predicted)	633	14.6477	4.92957	12.5276	14.779	13.748	9.349	19.2253	22.8455	18.4953	10.7933	16.533	16.3404	16.1521	13.2472	16.1417	16.6855
chromosome1	1503907	1504738	-	SPAC5D6.05	2012-09-11	mediator complex subunit Pmc6	624	32.0724	6.274	38.174	42.5309	40.0529	4.98613	21.0673	27.9454	20.9988	16.19	19.9302	18.243	16.5947	15.1953	35.9527	36.1435
chromosome1	1505591	1507171	-	SPAC5D6.04		auxin family transmembrane transporter (predicted)	1359	60.6417	38.9885	44.7616	28.1335	37.1122	29.9168	62.2233	54.1735	89.462	47.0521	50.0521	45.7754	41.5973	68.5739	38.5813	42.6211
chromosome1	1510376	1511278	+	SPAC5D6.02c	mug165	sequence orphan	903	4.62845	1.79257	4.70138	5.11286	6.05508	3.7396	6.56193	4.73563	4.49609	3.54156	2.94424	2.57417	2.21262	2.14293	5.55697	5.62905
chromosome1	1511797	1512189	-	SPAC5D6.01	rps2202	40S ribosomal protein S15a (predicted)	393	218.181	74.3918	243.74	309.557	276.493	46.1217	203.65	226.92	171.797	73.7824	93.423	89.5922	85.8497	74.7105	277.099	260.486
chromosome1	1512764	1514628	-	SPAC57A7.13		RNA-binding protein, involved in splicing (predicted)	1698	34.314	9.85915	42.3828	46.4736	44.284	10.5955	19.4556	26.2801	19.6704	5.73395	10.871	12.7589	14.6033	7.01324	38.1932	38.4707
chromosome1	1515089	1516914	-	SPAC57A7.12		heat shock protein Pdr13 (predicted)	1701	753.647	598.719	812.31	1047.31	816.369	527.283	824.271	600.332	647.182	612.015	484.894	487.077	489.21	467.939	978.954	746.613
chromosome1	1517349	1521290	-	SPAC57A7.11	mip1	WD repeat protein, Raptor homolog Mip1	3942	139.235	50.6402	149.881	155.955	164.17	47.9915	117.251	135.46	119.913	35.7529	50.7315	52.4906	54.2092	41.495	144.093	154.9
chromosome1	1521712	1524532	+	SPAC57A7.10c	sec21	coatomer gamma subunit Sec21 (predicted)	2718	327.204	174.328	352.631	351.694	387.017	236.841	255.11	329.829	281.057	145.372	209.947	212.201	214.403	157.993	322.093	368.551
chromosome1	1525031	1526149	-	SPAC57A7.09		human RNF family homolog	1119	22.0623	3.137	19.0729	13.7361	14.9226	11.2188	17.1531	21.6486	27.4875	19.9002	21.7421	21.3768	21.0199	24.3515	14.7833	17.0944
chromosome1	1527964	1529511	-	SPAC57A7.08	pzh1	serine/threonine protein phosphatase Pzh1	1548	105.463	36.2996	134.887	110.106	133.63	35.5262	39.6594	64.6856	52.0627	34.2351	51.6374	49.133	46.6863	41.3002	88.5158	111.368
chromosome1	1530189	1531115	+	SPAC57A7.07c		homocysteine methyltransferase (predicted)	927	24.5035	6.72215	27.1666	25.7169	27.2975	8.10247	17.038	28.0495	19.6704	15.0095	20.3832	20.5933	20.7986	12.468	23.057	27.5403
chromosome1	1531313	1534148	-	SPAC57A7.06		U3 snoRNP protein Utp14 (predicted)	2790	165.763	10.3073	219.657	287.351	243.754	8.72573	79.8369	81.0781	67.9523	20.5748	27.1776	25.7417	24.3388	15.585	223.752	191.228
chromosome1	1534588	1538601	-	SPAC57A7.05		conserved protein	4014	49.8565	25.096	31.046	17.5686	33.1913	16.8282	41.9043	51.7276	83.9952	29.6816	43.2577	41.1867	39.1634	55.5215	25.027	39.1765
chromosome1	1542865	1544826	+	SPAC57A7.04c	pabp	mRNA export shuttling protein	1962	1502.44	485.787	1818.29	1746.12	1643.55	320.982	934.615	715.6	929.21	228.009	209.268	212.089	214.845	207.67	1497.41	1343.92
chromosome1	1545348	1545813	-	SPAC57A7.15c		sequence orphan	414	9.34765	4.48143	10.1629	10.0985	9.95118	4.36287	7.13754	14.2589	7.86816	5.39666	7.70032	8.2821	8.85048	4.67549	9.19106	11.3421
chromosome1	1546504	1549695	+	SPAC167.07c	SPAC57A7.03c	ubiquitin-protein ligase E3 (predicted)	3090	58.9537	40.781	58.3871	51.6819	62.1142	63.5732	50.9413	72.5436	59.982	26.4774	42.1253	46.335	50.4478	35.6506	51.4549	65.4818
chromosome1	1550133	1550498	+	SPAC167.06c	mug143	sequence orphan	366	7.75038	4.92957	7.37581	4.55325	6.87401	12.4653	5.75608	9.31514	8.43018	2.52968	4.5296	4.92449	5.31029	4.67549	4.92189	7.66222
chromosome1	1551408	1553213	-	SPAC167.05	SPAC57A7.01	Usp (universal stress protein) family protein, implicated in meiotic chromosome segregation	1806	51.3274	12.9962	63.8439	52.5022	63.6528	15.5817	20.7795	39.082	28.6115	9.44415	14.0418	12.0874	10.1781	10.1302	42.7799	55.7192
chromosome1	1554001	1554827	-	SPAC167.04	pam17	TIM23 translocase complex-associated motor subunit Pam17 (predicted)	630	42.5273	17.4776	54.0236	58.1874	52.2871	17.4515	20.8946	28.726	21.663	16.3586	20.8362	19.3622	17.9222	15.0005	46.758	44.6795
chromosome1	1555134	1557083	+	SPAC167.03c	snu66	U4/U6 x U5 tri-snRNP complex subunit Snu66 (predicted)	1950	39.9226	7.17029	51.2788	53.3671	51.5178	6.23267	18.5346	22.221	19.3128	7.25176	9.73864	8.72978	7.74417	5.64955	42.6917	42.0582
chromosome1	1557147	1558321	-	SPAC167.02	ptb1	geranylgeranyltransferase II beta subunit Ptb1	936	18.659	13.8924	21.6488	24.3688	21.7636	22.4376	12.7785	17.5374	13.2328	12.6484	21.9686	18.6907	15.4883	14.6109	20.8166	20.399
chromosome1	1558670	1559301	+	SPAC167.09		GPI-mannosyltransferase II complex subunit Pga1 (predicted)	537	8.13155	0.896286	8.19222	8.54688	10.0008	0.623267	7.25266	13.3742	8.02144	5.5653	8.83272	6.82714	4.86777	3.89624	8.15023	11.0901
chromosome1	1559466	1562734	-	SPAC167.01	ire1	serine/threonine protein kinase Ppk4/ sensor for unfolded proteins in the ER (predicted)	3219	4.17014	28.6812	4.63803	49.7805	50.9967	26.8005	64.7559	64.9978	3.32098	51.0996	50.0521	51.2595	52.4391	3.50662	54.3701	55.5175
chromosome1	1564216	1568217	-	SPAC167.08	Tf2-2	retrotransposable element	4002	75.3958	7.76092	86.3868	109.259	89.5117	8.15201	51.2915	65.9436	55.4487	18.7008	20.5205	21.4845	22.4263	18.1364	91.4931	81.9018
chromosome1	1568863	1569303	+	SPAC1705.02		human 4F5S homolog	192	52.0201	28.6812	54.8118	57.844	51.9645	43.0054	45.1852	58.0245	46.9535	16.8646	22.648	24.2867	25.8877	16.9487	53.9644	53.9212
chromosome1	1569995	1571260	-	SPAC1705.03c	ecm33	cell wall protein Ecm33	1266	1362.06	477.272	1192.39	951.858	994.225	410.109	1059.35	1305.52	1669.99	291.42	425.329	428.207	431.019	395.469	984.802	1094.74
chromosome1	1575410	1576028	+	SPAC23H4.18c	rbx1	RING-box protein 1	324	23.8138	23.7516	24.7174	25.577	25.4363	29.2935	19.2253	28.1536	22.1739	13.1544	23.3274	21.7125	20.1349	15.3902	23.6304	26.3137
chromosome1	1576854	1578028	+	SPAC23H4.17c	srb10	cyclin-dependent protein Srb mediator subunit kinase Srb10	1110	15.6641	1.79257	18.6084	18.2384	17.9667	4.36287	9.38241	12.8018	10.3206	5.05937	6.56792	7.1629	7.74417	3.89624	15.5242	16.299
chromosome1	1578314	1579540	+	SPAC23H4.16c		sequence orphan	987	30.8079	6.72215	35.3401	33.3207	35.9583	7.4792	21.2399	29.8709	22.5827	15.684	19.2508	19.0265	18.8073	13.0524	29.6182	33.9927
chromosome1	1579756	1582107	-	SPAC23H4.15		ribosome biogenesis protein Tsr1 (predicted)	2352	128.877	65.877	153.269	179.955	166.738	43.6287	103.207	93.6197	84.6083	40.4749	38.2751	39.0602	39.8272	36.4299	156.433	143.129
chromosome1	1582525	1585443	-	SPAC23H4.14	vam6	guanyl-nucleotide exchange factor, HOPS complex subunit Vam6 (predicted)	2718	41.7412	18.5979	48.469	41.842	52.4692	14.3351	28.4926	38.8738	29.5312	21.5866	27.857	28.4278	28.9853	22.2086	37.7507	48.0794
chromosome1	1586013	1586473	-	SPAC23H4.21		conserved protein	369	9.05724	10.7554	9.09308	8.57232	8.21407	8.10247	8.11608	8.79474	8.99219	6.91447	7.02088	6.37946	5.75281	6.4288	8.43249	8.40156
chromosome1	1586693	1587327	+	SPAC23H4.13c		sequence orphan	555	18.7861	5.37772	19.6501	17.4753	16.2048	6.23267	14.5629	20.9721	17.218	9.95009	17.8919	16.6761	15.4883	11.4939	16.5827	17.7441
chromosome1	1587489	1588551	-	SPAC23H4.12	alp13	MRG family Clr6 histone deacetylase complex subunit Alp13	1014	56.8029	12.0999	70.9007	66.3146	79.2372	16.8282	23.9453	38.6656	31.2172	23.2731	26.9511	28.6516	30.3129	20.6501	53.3293	66.1371
chromosome1	1588955	1589592	+	SPAC23H4.11c	cnl2	centromere localized protein Cnl2	567	12.5966	6.72215	14.3293	14.8807	15.5844	13.0886	9.49754	15.612	9.45202	1.51781	2.03832	2.35033	2.65515	0.779249	13.2309	15.5933
chromosome1	1590100	1591656	+	SPAC23H4.10c	thi4	thiamine-phosphate dipyrophosphorylase/hydroxyethylthiazole kinase	1557	61.2226	13.4443	74.6308	83.7475	82.6122	23.0609	37.9326	54.798	36.8884	23.6104	31.7072	33.2403	34.7381	22.9878	69.7062	73.6313
chromosome1	1591938	1593083	-	SPAC23H4.09	cdb4	curved DNA-binding protein Cdb4, peptidase family	1146	314.371	273.367	381.374	407.35	376.854	272.367	236.92	267.485	192.77	206.085	218.78	210.41	202.234	150.005	355.117	341.54
chromosome1	1593390	1594454	-	SPAC23H4.08		RNA polymerase II associated protein (predicted)	834	18.7377	3.137	23.6007	22.2914	24.0218	3.11633	7.77071	11.761	9.91184	3.54156	7.02088	6.37946	5.75281	4.09106	17.8411	20.0629
chromosome1	1595195	1595926	+	SPAC23H4.07c	srp102	signal recognition particle receptor beta subunit Srp102 (predicted)	684	75.235	55.5697	65.3688	71.0459	65.3155	52.3544	87.9529	97.7309	93.1407	63.4107	69.9823	68.3833	66.8212	64.4828	76.2276	75.7821
chromosome1	1596492	1597571	-	SPAC23H4.06	gln1	glutamate-ammonia ligase Gln1	1080	95.4912	172.535	74.4056	83.4084	77.376	143.351	167.214	123.439	133.759	485.193	462.699	462.455	462.217	427.613	109.093	92.2491
chromosome1	1599331	1599624	+	SPAC23H4.05c		sequence orphan	294	0.0544523	0	0.0281519	0.0254371	0.0248159	0	0	0.0520399	0.102184	0	0	0	0	0	0.0176412	0.0336062
chromosome1	1601508	1602886	-	SPAC23H4.04		mitochondrialtRNA(5-methylaminomethyl-2-thiouridylate)-methyltransferase(predicted)	1248	40.0588	17.4776	50.6454	48.3942	50.1281	17.4515	15.599	27.4771	20.8455	13.1544	14.0418	15.8927	17.701	12.468	38.3431	42.8144
chromosome1	1604075	1604858	+	SPAC23H4.03c	erv25	COPII-coated vesicle component Erv25 (predicted)	651	99.6901	25.9923	89.5889	104.606	76.1352	18.0747	105.797	104.08	118.022	86.3465	78.3621	78.4561	78.548	78.1197	104.971	85.1582
chromosome1	1605320	1607089	-	SPAC23H4.02	ppk9	serine/threonine protein kinase Ppk9 (predicted)	1599	44.1245	25.096	44.3393	33.3354	42.5221	25.5539	33.155	36.2198	43.7347	38.4512	33.7455	33.0165	32.3043	37.5987	33.2801	40.4871
chromosome1	1608162	1610999	+	SPAC23H4.01c		sterol binding ankyrin repeat protein (predicted)	2838	157.071	17.9257	199.673	137.704	165.2	26.1772	47.315	81.4424	79.7546	16.8646	28.5365	28.092	27.6578	18.5072	110.002	138.155
chromosome1	1611564	1612634	+	SPAP27G11.02		TPR repeat protein, involved in mitochondrial protein turnover (predicted)	1071	48.1086	29.1293	61.1038	56.6739	56.3818	31.1633	21.4702	33.6698	24.5241	8.26363	15.4006	14.9973	14.6033	7.40286	45.8847	49.0483
chromosome1	1613185	1614212	+	SPAP27G11.03		D123 family protein	960	31.1104	8.51472	35.021	32.9411	36.6903	10.5955	23.3697	31.9525	24.0132	6.07124	11.5505	11.0801	10.6206	6.81843	30.0077	35.1605
chromosome1	1614501	1615491	-	SPAP27G11.04c		tRNA specific adenosine deaminase subunit Tad3 (predicted)	948	43.0718	14.3406	48.8155	50.2892	50.823	8.72573	30.5072	40.9554	32.6478	22.2612	24.2334	27.0847	29.8704	22.9878	44.2265	47.6368
chromosome1	1615930	1618744	-	SPAP27G11.05c	vps41	HOPS complex subunit Vps41 (predicted)	2616	71.2115	13.8924	83.8177	69.6087	85.1558	13.7119	42.8253	64.5295	48.333	20.4061	33.7455	33.2403	32.7468	22.2086	61.4002	78.4958
chromosome1	1619533	1620131	-	SPAP27G11.06c	vas2	AP-1 adaptor complex sigma subunit Aps1	489	37.6417	25.5442	38.6479	36.9602	41.4426	31.7866	40.0623	43.4533	35.8155	22.4299	22.648	25.294	27.879	19.676	37.9109	42.0918
chromosome1	1620498	1621262	-	SPAP27G11.07c		serine/threonine protein kinase (predicted)	717	21.1275	12.0999	24.8019	28.8457	25.9078	12.4653	17.4985	20.0354	14.459	11.1306	14.9477	13.4304	11.9482	9.74061	25.368	24.0117
chromosome1	1621639	1622867	-	SPAP27G11.08c	meu32	sequence orphan Meu32	1179	1.11627	0	1.42167	0.941174	1.34833	0	0.287804	0.468359	0.562012	0.168646	0.22648	0.671522	1.10631	0.194812	0.74093	1.0642
chromosome1	1623438	1624418	-	SPAP27G11.09c		GTP cyclohydrolase (predicted)	981	106.137	56.466	116.648	91.8026	115.171	76.0385	64.2379	117.714	87.0607	43.0046	60.9231	64.3542	67.7062	41.8846	83.3546	115.992
chromosome1	1625076	1629841	-	SPAP27G11.10c	nup184	nucleoporin Nup184	4695	177.651	113.828	165.519	152.593	178.898	138.365	165.315	200.458	199.667	115.522	174.39	172.022	169.708	187.604	156.492	185.859
chromosome1	1630900	1631203	-	SPAP27G11.11c		dubious	222	0.127055	0	0.112608	0.00847905	0.173711	0	0	0.20816	0.153276	0.168646	0	0.223841	0.442524	0.194812	0.0058804	0.184834
chromosome1	1631283	1631597	+	SPAP27G11.16		sequence orphan	315	10.237	18.3739	7.88255	6.38472	11.0431	14.9584	12.7785	12.9579	14.5101	10.1187	9.28568	11.8636	14.382	13.8317	8.34428	11.6614
chromosome1	1632068	1634742	+	SPAP27G11.12		human c17orf28 ortholog 1	2394	122.137	115.621	107.428	87.6945	124.613	108.448	126.519	145.504	148.831	61.8929	89.6861	90.2078	90.7175	92.1461	99.5933	131.358
chromosome1	1635258	1635504	-	SPAP27G11.13c	nop10	snoRNP pseudouridylase box H/ACA snoRNP complex protein (predicted)	195	64.0359	65.877	60.1326	77.1254	62.9332	64.1965	79.7217	81.1822	71.12	88.2016	66.1322	68.4952	70.8039	47.3394	77.9211	68.8256
chromosome1	1636062	1638131	-	SPAP27G11.14c		sequence orphan	2070	39.6927	21.0627	47.9944	50.7577	51.1746	27.4237	25.3843	37.6769	24.6263	9.27551	13.5888	14.102	14.6033	10.5199	42.9813	46.8163
chromosome1	1638643	1639499	+	SPAP27G11.15	slx1	structure-specific endonuclease catalytic subunit	816	4.7192	2.24072	5.82745	6.81715	6.60103	0	3.22341	2.86219	2.70787	0.337291	2.03832	1.1192	0.221262	0.974061	5.71574	5.3938
chromosome1	1639539	1640885	-	SPAC343.01c	erg8	phosphomevalonate kinase (predicted)	1281	58.0553	36.7477	67.4943	72.4746	72.0902	36.1495	45.1852	56.4112	40.9247	29.513	35.1044	34.0238	32.9681	26.6893	64.111	67.0277
chromosome1	1641755	1642303	+	SPAC343.02	img1	mitochondrial ribosomal protein subunit L19 (predicted)	549	36.5194	14.3406	40.9048	37.6215	40.9959	10.5955	32.9248	37.7289	28.5604	28.8384	24.0069	23.839	23.675	20.8449	36.1821	39.941
chromosome1	1643108	1643652	+	SPAC343.03	apc11	anaphase-promoting complex subunit Apc11	285	5.28188	2.24072	6.75647	6.7154	6.0799	4.98613	3.05072	4.47543	2.60569	3.54156	2.03832	2.90993	3.76146	1.16887	5.59226	5.56183
chromosome1	1643933	1645634	-	SPAC343.04c		WD repeat protein, human WDR26 family, ubiquitin ligase complex subunit (predicted)	1524	48.635	12.0999	61.5261	53.9013	64.2567	19.3213	15.9443	35.4392	25.2394	5.9026	10.1916	9.28939	8.40796	6.81843	42.2683	54.9518
chromosome1	1647259	1649215	+	SPAC343.05	vma1	V-type ATPase V1 domain, subunit A	1860	440.746	117.413	486.057	532.844	537.835	109.695	418.985	429.069	358.512	210.301	234.633	238.166	241.618	188.968	497.949	502.716
chromosome1	1649612	1650757	-	SPAC343.06c		phospholipid scramblase (predicted)	1146	37.2998	14.3406	36.3723	36.6295	36.3305	18.698	32.5794	42.4645	38.9832	25.8028	32.6131	32.2331	31.8617	28.0529	35.3882	38.3111
chromosome1	1651012	1652981	+	SPAC343.07	mug28	RNA-binding protein Mug28	1830	0.245035	0	0.380051	0.330683	0.446686	0	0	0.20816	0	0	0	0.11192	0.221262	0	0.229335	0.369669
chromosome1	1653288	1653789	-	SPAC343.08c	mrp17	mitochondrial ribosomal protein subunit Mrp17 (predicted)	336	14.8836	12.9962	14.4138	12.9475	14.8647	17.4515	15.1961	16.1324	15.7363	10.1187	13.1358	12.0874	11.0631	11.8835	13.6366	15.274
chromosome1	1654284	1655516	+	SPAC343.09	ubx3	UBX domain protein Ubx3, Cdc48 cofactor	1233	130.631	32.2663	170.207	162.085	190.983	42.3821	45.7033	98.1472	58.8069	30.8621	49.3726	49.6926	50.0052	27.8581	126.417	161.008
chromosome1	1656239	1658164	+	SPAC343.10	met11	methylenetetrahydrofolate reductase Met11	1926	90.6722	26.4404	110.567	110.677	121.275	28.6703	48.8116	66.4549	54.5662	44.5224	54.8082	56.4078	57.9707	42.6639	91.7165	103.574
chromosome1	1658475	1663241	-	SPAC343.11c	msc1	multi-copy suppressor of Chk1	4767	96.5672	16.1332	113.77	82.9485	98.7322	23.6841	49.675	64.3213	65.3466	34.741	38.9546	37.6052	36.287	41.495	72.7509	87.6213
chromosome1	1666787	1667263	+	SPAC343.21		sequence orphan	477	0.974394	1.34443	1.45499	1.19003	0.880965	2.49307	0.115122	0.0520399	0.102184	0.337291	0	0.223841	0.442524	0	0.860596	0.613314
chromosome1	1668071	1669279	+	SPAC343.12	rds1	conserved fungal protein	1209	175.518	52.8809	211.59	46.3973	67.946	35.5262	55.8916	26.6444	110.052	19.9002	14.4947	14.6616	14.8246	32.7284	49.3071	54.6101
chromosome1	1669623	1669964	-	SPAC343.20		dubious	342	3.90242	4.92957	5.60224	4.34975	5.31061	1.8698	0.575608	1.09284	0.817472	0.674582	0.90592	0.447681	0	0.974061	3.19305	3.94873
chromosome1	1670355	1672071	+	SPAC343.13		mitochondrial glutamyl-tRNA amidotransferase beta subunit (predicted)	1581	24.6578	4.03329	31.9947	25.7678	31.6899	3.11633	7.88583	17.3293	11.3424	5.05937	13.8153	13.99	14.1608	9.15617	20.2874	27.053
chromosome1	1672376	1673655	-	SPAC343.14c		translation initiation factor eIF2B beta subunit (predicted)	1182	127.291	47.055	146.897	161.17	158.276	38.0193	108.042	123.439	91.7101	54.1352	66.1322	64.0184	61.9534	51.6252	144.887	147.027
chromosome1	1673947	1675251	+	SPAC343.15	tit1	tRNA isopentenyltransferase (predicted)	1305	35.8841	10.7554	45.3809	44.4896	45.0409	5.6094	16.2897	27.425	18.6486	1.8551	5.20904	5.37218	5.53155	2.92218	35.8469	39.3529
chromosome1	1675730	1677895	+	SPAC343.16	lys2	homoaconitate hydratase Lys2	2166	565.397	263.06	668.496	809.893	683.629	223.753	461.926	375.78	378.285	498.348	416.044	413.769	411.547	396.443	703.248	584.228
chromosome1	1678182	1679968	-	SPAC343.17c		WD repeat protein, human WDR70 family	1731	25.4247	7.61843	32.2832	33.7678	31.2184	13.0886	9.95802	17.9017	12.9774	9.27551	10.4181	11.304	12.1694	8.37692	26.4706	26.9186
chromosome1	1680414	1681084	+	SPAC343.18	rfp2	SUMO-targeted ubiquitin-protein ligase subunit Rfp2	618	16.1996	5.82586	17.5527	15.364	15.5596	1.8698	11.9151	15.9242	13.7437	11.6365	10.1916	10.7444	11.2844	9.93542	14.307	15.6773
chromosome1	1681953	1683827	+	SPAC343.19	lsb6	1-phosphatidylinositol 4-kinase Lsb6 (predicted)	1875	37.082	30.0256	32.8815	37.3036	44.1227	27.4237	50.4233	57.6082	44.7055	31.5367	43.2577	43.0893	42.9248	40.7157	41.3245	48.477
chromosome1	1685190	1688618	+	SPAC824.02		GPI inositol deacylase (predicted)	3429	85.1604	54.2253	64.6885	38.9315	44.4825	58.5871	85.0749	83.472	122.314	100.85	117.543	120.65	123.686	176.695	53.0735	57.0718
chromosome1	1688902	1689645	-	SPAC824.03c		conserved fungal protein	744	37.4178	19.7183	35.6826	36.5786	41.5667	9.349	46.5667	49.7501	40.567	36.4274	36.2368	36.1503	36.0657	22.9878	39.6397	44.209
chromosome1	1690362	1691387	+	SPAC824.04		WD repeat protein (predicted)	1026	23.9046	19.2702	27.5045	30.9061	28.6624	28.047	18.6497	25.0312	17.3713	12.6484	14.2682	15.8927	17.4797	11.2991	27.1498	27.4899
chromosome1	1692007	1694721	+	SPAC824.05	vps16	HOPS complex subunit Vps16 (predicted)	2508	48.8256	37.644	58.8657	55.5293	61.9902	51.1079	29.0107	43.4533	30.6041	11.1306	14.9477	17.2357	19.4711	15.1953	47.4019	56.0048
chromosome1	1695102	1695624	+	SPAC824.06	tim14	TIM23 translocase complex subunit Tim14 (predicted)	423	33.47	17.4776	32.1214	33.9331	35.6605	11.8421	39.0838	43.7655	35.9177	40.8122	35.3309	34.5834	33.8531	27.8581	35.5117	38.2775
chromosome1	1696571	1697483	+	SPAC824.07		hydroxyacylglutathione hydrolase (predicted)	771	52.7008	15.685	63.5812	57.4625	62.7222	22.4376	26.6507	47.4083	32.9543	26.4774	34.8779	33.4642	32.083	19.8708	48.0193	57.7775
chromosome1	1698038	1699708	+	SPAC824.08	gda1	guanosine-diphosphatase Gda1	1671	53.8897	70.3585	47.1264	39.771	41.3185	72.9222	52.8984	52.6123	66.1641	75.7219	61.829	66.033	70.1401	115.718	43.7942	44.9652
chromosome1	1700317	1701601	-	SPAC824.09c		GTPase activating protein (predicted)	963	48.4868	14.7887	63.9143	70.1556	69.4846	15.5817	20.2614	32.7331	20.4879	16.8646	22.195	20.4814	18.8073	16.9487	54.8641	57.6179
chromosome1	1703015	1704001	-	SPAC664.01c	swi6	chromodomain protein Swi6	987	58.2912	14.3406	68.9582	80.7629	79.6963	16.2049	38.4506	48.1369	38.9321	19.2256	26.4982	24.9582	23.4538	13.6369	67.7951	69.5061
chromosome1	1704981	1707250	-	SPAC664.02c	arp8	actin-like protein Arp8	1989	48.6259	15.2369	64.5806	71.0078	73.1201	15.5817	18.4195	29.4025	19.6704	18.0451	23.101	22.2721	21.4624	19.2864	54.8906	59.0042
chromosome1	1708822	1710229	+	SPAC664.03		RNA polymerase II associated Paf1 complex (predicted)	1371	93.1861	47.055	120.181	124.311	125.953	61.0801	45.3579	64.0091	44.1946	40.1376	48.2402	48.5734	48.8989	33.3129	100.114	105.952
chromosome1	1710502	1711067	-	SPAC664.04c	rps1602	40S ribosomal protein S16 (predicted)	423	642.215	547.855	633.777	829.887	664.905	514.195	847.497	724.916	657.528	278.434	264.415	260.551	256.775	206.209	835.284	684.282
chromosome1	1711214	1711840	+	SPAC664.05	rpl13	60S ribosomal protein L13 (predicted)	627	2272.08	1157.55	2567.97	3146.28	2396.98	895.634	2275.44	2130.15	1735.08	1502.63	1391.95	1376.06	1360.54	945.813	2879.39	2310.82
chromosome1	1712817	1713783	+	SPAC664.06	rpl703	60S ribosomal protein L7 (predicted)	750	181.136	1050.45	199.077	222.422	224.46	1034	141.139	162.416	148.575	2751.62	2427.19	2401.7	2376.8	2551.26	197.511	204.427
chromosome1	1714090	1715536	-	SPAC664.07c	rad9	checkpoint clamp complex protein Rad9	1281	12.7691	4.48143	16.1451	15.5421	16.1055	5.6094	5.8712	10.9804	6.64196	5.9026	8.37976	7.38674	6.4166	5.84436	12.5782	14.4507
chromosome1	1716213	1717720	-	SPAC664.08c		traub family protein involved in ribosome biogenesis (predicted)	1359	45.8126	25.096	57.5989	81.1529	72.2515	13.0886	29.8741	26.9046	24.422	26.3087	19.7038	19.1384	18.586	16.9487	65.437	57.6095
chromosome1	1719496	1721388	+	SPAC664.09	ggt1	gamma-glutamyltranspeptidase Ggt1	1893	64.5169	44.3662	54.094	56.8393	59.1363	34.2797	73.1022	67.1835	83.4332	85.8406	78.815	76.3297	73.9015	95.2631	61.8235	61.7347
chromosome1	1721995	1724493	+	SPAC664.10	klp2	kinesin-like protein Klp2	2454	48.7439	14.3406	61.1038	56.0634	63.9506	13.0886	24.1755	37.5208	26.3124	11.6365	18.1184	18.9145	19.6923	12.6628	46.2905	55.4167
chromosome1	1726009	1728033	+	SPAC664.11	ssc1	mitochondrial heat shock protein Hsp70	2025	2129.01	613.508	2825.33	2723.86	2953.9	581.819	1055.67	1035.13	865.294	475.581	528.604	526.697	524.834	398.196	2212.59	2334.35
chromosome1	1728569	1728894	-	SPAC664.12c		mitochondrial succinate dehydrogenase assembly factor 1 (predicted)	240	6.33462	5.82586	7.12244	7.42764	8.16444	6.85593	8.00095	8.32638	4.90483	5.39666	4.75608	4.47681	4.20398	2.92218	7.60335	8.21673
chromosome1	1729505	1729858	+	SPAC664.13		sequence orphan	354	3.60293	10.3073	3.2797	5.17646	4.08222	5.6094	5.92876	4.47543	4.18954	3.37291	5.43552	4.58873	3.76146	2.33775	5.40702	4.20918
chromosome1	1731627	1733165	+	SPAC664.14	amt2	ammonium transporter Amt2	1539	173.503	129.513	138.198	157.418	91.3722	72.9222	217.925	114.8	237.578	197.821	108.71	110.242	111.737	211.761	175.962	98.9368
chromosome1	1734993	1736948	+	SPAC664.15	caf4	CCR4-Not complex subunit Caf4/Mdv1 (predicted)	1956	32.508	11.6517	31.0798	30.8044	33.6132	13.7119	34.5941	27.1128	35.1002	28.8384	25.5922	23.7271	21.9049	30.7803	31.9658	31.5143
chromosome1	1737832	1739087	-	SPACUNK12.02c	cmk1	calcium/calmodulin-dependent protein kinase Cmk1	1008	40.498	3.137	46.0622	16.7504	20.9943	9.349	13.4117	19.0986	30.3997	9.10686	12.6829	13.2066	13.7182	13.442	15.7271	20.3822
chromosome1	1740616	1743501	-	SPAC105.01c	kha1	potassium ion/proton antiporter Kha1 (predicted)	2670	54.2481	25.5442	51.7925	36.9983	45.835	31.7866	37.0116	58.753	58.7047	20.9121	33.972	32.4569	30.9767	29.2218	37.0024	50.0061
chromosome1	1744748	1745597	-	SPAC105.02c		ankyrin repeat protein, implicated in meiosis	513	99.7421	43.918	74.9461	71.6819	79.3861	42.3821	140.161	150.031	144.744	93.5983	107.804	110.353	112.844	97.7957	92.6692	102.197
chromosome1	1746918	1749044	-	SPAC105.03c		transcription factor (predicted)	2127	97.1974	31.37	83.5831	75.9765	92.1477	34.2797	114.546	117.506	121.905	94.6102	111.881	112.928	113.95	108.51	87.7972	100.336
chromosome1	1750093	1752993	+	SPAC17A5.01	pex6	peroxin-6 (predicted)	2847	69.9395	22.8553	82.8582	70.8869	84.7495	38.6425	40.4653	71.1906	46.4937	21.418	39.181	40.6271	42.0398	25.91	61.5633	80.3714
chromosome1	1753207	1753659	-	SPAC17A5.18c	rec25	meiotic recombination protein Rec25	453	0.580825	0	0.731951	0.585054	0.744477	0.623267	0.460487	0.15612	0.306552	0	0.22648	0.223841	0.221262	0.194812	0.546877	0.554503
chromosome1	1754033	1755638	-	SPAC17A5.02c	dbr1	RNA lariat debranching enzyme Dbr1	1437	29.2409	17.0294	38.5119	48.7121	40.9959	8.10247	12.2605	15.1956	12.4153	7.58905	7.02088	6.71522	6.4166	7.20805	37.5404	32.6653
chromosome1	1756109	1757275	+	SPAC17A5.03	rpl301	60S ribosomal protein L3	1167	2518.34	952.976	2713.59	3347.73	2691.11	816.791	3291.96	2672.85	2163.97	1570.09	1461.7	1474.72	1487.43	1041.27	3330.64	2685.21
chromosome1	1757593	1759202	-	SPAC17A5.04c	mde10	spore wall assembly ADAM family peptidase Mde10	1539	29.1683	20.1664	28.4616	30.5118	32.8563	20.5678	28.435	29.8709	30.4508	21.5866	25.3658	24.8463	24.3388	24.7411	29.8754	31.8923
chromosome1	1759628	1760371	-	SPAC17A5.05c		conserved fungal protein	744	12.6148	12.548	13.5692	12.3624	14.9888	12.4653	10.4185	11.6569	10.8826	10.6247	12.6829	12.4232	12.1694	10.7147	11.7667	13.913
chromosome1	1761133	1761455	+	SPAC17A5.19		sequence orphan	279	2.46851	1.34443	3.20932	3.02702	4.61576	0.623267	1.26634	2.34179	1.12402	0.505937	0.67944	0.559602	0.442524	0	2.48741	3.88152
chromosome1	1761787	1764201	+	SPAC17A5.06	ptr8	transcription factor TFIIH complex ERCC-3 subunit	2415	62.242	28.6812	77.9856	78.4087	83.4931	29.9168	30.3346	47.9287	33.6696	8.60092	14.9477	14.7735	14.6033	11.2991	63.675	72.0098
chromosome1	1764336	1766711	-	SPAC17A5.07c	ulp2	SUMO deconjugating cysteine peptidase Ulp2 (predicted)	1917	51.1233	7.87985	67.9755	64.3693	70.675	13.3928	15.9443	28.8821	20.539	3.87885	11.0975	10.7444	10.3993	6.23399	49.5281	57.1805
chromosome1	1767787	1768419	+	SPAC17A5.08		COPII-coated vesicle component Erp2/3/4 (predicted)	633	95.7998	28.233	87.271	89.7422	40.4251	16.8282	101.652	55.6306	111.278	25.6341	22.648	22.7198	22.79	31.9492	93.3924	45.3348
chromosome1	1769088	1770020	-	SPAC17A5.09c		protein phosphatase regulatory subunit Glc9 (predicted)	933	22.1802	9.85915	27.5608	22.2066	31.8388	12.4653	11.5122	18.1619	12.4153	4.38479	6.7944	8.61786	10.3993	4.28587	18.929	27.4227
chromosome1	1770191	1770865	+	SPAC17A5.10		conserved fungal protein	675	14.9381	8.06658	13.1188	10.7853	12.7306	6.85593	15.1961	18.9946	18.2398	5.05937	5.662	4.47681	3.31893	3.50662	12.1371	14.7531
chromosome1	1772925	1774203	+	SPAC17A5.11	rec12	endonuclease Rec12	1038	2.33237	0.896286	3.2234	3.71382	3.30052	0.623267	1.49658	1.50916	0.715288	1.01187	0.45296	1.1192	1.7701	0.389624	3.03428	2.72211
chromosome1	1774258	1776351	+	SPAC17A5.12	ucp7	UBA/TPR/DNAJ domain protein Ucp7	2094	28.8234	7.61843	39.7787	41.3735	45.289	3.11633	8.80681	12.6457	8.9411	8.43228	9.0592	9.73707	10.3993	6.62361	31.3925	34.7489
chromosome1	1776500	1777371	+	SPAC17A5.13		GTP cyclohydrolase (predicted)	708	45.3951	28.6812	48.2524	47.0587	47.4977	46.745	50.8262	44.2339	40.2094	59.7005	46.6549	48.1257	49.5627	43.2483	48.2134	46.4438
chromosome1	1778549	1782623	+	SPAC17A5.14	exo2	exonuclease II Exo2	3987	153.562	61.8438	193.301	205.939	210.116	57.9638	77.0739	110.533	81.4406	73.0235	97.6129	95.9157	94.2577	66.8206	166.445	177.962
chromosome1	1782935	1785085	-	SPAC17A5.15c		glutamate-tRNA ligase (predicted)	2151	746.786	449.936	749.532	772.811	785.101	390.165	839.352	700.301	741.804	505.768	475.155	489.763	504.035	455.081	793.204	757.72
chromosome1	1786438	1789692	+	SPAC17A5.16	ftp105	Ubp5 interacting protein Ftp105	2778	74.2427	34.9552	70.5019	55.7921	72.2298	40.5123	68.6701	89.3525	81.0319	35.2469	51.1845	48.1257	45.1375	38.9624	59.7389	77.7585
chromosome1	1790625	1791278	+	SPAC1610.01		conserved fungal protein	654	14.2589	9.85915	16.2319	16.2628	17.9419	8.72573	10.1883	15.0916	10.6782	8.76957	7.9268	9.96091	11.9482	7.40286	14.4011	17.0216
chromosome1	1791482	1792243	-	SPAC1610.02c		mitochondrial ribosomal protein subunit L1 (predicted)	762	36.7916	7.17029	46.3944	47.6247	48.9039	10.5955	19.5707	26.8005	19.3639	17.2018	18.7978	19.2503	19.6923	13.2472	39.0267	41.767
chromosome1	1792593	1794972	-	SPAC1610.03c	crp79	poly(A) binding protein Crp79	2133	0.81376	0	1.06508	0.983812	1.04227	0.623267	0.345365	0.468359	0.357644	0	0.22648	0.223841	0.221262	0.779249	0.788141	0.856959
chromosome1	1796300	1797880	+	SPAC1610.04	mug99	meiotically upregulated gene Mug99	1581	36.6555	21.0627	46.7463	38.6517	45.7564	23.0609	17.7287	27.1128	18.342	13.1544	22.8745	21.7125	20.5774	17.1435	32.2393	39.7366
chromosome1	1798347	1799015	+	SPAC1002.01	SPAC1610.05	conserved fungal protein	540	5.49968	5.37772	5.60224	5.27821	6.13573	3.11633	7.59803	5.41215	5.31357	1.51781	2.49128	2.46225	2.43388	4.09106	5.98918	5.9021
chromosome1	1799128	1799817	+	SPAC1002.02	mug31	nucleoporin Pom34 (predicted)	690	21.2727	13.8924	22.1837	24.903	25.0393	9.349	25.0965	24.6669	19.6193	9.44415	9.0592	9.06555	9.07175	7.20805	24.9623	24.919
chromosome1	1800212	1802983	-	SPAC1002.03c	gls2	glucosidase II Gls2	2772	289.753	164.02	263.69	254.422	125.775	63.5732	261.614	165.747	337.054	166.116	113.24	108.115	103.108	230.268	256.626	138.682
chromosome1	1803773	1804372	-	SPAC1002.04c	taf11	transcription factor TFIID complex subunit Taf11 (predicted)	600	15.2013	8.51472	19.3263	19.434	20.0637	11.8421	5.41072	12.3335	7.71489	7.42041	10.6446	9.84899	9.07175	5.45474	15.1361	17.5677
chromosome1	1804650	1806797	-	SPAC1002.05c	jmj2	histone demethylase Jmj2	2148	12.9143	5.37772	14.3153	14.5246	16.912	5.6094	14.4478	18.214	10.3717	9.27551	14.2682	13.99	13.7182	9.5458	14.5011	17.3324
chromosome1	1807270	1807781	-	SPAC1002.06c	bqt2	bouquet formation protein Bqt2	357	0.308563	0.448143	0.309671	0.305246	0.297791	0.623267	0.345365	0.416319	0.306552	0.337291	0.22648	1.00728	1.7701	0.779249	0.317541	0.336062
chromosome1	1808242	1809241	-	SPAC1002.07c	ats1	N-acetyltransferase Ats1 (predicted)	507	107.453	21.0627	125.67	90.5053	113.241	31.1633	43.9189	90.4453	74.3899	22.9358	44.1636	45.7754	47.3501	38.7676	76.2276	105.881
chromosome1	1810023	1811123	-	SPAC1002.08c	mtf1	mitochondrial RNA polymerase specificity factor Mtf1	1101	26.1885	20.6146	26.7397	25.0047	27.5953	26.1772	24.5209	31.5882	25.1883	22.0926	23.7804	23.3913	23.0113	17.1435	24.8564	28.8846
chromosome1	1812133	1813668	-	SPAC1002.09c	dld1	dihydrolipoamide dehydrogenase Dld1	1536	574.232	209.283	682.031	652.687	678.994	200.692	426.008	510.043	378.592	391.595	413.326	425.073	436.55	299.426	583.215	624.442
chromosome1	1813855	1815627	-	SPAC1002.10c	sgt1	SGT1 family transcriptional regulator Sgt1	1773	18.8284	4.03329	23.5444	24.496	26.8074	6.85593	9.49754	16.2364	10.2695	6.57718	8.83272	8.50594	8.1867	5.64955	19.8993	23.3941
chromosome1	1816653	1818398	+	SPAC1002.11	gaa1	GPI-anchor transamidase complex subunit Gaa1 (predicted)	1746	39.5868	16.1332	25.7309	20.2819	24.0963	14.9584	51.4018	47.8247	64.7335	55.8217	43.0312	43.537	44.0312	57.08	29.8195	31.7579
chromosome1	1818695	1820338	-	SPAC1002.12c		succinate-semialdehyde dehydrogenase (predicted)	1644	58.863	30.4737	77.6712	57.844	67.127	46.1217	24.118	27.8934	24.7285	21.0807	17.8919	19.1384	20.3561	17.1435	47.5077	54.4589
chromosome1	1821936	1823189	-	SPAC1002.13c	psu1	cell wall protein Psu1, beta-glucosidase (predicted)	1254	696.563	389.885	581.042	562.415	625.386	420.705	716.978	757.805	906.218	924.009	893.011	906.331	919.344	1098.74	609.785	668.143
chromosome1	1823972	1824277	+	SPAC1002.20		sequence orphan	306	0.480996	0	0.633419	0.279809	0.421871	0	0.230243	0.260199	0.204368	0.505937	0.45296	0.447681	0.442524	0.389624	0.264618	0.369669
chromosome1	1824785	1826092	+	SPAC1002.14	itt1	ubiquitin-protein ligase E3 (predicted)	1308	41.0631	18.3739	42.0965	36.197	43.4527	18.698	40.235	47.4604	39.1875	35.9215	38.9546	42.082	45.1375	39.3521	37.4346	44.7467
chromosome1	1826160	1827061	-	SPAC1002.15c	pmc5	mediator complex subunit Pmc5	651	9.09959	4.48143	11.7769	13.5707	14.3312	2.49307	3.74145	5.67235	4.24063	2.36104	2.03832	2.79801	3.54019	3.31181	10.5583	11.5353
chromosome1	1827871	1829370	-	SPAC1002.16c		nicotinic acid plasma membrane transporter (predicted)	1500	6.29832	2.24072	5.40517	9.00475	6.94846	1.8698	12.0878	6.24479	7.91926	2.36104	1.1324	1.56688	1.99136	1.5585	9.94963	6.72125
chromosome1	1831012	1831626	-	SPAC1002.17c	urg2	uracil phosphoribosyltransferase (predicted)	615	157.304	5.82586	69.3805	92.4131	124.688	13.0886	456.285	499.375	316.872	158.695	209.041	206.045	203.119	108.51	203.932	245.67
chromosome1	1832457	1833656	+	SPAC1002.18	urg3	DUF1688 family protein	1200	164.301	21.5109	100.446	114.289	137.952	28.6703	363.957	351.686	280.188	211.819	246.184	240.629	235.202	174.357	190.807	206.964
chromosome1	1835469	1836788	+	SPAC1002.19	urg1	GTP cyclohydrolase II (predicted)	1320	153.746	8.51472	70.2813	95.5928	120.171	20.5678	482.59	556.931	305.223	269.327	379.807	377.955	376.146	203.579	214.199	261.196
chromosome1	1838587	1840293	+	SPAC1399.05c		transcription factor, zf-fungal binuclear cluster type (predicted)	1590	23.5688	12.548	24.8722	23.9618	24.9648	4.98613	23.4273	25.6036	21.2032	19.057	26.4982	26.0774	25.6664	23.5723	23.798	25.1711
chromosome1	1840621	1841283	+	SPAC1399.04c		uracil phosphoribosyltransferase (predicted)	663	25.2114	4.03329	20.8606	26.2511	25.8086	3.11633	72.9871	49.0216	33.1076	64.7599	39.8605	42.082	44.2524	24.7411	40.5747	33.3038
chromosome1	1841936	1843681	-	SPAC1399.03	fur4	uracil permease	1746	84.51	52.8809	66.9453	71.5292	52.5229	22.4376	105.912	74.2609	116.388	75.3846	60.9231	61.2204	61.5109	88.2499	82.0668	59.5419
chromosome1	1846121	1847890	-	SPAC1399.02		membrane transporter (predicted)	1770	24.5943	23.7516	18.7492	16.5341	17.4332	16.2049	23.5999	24.1465	35.2024	35.4999	38.0486	36.2062	34.4063	49.7745	18.6997	19.6008
chromosome1	1849984	1850358	-	SPAC1399.06		sequence orphan	375	0.821928	0	0.965143	1.22734	1.19116	0	0.920973	0.936718	0.562012	0.505937	0	0	0	0	1.13345	1.10901
chromosome1	1852627	1854432	+	SPAC1399.01c		membrane transporter (predicted)	1806	19.3487	5.37772	10.1065	7.09696	9.52931	11.8421	14.9658	24.5628	36.122	11.4679	27.1776	27.4205	27.6578	27.4685	9.5086	14.3835
chromosome1	1855806	1856798	+	SPAP11E10.01		ornithine cyclodeaminase family (predicted)	993	59.7342	28.6812	67.8462	74.7852	86.3098	38.0193	39.5443	78.9445	45.012	31.3681	61.3761	60.7727	60.1833	36.8195	63.9846	83.9316
chromosome1	1856893	1860141	-	SPAP11E10.02c	mam3	cell agglutination protein Mam3	3249	35.0703	21.5109	31.7319	30.2977	34.3539	22.4376	37.6448	37.9371	41.129	7.08311	5.88848	7.75048	9.56959	7.40286	32.5495	35.5109
chromosome1	1861934	1862944	+	SPAPB1A10.02	scm3	CENP-A chaperone Scm3	1011	6.90248	5.37772	8.08765	7.24958	8.8841	3.11633	4.54731	5.51623	4.75155	5.39666	3.17072	4.14105	5.08903	2.92218	6.42139	7.79665
chromosome1	1863363	1863762	+	SPAPB1A10.03	nxt1	mRNA export receptor Nxt1	348	10.0555	2.68886	12.1898	12.5914	14.1451	1.8698	6.67706	8.4825	6.18213	2.86697	6.34144	6.93906	7.52291	4.09106	10.7788	12.3167
chromosome1	1863972	1864457	+	SPAPB1A10.16		conserved fungal protein	432	32.7621	6.274	38.3148	37.9013	42.7082	4.98613	20.8946	32.8372	22.6848	8.76957	16.0801	16.788	17.4797	13.6369	32.6891	39.5209
chromosome1	1864673	1865608	-	SPAPB1A10.04c	cwp1	geranylgeranyltransferase I alpha subunit Cwp1	885	25.2659	5.37772	29.0528	31.771	30.5732	4.36287	18.2468	22.0649	18.3931	9.78144	18.5714	18.0192	17.4797	14.0265	27.6261	27.826
chromosome1	1867135	1868019	+	SPAPB1A10.05		sequence orphan	885	23.3237	4.92957	28.4616	20.7821	26.5158	4.98613	8.05852	16.3405	13.9992	2.36104	4.07664	4.47681	4.86777	3.89624	16.8826	23.2303
chromosome1	1868252	1871850	-	SPAPB1A10.06c		ATP-dependent RNA helicase Dhr1 (predicted)	3552	81.9568	29.1293	105.101	117.312	124.377	17.4515	38.4506	48.293	39.9539	13.9976	16.0801	15.7808	15.4883	10.5199	93.1425	99.8105
chromosome1	1872423	1873797	-	SPAPB1A10.07c		sphingolipid biosynthesis protein (predicted)	1326	51.6934	28.233	34.6269	26.8447	31.2681	21.1911	57.8486	68.6926	82.6668	55.1471	65.4527	66.7045	67.9275	74.0286	36.3467	43.3521
chromosome1	1876259	1877581	+	SPAPB1A10.08		sequence orphan	1251	27.0129	14.7887	23.7954	15.6693	22.7438	11.8421	17.3834	25.4995	32.8521	19.5629	26.7246	27.8682	28.9853	32.144	16.1946	23.6336
chromosome1	1878362	1880604	+	SPAPB1A10.09	ase1	antiparallel microtubule cross-linking factor Ase1	2196	65.8964	23.3034	85.9338	67.0523	79.8948	19.9445	19.4556	33.93	29.5312	6.74582	13.3623	13.3185	13.2757	9.93542	52.4649	65.0533
chromosome1	1880879	1881910	-	SPAPB1A10.10c	ypt71	GTPase Ypt71	627	29.8943	30.9219	30.2915	32.763	36.9385	29.2935	31.198	41.3197	29.1735	34.5723	38.2751	36.486	34.7381	35.0662	32.2834	38.3531
chromosome1	1882471	1884051	-	SPAPB1A10.11c	mse1	mitochondrial glutamyl-tRNA synthetase Mse1 (predicted)	1581	33.5154	25.5442	42.9176	46.0412	48.9122	22.4376	17.5561	23.6781	16.4516	12.4798	17.439	17.4596	17.4797	12.2732	37.3111	40.7644
chromosome1	1884617	1886203	-	SPAPB1A10.12c	alo1	D-arabinono-1,4-lactone oxidase (predicted)	1386	134.915	34.507	134.313	116.528	155.484	26.1772	126.806	139.467	136.007	50.7623	68.397	65.9211	63.5022	54.3526	119.678	150.312
chromosome1	1887685	1889274	+	SPAPB1A10.13		sequence orphan	1590	32.1632	4.92957	44.649	51.5865	38.6632	8.72573	10.2458	12.5416	9.50311	6.91447	7.24736	7.61058	7.96544	6.62361	38.9165	30.2288
chromosome1	1890920	1891651	+	SPAPB1A10.14		F-box protein (predicted)	732	8.58532	4.03329	8.24852	7.96182	14.5794	10.5955	11.4546	7.28558	9.19656	6.57718	6.34144	7.1629	7.96544	6.4288	9.03229	12.2243
chromosome1	1892554	1893694	+	SPAPB1A10.15	arv1	Arv1-like family protein Arv1 (predicted)	801	16.0087	6.274	16.5529	13.0874	14.2071	4.36287	10.8214	13.5824	15.021	4.04749	9.96512	7.94634	5.97408	8.57173	12.3929	14.0054
chromosome1	1895464	1896291	+	SPAC140.01	sdh2	succinate dehydrogenase (ubiquinone) iron-sulfur protein subunit (predicted)	828	154.409	46.1587	171.417	205.354	169.393	32.4099	164.394	139.935	123.54	125.135	92.1774	89.7601	87.3985	79.0937	192.801	159.882
chromosome1	1897523	1899025	+	SPAC140.02	gar2	nucleolar protein required for rRNA processing	1503	485.833	205.698	615.275	848.263	717.8	109.695	315.203	226.061	250.913	294.287	187.752	187.019	186.303	210.982	684.891	559.023
chromosome1	1900052	1901431	+	SPAC140.03	arb1	argonaute binding protein 1	1200	26.6816	7.61843	30.6856	31.7201	30.9454	14.3351	14.6204	24.3026	19.4149	5.73395	10.4181	11.0801	11.7269	9.35098	26.4794	28.8006
chromosome1	1902319	1903206	+	SPAC140.04		conserved eukaryotic protein	888	10.3096	0.896286	12.6684	10.8998	13.351	0.623267	4.60487	9.36718	6.02885	2.19239	2.94424	3.58145	4.20398	1.94812	8.97054	12.0646
chromosome1	1905657	1905884	-	SPAC110.05		dubious	228	0.16739	0	0.259624	0.521461	0.570766	2.49307	0.172682	0.15612	0	0.168646	0	0	0	0.779249	0.414568	0.436881
chromosome1	1908268	1911339	+	SPAC110.01	ppk1	serine/threonine protein kinase Ppk1 (predicted)	3072	11.7169	44.3662	9.89635	18.6988	18.3563	29.2935	25.4994	15.716	15.021	40.9809	28.0835	26.749	25.4451	24.5463	20.7831	17.5038
chromosome1	1912042	1915659	+	SPAC110.02	pds5	cohesin-associated protein Pds5	3618	36.9022	17.4776	47.8609	44.5913	56.2329	15.5817	16.5775	27.9454	17.0136	4.89072	7.02088	6.6033	6.19534	4.48068	36.0057	47.0991
chromosome1	1916108	1917279	+	SPAC110.03	cdc42	Rho family GTPase Cdc42	579	219.388	78.8732	158.721	177.411	180.908	77.9083	341.163	326.29	329.492	268.652	237.578	246.001	254.23	221.112	227.598	227.85
chromosome1	1917998	1920160	-	SPAC110.04c	pss1	heat shock protein Pss1	2163	2317.27	579.001	2339.33	2137.74	2620.45	575.898	2051.01	2287	2277.22	330.545	467.228	479.355	491.202	387.092	2111.16	2512.78
chromosome1	1922956	1924763	+	SPAP14E8.02		FHA domain protein Tos4 (predicted)	1701	196.773	29.5774	244.049	215.796	224.336	39.2658	67.1159	135.043	110.972	42.6673	78.5886	76.6654	74.7866	63.1191	170.229	195.504
chromosome1	1925102	1925932	+	SPAP14E8.03	bos1	SNARE Bos1 (predicted)	708	33.6788	8.51472	39.4268	39.3576	42.7082	9.97226	22.6214	35.5432	23.2468	11.8052	16.533	16.0046	15.4883	10.1302	34.2283	40.3947
chromosome1	1926739	1927752	+	SPAP14E8.04	oma1	metallopeptidase Oma1 (predicted)	1014	11.5439	5.37772	14.639	15.0079	13.9838	6.85593	8.00095	9.73146	5.92667	6.91447	6.34144	7.94634	9.51427	6.03918	12.8604	12.6107
chromosome1	1928018	1928323	-	SPAP14E8.05c		UPF0136 family protein	306	29.1864	28.6812	29.2499	24.9793	22.5825	20.5678	26.8233	34.6586	29.0713	25.6341	25.5922	28.4278	31.198	25.3256	25.5444	26.4817
chromosome1	1929048	1931164	-	SPAC3H1.01c	orc3	origin recognition complex subunit Orp3 (predicted)	2073	63.7727	39.4366	73.7722	70.0666	78.3314	37.396	43.9189	65.6223	45.6251	28.3325	44.3901	44.992	45.58	29.027	62.0529	74.2278
chromosome1	1931588	1934698	-	SPAC3H1.02c		metallopeptidase (predicted)	3111	104.467	59.603	120.279	111.16	130.9	61.0801	84.3842	100.853	75.7694	38.7885	52.0904	51.5953	51.1115	41.3002	102.954	121.198
chromosome1	1935357	1935797	+	SPAC3H1.03	mug151	mouse transcriptional regulator, HCNGP-like (predicted)	441	12.7781	2.68886	14.0478	14.779	16.1303	3.7396	10.4185	15.0395	10.4739	5.5653	6.56792	7.61058	8.62922	4.48068	13.4426	15.7781
chromosome1	1936076	1937982	-	SPAC3H1.04c	mdm31	mitochondrial inner membrane protein Mdm31 (predicted)	1806	51.5603	34.507	59.2505	58.0052	69.3853	42.3821	34.076	51.8838	37.6037	23.4417	41.6723	40.6271	39.6059	26.4945	50.6714	63.7342
chromosome1	1938900	1940394	+	SPAC3H1.05		CAAX prenyl protease (predicted)	1425	313.579	140.269	235.557	226.785	211.456	131.509	395.961	336.282	455.178	144.698	151.968	149.861	147.803	172.019	278.634	251.761
chromosome1	1941017	1942786	-	SPAC3H1.06c		membrane transporter (predicted)	1770	65.6151	31.37	46.9575	33.3226	45.5868	31.1633	63.0291	80.0373	99.4761	119.317	180.052	178.457	176.899	215.56	42.4271	56.7105
chromosome1	1944231	1945202	+	SPAC3H1.07	aru1	arginase Aru1	972	1052.97	419.014	1407.86	1023.76	1241.78	386.425	507.802	560.99	408.889	386.03	406.985	405.935	404.91	286.958	865.632	1021.96
chromosome1	1945426	1946101	-	SPAC3H1.08c		DUF1640 family protein	636	16.5717	8.96286	17.9046	16.7249	18.5623	18.0747	14.4478	18.5262	14.1525	6.23989	8.15328	7.83442	7.52291	4.8703	16.027	18.5506
chromosome1	1946819	1948941	-	SPAC3H1.09c	avt3	vacuolar amino acid efflux transporter Avt3	1971	127.483	103.073	91.3975	84.9514	92.3772	77.2851	165.084	155.651	192.974	94.6102	89.2331	89.872	90.4962	101.887	109.51	112.808
chromosome1	1949756	1951000	+	SPAC3H1.10		phytochelatin synthetase	1245	31.5642	22.8553	36.119	37.5452	36.8764	24.9307	23.3121	29.0903	23.2979	14.5035	17.6654	17.5715	17.4797	12.2732	33.1831	34.3624
chromosome1	1959311	1961059	+	SPAC3H1.11	hsr1	transcription factor Hsr1	1749	15.891	71.7029	11.9505	13.1383	20.3242	113.435	20.4917	21.0762	23.0425	15.1781	24.0069	22.496	21.0199	16.559	15.3919	20.567
chromosome1	1961710	1965105	-	SPAC3H1.12c	snt2	Lid2 complex subunit Snt2	3396	38.0924	17.9257	43.9077	43.2537	51.8467	14.3351	24.9814	36.7922	27.5386	11.8052	19.0243	19.4741	19.9136	13.442	37.6536	46.9857
chromosome1	1965173	1966338	+	SPAC3H1.13	ppk13	serine/threonine protein kinase Ppk13 (predicted)	1035	24.8575	21.5109	27.1526	27.4933	30.1762	21.1911	18.7073	29.1944	20.6922	12.8171	17.2125	17.1238	17.0372	10.5199	24.8006	29.8591
chromosome1	1967022	1967609	+	SPAC3H1.14	SPAC9G1.01	cytoplasmic vesicle protein, Vid24 family (predicted)	588	9.3658	3.137	10.2755	9.41174	9.70302	4.98613	8.2312	12.1773	7.71489	4.04749	5.88848	6.0437	6.19534	3.50662	9.04993	10.502
chromosome1	1968801	1969046	-	SPAC9G1.14		dubious	246	1.39761	0	0.788255	1.06836	0.794109	0	1.03609	1.14488	2.50351	0.674582	0.67944	0.783442	0.885048	1.16887	1.05847	0.907369
chromosome1	1969118	1973323	+	SPAC9G1.02	wis4	MAP kinase kinase kinase Wis4	4206	142.157	51.9846	187.126	196.947	209.397	54.8475	56.0642	86.5423	60.544	30.0189	52.3169	51.1476	50.0052	33.8973	153.769	169.728
chromosome1	1973666	1974054	-	SPAC9G1.03c	rpl3001	60S ribosomal protein L30 (predicted)	330	941.227	523.879	1086.69	1385.89	1133.98	588.987	785.59	891.183	677.224	458.21	525.887	531.398	536.782	393.715	1201.91	1055.58
chromosome1	1975285	1976550	+	SPAC9G1.04	oxa101	mitochondrial inner membrane translocase Oxa101	1125	55.4415	36.2996	59.471	66.2001	69.1868	47.3683	58.2516	67.1835	48.1286	35.7529	51.6374	50.4761	49.3414	38.9624	63.7641	68.5399
chromosome1	1976902	1979061	+	SPAC9G1.05		actin cortical patch component Aip1 (predicted)	1788	131.722	103.521	162.636	183.236	173.364	138.365	87.6651	109.752	75.6161	86.0092	88.7802	92.7819	96.6915	59.2229	153.946	152.824
chromosome1	1979364	1982107	-	SPAC9G1.06c	cyk3	cytokinesis protein Cyk3 (predicted)	2661	55.6197	15.2369	63.5197	66.7343	66.6742	21.8143	36.5511	46.3675	41.2823	14.8408	24.0069	24.3986	24.7814	20.6501	57.4838	60.1174
chromosome1	1983182	1984438	+	SPAC9G1.07		sequence orphan	1257	51.3576	4.48143	64.0879	55.3512	60.1041	10.5955	24.4058	38.7177	28.2539	2.36104	5.662	5.03641	4.42524	4.09106	45.8671	53.1987
chromosome1	1984568	1985293	-	SPAC9G1.08c		phospholipase (predicted)	726	26.4094	12.548	29.2217	30.1303	34.2708	10.5955	22.7941	28.5699	21.3054	11.1306	15.6271	16.788	17.9222	9.74061	27.8819	32.43
chromosome1	1985350	1985643	-	SPAC9G1.15c	mzt1	mitotic spindle organizing protein Mzt1 (predicted)	294	10.4911	0.896286	11.4015	11.116	13.1028	6.85593	9.20973	12.2294	8.83891	6.74582	5.662	5.14833	4.6465	5.45474	10.5318	12.8208
chromosome1	1985757	1987228	+	SPAC9G1.09	sid1	PAK-related GC kinase Sid1	1416	6.55243	4.03329	8.41743	9.7933	9.85192	2.49307	1.84195	5.04787	3.1677	1.8551	2.71776	4.47681	6.19534	1.94812	7.35637	8.30074
chromosome1	1987363	1990975	-	SPAC9G1.10c		inositol polyphosphate phosphatase (predicted)	3576	109.567	21.0627	134.271	96.8265	109.786	19.3213	48.3511	63.4366	64.7335	21.7553	27.4041	27.4205	27.4365	27.8581	81.9698	94.82
chromosome1	1991787	1992929	-	SPAC9G1.11c	spn4	septin Spn4	1143	48.9163	28.6812	58.0212	60.3369	66.2337	39.2658	30.6224	49.2818	32.3923	25.8028	38.9546	37.2695	35.6232	24.5463	51.23	60.7601
chromosome1	1993930	1995024	+	SPAC9G1.12	cpd1	tRNA (m1A) methyltransferase complex catalytic subunit Cpd1	1095	59.3077	9.41101	77.6572	97.1444	83.3567	6.85593	29.2409	36.1157	26.0058	23.1044	22.4215	21.4887	20.5774	15.9746	76.3334	68.1031
chromosome1	1995208	1996683	-	SPAC9G1.13c	swc4	Swr1 complex subunit Swc4	1314	40.9481	6.72215	52.3626	51.9172	54.7935	6.23267	19.2253	29.6627	20.2324	11.8052	15.6271	16.6761	17.701	12.2732	41.8978	46.6791
chromosome1	1997255	1999342	-	SPAC767.01c	vps1	dynamin family protein Vps1	2037	193.614	95.4545	226.961	163.701	204.868	156.44	93.4212	177.092	133.095	91.7432	158.762	160.941	163.07	113.186	142.162	195.899
chromosome1	2000985	2004593	+	SPAC17H9.01	cid16	poly(A) polymerase Cid16 (predicted)	3609	48.9163	19.7183	61.5683	63.9066	73.1284	30.5401	27.7443	40.3829	25.9547	14.8408	25.8187	26.637	27.4365	16.7538	52.8236	62.5552
chromosome1	2004838	2007930	+	SPAC17H9.02		TRAMP complex ATP-dependent RNA helicase (predicted)	3093	82.3591	18.822	99.9253	92.0697	115.245	24.3074	46.5091	64.9978	50.4789	31.874	51.6374	50.588	49.5627	36.6247	78.1064	99.0208
chromosome1	2008149	2008841	-	SPAC17H9.03c	rdl1	RAD51D-like protein 1	693	11.072	7.17029	11.7112	10.5564	12.7678	5.6094	7.13754	12.4375	9.91184	5.22801	9.51216	7.83442	6.19534	5.45474	9.5086	12.6612
chromosome1	2009905	2011719	-	SPAC17H9.04c		RNA-binding protein	1815	185.471	64.0845	174.27	205.608	193.291	42.3821	224.833	183.284	205.798	154.479	136.794	138.334	139.838	134.615	211.5	190.06
chromosome1	2012932	2013933	+	SPAC17H9.05	ebp2	rRNA processing protein Ebp2 (predicted)	1002	105.81	35.8514	129.091	171.548	146.501	23.0609	72.0662	71.1385	63.5584	56.4963	48.4667	52.3787	56.2006	40.1313	141.059	122.167
chromosome1	2014206	2016138	-	SPAC17H9.06c		conserved fungal protein	1806	26.4675	11.6517	32.3522	27.4467	22.7562	8.72573	14.7356	17.8497	15.7874	4.04749	7.47384	7.27482	7.08039	6.23399	23.551	21.1719
chromosome1	2016385	2016941	+	SPAC17H9.07		signal recognition particle subunit Srp21 (predicted)	363	42.0221	17.4776	48.5105	46.8552	43.6574	17.4515	26.478	36.1157	30.2464	23.6104	26.2717	27.7562	29.2066	25.5204	40.61	41.2223
chromosome1	2018369	2019349	+	SPAC17H9.08		mitochondrial coenzyme A transporter (predicted)	981	22.7701	23.7516	22.3104	26.5945	23.9722	23.6841	28.7229	24.1985	23.6045	24.285	22.648	22.7198	22.79	16.7538	27.2468	24.0453
chromosome1	2019758	2020488	-	SPAC17H9.09c	ras1	GTPase Ras1	660	45.2317	25.5442	48.3932	50.0094	50.7734	44.8752	37.9326	48.293	39.4941	24.6223	24.6863	26.3013	27.879	20.6501	46.3081	49.9725
chromosome1	2021224	2024442	-	SPAC17H9.10c	ddb1	damaged DNA binding protein Ddb1	3219	123.394	76.6325	141.02	129.888	158.71	77.9083	88.8739	116.465	91.4035	73.8668	104.407	106.212	107.976	82.4055	117.318	145.07
chromosome1	2025335	2025760	+	SPAC17H9.11	gmf1	cofilin/tropomyosin family Glia Maturation Factor homolog Gmf1	426	46.5567	32.2663	52.2782	57.4498	54.9673	36.1495	37.0692	48.5012	36.1731	23.1044	28.5365	29.435	30.3129	25.1308	51.2035	52.8794
chromosome1	2026163	2026963	-	SPAC17H9.12c		NADH-cytochrome reductase (predicted)	801	57.4654	17.0294	73.9552	95.6182	83.4807	14.9584	31.2555	42.7768	27.5386	13.323	20.8362	21.4887	22.1262	12.2732	75.8924	70.3379
chromosome1	2027344	2028752	-	SPAC17H9.13c		glutamate 5-kinase (predicted)	1209	79.3733	38.9885	97.5184	117.375	107.776	57.9638	50.7111	76.8629	46.4426	42.4987	47.7873	49.8045	51.7753	37.7936	96.9442	97.7942
chromosome1	2029229	2030308	-	SPAC17H9.14c		protein disulfide isomerase	1080	528.914	225.864	426.023	461.595	226.805	143.975	666.957	351.477	715.645	498.854	273.361	275.884	278.348	482.55	524.534	267.06
chromosome1	2031213	2031708	+	SPAC17H9.16	tom22	mitochondrial TOM complex subunit Tom22 (predicted)	435	98.0868	55.5697	115.141	128.279	117.603	51.7311	62.2808	84.2526	67.1349	64.7599	76.3238	76.6654	76.9992	48.3134	108.052	106.834
chromosome1	2032009	2033228	-	SPAC17H9.17c	mdm10	Mdm10/Mdm12/Mmm1 complex subunit Mdm10 (predicted)	1113	25.5744	19.7183	28.0675	27.3068	30.3002	14.3351	19.8585	29.6107	21.0499	7.42041	10.1916	12.4232	14.6033	10.5199	25.024	30.0776
chromosome1	2033638	2033955	-	SPAC17H9.18c		dubious	318	3.73361	1.79257	4.04544	2.35294	2.93324	0.623267	1.78439	3.07035	3.1677	0.168646	1.35888	1.00728	0.663786	0.389624	2.17869	2.97751
chromosome1	2034178	2035650	-	SPAC17H9.19c	cdt2	WD repeat protein Cdt2	1473	31.7457	9.85915	36.0908	28.6549	31.5989	7.4792	13.3541	31.1198	23.86	4.72208	4.75608	4.81257	4.86777	5.25993	23.9656	31.4442
chromosome1	2036403	2039520	+	SPAC17H9.20	psc3	mitotic cohesin complex, non-SMC subunit Psc3	2889	32.8838	30.4737	38.6723	46.3019	44.3957	36.1495	26.2477	35.7514	22.3783	21.2493	34.6514	37.2695	39.8272	25.1308	40.1558	41.6045
chromosome1	2039615	2040404	-	SPAC607.02c		conserved fungal protein	696	18.1054	3.58514	21.9163	30.4279	27.3844	3.11633	13.0087	16.3405	11.1891	4.72208	3.85016	4.81257	5.75281	2.72737	25.0893	23.8184
chromosome1	2040936	2041463	-	SPAC607.03c	snu13	U3 snoRNP-associated protein Snu13	378	288.053	165.365	310.6	415.541	326.677	137.119	268.636	309.95	247.132	209.458	223.762	227.422	230.998	182.344	370.518	321.276
chromosome1	2042490	2043296	+	SPAC607.04		inositol polyphosphate kinase (predicted)	807	31.3101	2.68886	33.7823	40.2416	37.9187	4.98613	27.6292	39.2901	26.8233	16.3586	21.0626	20.0337	19.0285	18.5072	36.3761	38.3615
chromosome1	2043842	2045041	+	SPAC607.05	rpn9	19S proteasome regulatory subunit Rpn9	1146	130.949	93.2138	153.217	162.272	164.331	104.086	98.7744	141.653	90.535	71.843	91.2714	94.2369	97.1341	64.8724	142.811	157.008
chromosome1	2045210	2047144	-	SPAC607.06c		metallopeptidase	1839	53.445	19.2702	62.5677	57.7423	63.8017	23.6841	27.3414	49.8022	36.8884	19.9002	25.5922	22.3841	19.2498	24.1567	48.4251	59.2814
chromosome1	2047699	2048130	-	SPAC607.07c		sequence orphan	432	40.9118	20.6146	35.8937	35.3831	37.9683	23.0609	50.1355	51.1552	50.019	38.9571	40.3134	36.8218	33.4106	33.7025	39.9044	42.2262
chromosome1	2048421	2050160	-	SPAC607.08c		DUF726 family protein	1740	55.0695	12.548	46.7322	35.5484	49.4085	19.9445	42.1921	55.9429	70.2004	31.1994	40.3134	40.5152	40.7122	42.469	37.5845	51.5184
chromosome1	2050462	2051652	-	SPAC607.09c	btn1	battenin CLN3 family protein	1191	21.5631	8.06658	17.9891	14.9825	17.0733	8.72573	20.1463	21.4925	28.0495	15.8527	19.4773	21.2649	23.0113	21.819	16.5651	18.5002
chromosome1	2053945	2057031	+	SPAC607.10	spo3	sporulation protein Spo3	3087	45.6583	20.1664	46.127	32.2119	48.5772	18.698	33.4428	44.9625	44.8077	31.3681	36.4633	38.6125	40.7122	32.144	32.5892	47.41
chromosome1	2057608	2058559	+	SPAC732.01	vma11	V-type ATPase V0 proteolipid subunit (predicted)	489	97.9144	38.5403	75.6021	80.2245	77.5166	31.1633	138.894	135.46	138.408	87.3584	89.9126	89.872	89.8324	86.8862	98.2055	96.2259
chromosome1	2059251	2060477	-	SPAC732.02c		fructose-2,6-bisphosphate 2-phosphatase activity (predicted)	1227	50.9311	31.37	57.3737	56.0507	62.2631	47.9915	33.7882	54.0694	39.2386	23.6104	34.425	34.0238	33.6318	23.5723	49.2277	59.6175
chromosome1	2061806	2063641	-	SPAC3C7.01c	SPAC732.03c	inositol polyphosphate phosphatase (predicted)	1836	94.7652	45.2625	103.993	86.198	110.667	58.5871	69.9364	102.362	78.0174	42.6673	66.8116	67.488	68.1487	59.0281	81.2141	107.985
chromosome1	2064853	2066004	-	SPAC3C7.02c		protein kinase inhibitor associated with endocytosis (predicted)	1152	15.4554	5.37772	13.0484	13.5834	16.7011	5.6094	18.6497	21.3884	19.8237	13.4916	19.4773	19.2503	19.0285	14.4161	15.1361	18.2146
chromosome1	2066668	2067764	-	SPAC3C7.03c	rhp55	RecA family ATPase Rhp55	1053	13.8218	9.41101	12.8795	12.6677	15.4355	11.2188	13.757	17.6415	15.532	10.6247	16.533	16.1165	15.7096	16.1694	13.0016	16.1478
chromosome1	2068764	2071115	+	SPAC3C7.04		transcription factor (predicted)	2352	73.7648	60.4993	67.987	56.445	70.4276	61.7034	69.073	90.6535	84.2507	73.5295	107.352	101.064	94.9214	76.3664	60.3152	76.9583
chromosome1	2071904	2073232	-	SPAC3C7.05c	mug191	alpha-1,6- mannanase (predicted)	1329	34.6771	19.7183	38.4415	29.9904	36.8268	15.5817	24.9814	36.2198	27.8451	22.9358	31.0278	30.5542	30.0916	22.2086	28.4552	36.6308
chromosome1	2074294	2076246	-	SPAC3C7.06c	pit1	serine/threonine protein kinase, meiotic Pit1	1953	10.7044	17.4776	8.38224	6.89346	11.1423	23.6841	12.4907	11.0325	14.9189	22.5985	26.7246	25.9655	25.2239	27.0789	8.6089	11.1069
chromosome1	2077280	2078730	-	SPAC3C7.07c		arginine-tRNA protein transferase (predicted)	1176	30.7383	14.7887	35.2603	30.9824	36.5538	18.0747	19.916	29.3505	22.5316	15.5154	23.101	21.4887	19.9136	12.468	27.5908	34.228
chromosome1	2079274	2082447	-	SPAC3C7.08c	elf1	AAA family ATPase Elf1	3174	383.768	358.066	435.041	503.897	489.047	246.19	362	296.367	290.713	250.607	223.536	225.072	226.572	221.112	460.409	426.833
chromosome1	2083519	2084808	+	SPAC3C7.09	set8	lysine methyltransferase Set8 (predicted)	1290	9.16614	6.72215	10.8667	11.4849	12.5196	6.23267	6.04389	8.89882	6.07994	5.5653	7.47384	8.50594	9.51427	3.70143	9.81732	11.3505
chromosome1	2085248	2086114	+	SPAC3C7.10	pex13	peroxin 13 (predicted)	867	27.4137	11.6517	31.1173	32.2543	32.36	14.3351	19.0526	32.0566	20.6922	12.1425	16.986	17.6834	18.3648	9.35098	28.2083	32.262
chromosome1	2086615	2088297	-	SPAC3C7.11c	cnx1	calnexin Cnx1	1683	1465.16	288.604	1364.52	1165.19	1139.03	294.182	1301.62	1257.18	1647.82	1092.65	948.045	950.427	952.755	1195.95	1207	1177.18
chromosome1	2089787	2091172	+	SPAC3C7.12	tip1	CLIP170 family protein Tip1	1386	69.1908	8.06658	78.3187	87.0204	87.3272	11.2188	68.2671	73.012	52.6247	44.1851	40.3134	41.1867	42.0398	34.8714	81.2729	82.705
chromosome1	2091521	2092942	-	SPAC3C7.13c		glucose-6-phosphate 1-dehydrogenase (predicted)	1422	31.1286	15.2369	36.8791	35.188	36.9137	12.4653	18.2468	25.3955	20.6922	4.89072	3.62368	4.92449	6.19534	5.45474	29.9959	33.1946
chromosome1	2094283	2094891	-	SPAC3C7.14c	obr1	ubiquitinated histone-like protein Uhp1	609	1001.92	297.119	817.561	668.666	956.554	306.024	1326.43	1680.78	1336.51	956.22	1095.71	1105.1	1114.28	809.444	870.257	1190.4
chromosome1	2096382	2097785	-	SPAC25A8.03c	SPAC3C7.15c	DUF185 protein, mitochondrial	1404	31.6913	12.9962	36.3723	34.9761	36.9261	9.97226	21.9882	30.2352	23.1958	12.6484	18.5714	21.4887	24.3388	18.8968	30.9956	34.7657
chromosome1	2098281	2101049	-	SPAC25A8.01c	fft3	fun thirty related protein Fft3	2769	203.207	79.3213	183.058	153.64	189.271	86.634	195.822	232.826	239.775	161.057	207.682	206.605	205.552	208.839	166.568	203.335
chromosome1	2102782	2103954	+	SPAC25A8.02		sequence orphan	1173	29.1683	7.61843	25.7872	20.4642	28.0296	14.3351	30.5648	41.4237	35.3046	24.285	28.5365	27.4205	26.3302	25.5204	23.5598	32.3544
chromosome1	2104197	2105249	-	SPAC631.01c	acp2	F-actin capping protein beta subunit (predicted)	807	121.005	41.6773	113.499	110.715	118.967	46.1217	155.242	153.778	134.627	78.0829	86.9683	86.0667	85.1859	74.6131	124.362	130.207
chromosome1	2107940	2110123	+	SPAC631.02		bromodomain protein (predicted)	2184	150.37	61.3956	139.394	110.27	150.285	81.0247	133.541	164.862	170.29	168.646	170.539	177.729	184.754	162.084	117.402	154.992
chromosome1	2111433	2113433	+	SPAC20H4.01	utp5	U3 snoRNP-associated protein Utp5 (predicted)	2001	99.7839	27.3367	122.081	144.89	136.115	23.6841	64.5257	72.4916	59.3178	27.6579	35.5574	35.9264	36.287	29.027	120.26	115.572
chromosome1	2114011	2114763	+	SPAC20H4.02	dsc3	conserved fungal protein	753	36.6827	22.4072	41.5804	40.3179	42.0133	38.0193	23.8302	36.0636	27.794	19.2256	24.4598	24.2867	24.1176	15.9746	35.2647	40.0922
chromosome1	2115156	2116381	-	SPAC20H4.03c	tfs1	transcription elongation factor TFIIS	882	55.2147	12.0999	67.5647	78.092	76.7804	19.9445	33.558	44.8584	32.801	27.6579	26.2717	27.8682	29.4279	21.819	64.4433	66.4731
chromosome1	2116869	2119220	+	SPAC20H4.04	fml2	ATP-dependent 3' to 5' DNA helicase (predicted)	2352	40.0315	13.4443	45.1417	44.8542	52.5105	14.9584	30.7375	42.7768	30.7574	8.93822	11.0975	12.7589	14.382	9.74061	40.5277	49.3676
chromosome1	2119362	2120284	-	SPAC20H4.05c		5'-methylthioribulose-1-phosphate dehydratase, adducin (predicted)	687	26.9721	22.4072	33.3601	42.1748	34.8912	23.6841	20.6068	24.4587	15.3787	12.6484	16.533	15.2212	13.9395	13.8317	35.5646	31.5227
chromosome1	2120604	2122208	-	SPAC20H4.06c		RNA-binding protein	1605	27.1082	10.7554	31.9384	35.4085	40.1149	7.4792	16.3473	25.7077	18.342	11.2993	14.2682	13.5424	12.8332	8.57173	29.5666	35.463
chromosome1	2123290	2124449	+	SPAC20H4.07	rhp57	RecA family ATPase Rhp57	1065	40.1907	24.1997	45.1914	43.2007	48.2421	28.047	27.917	42.7247	31.115	15.1781	20.8362	21.6006	22.3475	16.1694	38.5166	46.4606
chromosome1	2124992	2125804	+	SPAC20H4.08		phosphatase activator (predicted)	813	38.888	4.92957	40.3558	45.8377	45.8764	3.11633	30.1619	40.435	36.2242	15.5154	12.4564	14.7735	17.0372	11.8835	41.0334	44.1194
chromosome1	2126067	2128359	+	SPAC20H4.09		ATP-dependent RNA helicase, spliceosomal (predicted)	1944	32.0996	17.0294	39.7365	41.8059	43.5671	12.4653	19.2253	24.4067	18.2398	12.1425	16.533	17.0119	17.4797	11.8835	34.8854	37.3804
chromosome1	2128463	2131623	+	SPAC20H4.10	ufd2	ubiquitin-protein ligase E4 (predicted)	3033	129.479	51.5365	154.709	140.477	163.078	56.7173	68.9003	114.696	83.6887	43.0046	69.7558	67.8237	65.9361	51.2356	118.54	147.456
chromosome1	2131895	2132615	-	SPAC20H4.11c	rho5	Rho family GTPase Rho5	603	4.31081	1.34443	4.20872	3.75198	3.20125	1.24653	3.56877	5.56827	4.49609	1.8551	5.662	5.26026	4.86777	4.67549	3.69583	3.96554
chromosome1	2133439	2135021	+	SPAC23C11.01		ER membrane protein, ICE2 family	1326	39.4689	30.4737	33.7401	38.9061	36.0947	14.3351	51.5169	43.4533	49.8658	32.2113	32.1602	33.3523	34.5169	38.1832	42.7711	38.4707
chromosome1	2135357	2135788	-	SPAC23C11.02c	rps23	40S ribosomal protein S23 (predicted)	432	1222.19	1447.73	1191.16	1421.41	1151.43	1631.71	1496.29	1396.18	1278.5	1198.82	1030.14	1033.08	1035.95	886.395	1444.36	1230.46
chromosome1	2136145	2137941	+	SPAC23C11.03		U3 snoRNP-associated protein Mpp1 (predicted)	1797	88.5486	21.5109	114.874	159.02	126.139	13.7119	45.9335	53.9133	40.7714	21.418	23.3274	24.0629	24.7814	18.702	124.362	102.818
chromosome1	2138064	2139438	-	SPAC23C11.04c	pnk1	DNA kinase/phosphatase Pnk1	1227	8.38566	2.68886	10.8667	9.12769	11.7379	1.8698	2.53268	4.83971	3.88299	1.18052	1.81184	1.56688	1.32757	1.16887	7.10646	9.51057
chromosome1	2140529	2141398	+	SPAC23C11.05		inorganic pyrophosphatase (predicted)	870	1730.2	407.81	1284.76	1452.52	1293.68	391.411	2688.21	2544.44	2538.61	1752.23	1611.86	1628.33	1644.42	1435.77	1831.23	1697.54
chromosome1	2141684	2143291	-	SPAC23C11.06c		hydrolase (inferred from context)	1608	63.3462	47.9513	54.108	18.3402	29.4565	46.1217	26.5355	47.5124	80.1122	22.7672	33.519	35.2549	36.9508	60.9762	20.8519	35.2866
chromosome1	2144894	2145226	+	SPAC23C11.07		sequence orphan	333	0.816785	0	0.478583	0.35612	0.570766	0.623267	0.805852	1.24896	1.43058	0.168646	0.90592	0.671522	0.442524	0.779249	0.493953	0.789747
chromosome1	2145681	2146388	+	SPAC23C11.08	php3	CCAAT-binding factor complex subunit Php3	351	32.9437	11.2036	22.972	19.1033	20.7957	13.0886	42.3648	43.5574	51.0409	16.5273	19.9302	19.2503	18.586	20.0657	26.2324	28.1452
chromosome1	2147202	2150081	+	SPAC23C11.09	ala1	mitochondrial and cytoplasmic alanine-tRNA ligase Ala1 (predicted)	2880	573.909	261.716	574.553	573.162	584.539	263.018	599.035	546.107	572.741	843.902	769.579	774.824	779.949	764.443	581.092	572.129
chromosome1	2150624	2151601	+	SPAC23C11.10		conserved eukaryotic protein	798	5.40893	2.24072	6.47495	5.64704	7.6433	1.8698	3.45365	4.68359	3.47425	0.505937	1.81184	2.23841	2.65515	1.16887	4.97481	6.68764
chromosome1	2152154	2153524	+	SPAC23C11.11	cka1	serine/threonine protein kinase Cka1	999	125.993	49.2957	134.749	140.606	152.816	61.0801	125.252	137.75	110.103	89.3822	89.6861	87.4098	85.1859	70.1324	135.901	147.951
chromosome1	2154795	2155037	+	SPAC23C11.12	hcn1	anaphase-promoting complex subunit Hcn1	243	4.82811	1.79257	5.54593	6.46103	5.98064	1.24653	2.6478	4.26727	3.52535	2.52968	3.17072	3.58145	3.98272	2.92218	5.29236	5.42741
chromosome1	2155562	2156456	-	SPAC23C11.13c	hpt1	xanthine phosphoribosyltransferase (predicted)	621	107.316	75.288	107.864	134.952	113.309	57.9638	140.103	118.131	106.322	31.0308	27.4041	31.4496	35.4019	24.5463	136.531	114.866
chromosome1	2158812	2159975	+	SPAC23C11.14	zhf1	zinc ion transporter Zhf1	1164	312.139	136.236	193.094	190.359	185.3	97.2296	433.836	361.833	528.189	339.652	263.17	269.168	275.029	336.051	264.979	242.301
chromosome1	2160572	2163923	+	SPAC23C11.15	pst2	Clr6 histone deacetylase complex subunit Pst2	3228	99.3029	31.8182	123.784	105.662	133.882	33.0331	64.1803	80.1935	54.8728	48.064	62.735	58.3105	53.988	42.6639	92.9485	116.546
chromosome1	2164240	2166291	+	SPAC23C11.16	plo1	Polo kinase Plo1	2052	31.959	6.274	37.4632	30.3338	39.631	8.10247	16.6351	32.4729	21.9695	8.76957	15.1742	17.0119	18.8073	8.57173	26.1354	37.3197
chromosome1	2167170	2168683	+	SPAC23C11.17	mdm28	mitochondrial inner membrane protein involved in potassium ion transport Mdm28 (predicted)	1458	109.531	40.781	147.024	134.868	154.504	38.6425	51.0565	75.666	41.4867	56.3276	68.6234	72.972	77.2205	40.1313	109.181	129.048
chromosome1	2169185	2172095	-	SPAC13F5.01c	msh1	mitochondrial MutS protein Msh1 (predicted)	2826	36.1836	10.3073	51.0254	45.17	54.7563	5.6094	11.2244	16.2885	9.24765	7.42041	11.5505	9.84899	8.1867	6.62361	34.7664	42.3355
chromosome1	2172530	2173752	-	SPAC13F5.02c	ptr6	transcription factor TFIID complex subunit Taf7	1182	40.8418	10.7554	55.1537	60.3962	57.199	11.2188	12.3756	18.5262	14.8678	6.91447	11.5505	10.5205	9.51427	4.67549	45.6789	44.7119
chromosome1	2175008	2176360	-	SPAC13F5.03c	gld1	mitochondrial glycerol dehydrogenase Gld1	1353	1.0709	42.5736	0.844558	0.903018	1.63785	41.1356	0.518047	0.624479	1.48167	1.51781	2.2648	3.24569	4.20398	3.31181	0.785033	1.31064
chromosome1	2177582	2179482	-	SPAC13F5.04c		Vps20 associated proten Vts1 (predicted)	1170	1.17471	4.78019	1.68123	1.80375	2.56845	5.6094	0.0575608	0.15612	0.25546	0.168646	0.67944	0.671522	0.663786	0.584436	1.26858	1.78953
chromosome1	2180072	2181163	+	SPAC13F5.05		thioredoxin family protein (predicted)	1092	24.4763	12.548	17.1868	16.2085	17.4208	16.2049	39.314	37.885	37.7059	6.23989	10.871	10.4086	9.95679	8.57173	23.2899	24.0285
chromosome1	2181567	2184376	-	SPAC13F5.06c	sec10	exocyst complex subunit Sec10 (predicted)	2436	48.458	25.5442	57.7608	52.1588	62.412	22.4376	27.2838	46.3675	31.5748	20.0688	34.425	33.9119	33.4106	26.8841	44.5352	57.2314
chromosome1	2184865	2185551	-	SPAC13F5.07c		zf PARP type zinc finger protein	498	1.0709	1.34443	1.29499	0.674084	1.31524	4.36287	0.402926	2.13364	0.664196	0.337291	0.67944	1.45496	2.21262	0.779249	0.59098	1.57949
chromosome1	2187554	2189305	+	SPAC1783.01		methionine synthase reductase (predicted)	1752	40.9118	8.06658	45.9158	28.8203	44.4701	12.4653	21.0673	26.9046	31.8303	18.7197	21.9686	22.2721	22.5687	23.9619	26.4441	38.7984
chromosome1	2189507	2190721	-	SPAC1783.02c	vps66	acyltransferase (predicted)	903	46.9651	17.9257	39.5394	41.3353	35.4619	21.8143	54.6828	49.2297	60.4418	49.4132	38.2751	41.9701	45.58	45.1964	45.4261	39.9074
chromosome1	2191008	2192063	+	SPAC1783.03	fta2	Sim4 and Mal2 associated (4 and 2 associated) protein 2	1056	9.22059	4.03329	11.1763	11.3704	12.6809	4.98613	5.06535	7.54578	5.67121	2.52968	7.24736	6.71522	6.19534	4.28587	9.43804	11.0228
chromosome1	2192109	2193481	-	SPAC1783.04c	hst4	Sir2 family histone deacetylase Hst4	1248	70.5983	25.096	88.2155	96.2796	94.1392	31.1633	49.3872	54.2776	38.6255	5.73395	7.70032	7.61058	7.52291	3.89624	81.908	81.2683
chromosome1	2195017	2199138	+	SPAC1783.05	hrp1	ATP-dependent DNA helicase Hrp1	4122	131.702	46.1587	173.585	195.802	194.52	29.9168	59.0574	79.569	55.6903	31.1994	33.972	35.7026	37.3933	30.0011	153.893	157.403
chromosome1	2199448	2199964	-	SPAC1783.06c	atg12	autophagy associated ubiquitin-like modifier Atg12	399	5.07314	1.79257	4.65915	4.47694	5.01281	2.49307	4.08682	5.77643	5.82448	1.18052	2.71776	2.79801	2.87641	1.75331	4.35737	5.25938
chromosome1	2200589	2202247	-	SPAC1783.07c	pap1	transcription factor Pap1/Caf3	1659	135.595	59.1549	114.255	92.3114	114.923	50.4846	135.095	161.896	174.326	104.054	142.456	133.857	125.456	133.252	105.424	130.09
chromosome1	2203741	2204346	-	SPAC1783.08c	rpl1502	60S ribosomal protein L15b (predicted)	606	1004.96	546.062	822.881	1010.63	790.896	578.08	1602.23	1390.84	1335.42	1054.29	900.484	918.586	936.271	841.004	1191.94	984.613
chromosome1	2205162	2208095	-	SPAC1327.01c		transcription factor, zf-fungal binuclear cluster type (predicted)	2934	69.6264	35.4033	65.1436	71.3469	80.2795	39.8891	80.2974	70.3059	77.762	52.1115	52.9963	51.4833	50.0052	48.703	74.09	77.0591
chromosome1	2209896	2210675	-	SPAC18G6.01c		calchone related protein family	780	13.7583	10.7554	16.2718	13.2273	13.8969	7.4792	8.69168	13.4263	9.19656	6.57718	11.0975	12.0874	13.0545	6.03918	11.8372	13.745
chromosome1	2210977	2213859	-	SPAC18G6.02c	chp1	chromodomain protein Chp1	2883	35.5846	6.274	47.422	39.5929	48.8377	5.6094	12.1453	19.0466	14.1014	7.08311	10.1916	9.62515	9.07175	5.64955	31.1808	39.2185
chromosome1	2215815	2216757	+	SPAC18G6.03	ypt3	GTPase Ypt3	645	170.835	73.0473	195.487	217.653	209.794	82.2712	129.051	160.491	126.095	52.1115	74.9649	71.9648	69.0338	50.846	190.498	193.874
chromosome1	2217187	2218799	-	SPAC18G6.04c	shm2	serine hydroxymethyltransferase Shm2 (predicted)	1467	123.099	47.5032	171.896	179.459	175.622	62.9499	43.1131	66.2988	34.5382	41.1495	55.0346	54.2814	53.5454	28.0529	137.672	140.323
chromosome1	2219255	2227340	-	SPAC18G6.05c		translation elongation regulator Gcn1 (predicted)	8013	373.837	423.943	369.753	351.872	405.976	406.37	301.158	349.968	381.248	157.684	242.334	241.86	241.397	257.542	336.329	387.892
chromosome1	2229015	2229764	+	SPAC18G6.06		U3 snoRNP-associated protein Utp11 (predicted)	750	31.9544	4.92957	36.8368	43.0015	45.3015	5.6094	21.8156	29.6627	23.0936	20.7434	23.7804	23.1675	22.5687	16.3642	36.5084	40.2519
chromosome1	2230333	2231412	-	SPAC18G6.07c	mra1	ribosome biogenesis protein Mra1	1080	119.732	51.0883	141.956	164.07	148.474	57.3405	90.3705	107.046	79.3969	77.2397	74.5119	81.1422	87.6198	57.4696	141.482	135.097
chromosome1	2233149	2234087	-	SPAC18G6.09c		sequence orphan	939	2.12818	30.9219	2.62517	1.71701	2.58086	20.5678	1.38146	0.936718	1.22621	12.8171	18.1184	18.1311	18.1435	19.8708	1.61417	2.04998
chromosome1	2234598	2236664	+	SPAC18G6.10	heh1	LEM domain protein Heh1/Lem2	2067	54.3888	27.3367	59.0769	56.3051	61.5187	19.3213	35.3423	54.5378	45.8806	27.4892	37.3692	36.486	35.6232	26.1048	49.8805	59.2646
chromosome1	2236996	2238795	-	SPAC18G6.11c	rrn3	ribosomal DNA (rDNA) transcription factor Rrn3	1800	98.8446	56.9142	83.0131	81.7804	80.4036	57.9638	133.541	95.0248	127.577	138.627	112.787	112.592	112.401	131.498	97.644	85.1246
chromosome1	2239501	2240430	-	SPAC18G6.12c		hypothetical protein	930	10.2733	2.24072	12.5558	16.7758	15.1129	3.7396	6.96486	9.31514	6.13104	4.38479	5.662	5.59602	5.53155	4.8703	13.7689	13.2409
chromosome1	2241013	2241357	+	SPAC18G6.13		sequence orphan	345	5.51784	2.68886	6.08082	6.25754	6.57622	4.98613	5.64096	6.29683	4.49609	4.55343	2.94424	4.25297	5.53155	3.89624	6.06857	6.486
chromosome1	2241936	2242523	-	SPAC18G6.14c	rps7	40S ribosomal protein S7 (predicted)	588	2789.38	1623.17	2090.86	2562.78	2019.79	1542.58	4464.01	4007.33	4057.11	2647.4	2412.01	2422.18	2432.11	2112.54	3145.47	2661.55
chromosome1	2243636	2244622	+	SPAC18G6.15	mal3	EB1 family Mal3	927	62.2209	19.2702	74.7997	72.1016	75.8374	31.1633	30.6799	54.3296	39.3919	29.6816	38.7281	37.0456	35.4019	30.9751	59.4067	68.8928
chromosome1	2245786	2247081	+	SPAC13D6.01	pof14	F-box protein Pof14	1296	15.6354	1.34443	18.6202	10.709	15.2866	2.49307	5.18047	13.8426	10.2184	3.7102	6.7944	7.94634	9.07175	7.20805	9.01465	14.8204
chromosome1	2247943	2248482	-	SPAC13D6.02c	byr3	zinc finger protein Byr3	540	254.891	183.291	223.132	277.494	250.467	189.473	421.978	302.144	312.53	387.548	313.222	305.095	297.155	272.153	321.775	267.153
chromosome1	2250372	2251107	-	SPAC13D6.03c	trm9	tRNA (uridine) methyltransferase Trm9 (predicted)	687	19.8932	6.72215	23.1691	31.598	27.1486	2.49307	17.0956	20.4517	13.9481	11.8052	11.777	11.9755	12.1694	8.18211	27.1533	24.9862
chromosome1	2251500	2253189	-	SPAC13D6.04c	btb3	substrate adaptor for cullin 3 ubiquitin ligase Btb3	1572	42.4184	12.9962	50.4201	41.2845	48.3166	10.5955	22.0458	32.9933	27.8962	3.20427	6.34144	5.4841	4.6465	4.09106	35.3882	43.3689
chromosome1	2253468	2254172	+	SPAC13D6.05	alp11	tubulin specific chaperone cofactor B	705	51.4211	21.959	60.8364	51.9426	60.4268	38.6425	30.5648	44.5461	34.3338	12.6484	14.7212	15.3331	15.9309	10.5199	45.3908	55.2991
chromosome1	2254588	2255568	+	SPAC4G9.02	rnh201	ribonuclease H2 complex subunit Rnh201 (predicted)	981	14.7203	13.4443	18.0454	20.1462	18.5127	10.5955	10.6488	12.9059	8.68564	11.1306	8.15328	8.95363	9.73553	5.25993	17.2354	16.7023
chromosome1	2255935	2256597	+	SPAC4G9.03	adk1	adenylate kinase Adk1	663	468.571	134.443	399.856	442.67	384.175	142.105	685.895	613.654	593.28	377.429	379.354	384.222	388.979	332.35	517.213	458.272
chromosome1	2256857	2258821	-	SPAC4G9.04c		cleavage and polyadenylation specificity factor (predicted)	1917	61.9849	24.6479	63.2293	62.3591	65.7994	8.72573	48.5238	56.2031	59.7265	10.7933	16.3066	15.5569	14.8246	9.93542	58.1189	62.7008
chromosome1	2259943	2261801	+	SPAC4G9.05	mpf1	meiotic PUF family protein 1 (predicted)	1746	1.56097	0	2.05509	1.41176	2.13417	0	0.460487	0.936718	0.664196	0.843228	0.45296	0.671522	0.885048	0.584436	1.12022	1.74752
chromosome1	2261963	2262415	-	SPAC4G9.06c	chz1	histone chaperone Chz1 (predicted)	342	21.7083	8.51472	26.0687	29.6088	27.5705	5.6094	11.5122	18.1619	13.7948	10.456	12.2299	14.2139	16.1521	10.325	24.0626	24.5326
chromosome1	2263667	2265208	+	SPAC4G9.07	mug133	S. pombe specific UPF0300 family protein 2	1542	2.8769	0.896286	3.84274	2.04345	2.01009	0	0.69073	0.832638	1.12402	0.168646	1.81184	1.1192	0.442524	0.194812	1.62887	1.6299
chromosome1	2266025	2269522	-	SPAC4G9.08c	rpc2	DNA-directed RNA polymerase III complex subunit Rpc2	3498	119.651	31.37	159.651	171.853	173.419	26.8005	39.3716	59.2214	47.0557	36.2588	50.0521	46.4469	42.9248	32.9233	131.25	136.546
chromosome1	2270019	2272676	-	SPAC4G9.09c	arg11	N-acetyl-gamma-glutamyl-phosphate reductase/acetylglutamate kinase	2658	466.866	198.527	429.755	434.534	443.237	221.26	519.314	498.646	534.218	493.626	461.566	455.851	450.268	440.86	460.517	461.128
chromosome1	2274012	2274995	+	SPAC4G9.10	arg3	ornithine carbamoyltransferase Arg3	984	71.3688	50.6402	86.4265	111.745	89.0643	71.6757	57.8486	57.5561	44.0413	58.0141	53.6758	55.1767	56.6431	42.6639	95.2271	78.8907
chromosome1	2275578	2276249	-	SPAC4G9.11c	cmb1	cytosine-mismatch binding protein 1	672	49.7331	8.51472	62.5255	56.9792	66.1344	13.7119	21.9307	39.186	26.5167	3.7102	7.47384	6.93906	6.4166	3.70143	46.2376	57.4331
chromosome1	2277199	2277780	+	SPAC4G9.12		gluconokinase	582	103.605	28.6812	97.631	86.0411	93.0349	35.5262	102.573	120.316	114.446	90.2254	91.7244	90.8793	90.0537	89.224	91.1079	101.844
chromosome1	2278242	2279234	-	SPAC4G9.13c	vps26	retromer complex subunit Vps26	897	25.3839	12.548	29.3766	27.8282	29.8287	16.8282	17.6136	25.9159	18.1377	16.19	17.439	19.2503	21.0199	13.0524	24.6977	28.5653
chromosome1	2280423	2281454	+	SPAC4G9.14		mitochondrial Mvp17/PMP22 family protein 2 (predicted)	666	47.874	25.9923	31.2367	36.0699	30.1762	24.3074	78.8008	70.3059	78.0685	66.2777	48.9197	51.7072	54.4305	59.6125	49.166	43.1336
chromosome1	2282230	2283364	+	SPAC4G9.15		ketoreductase (predicted)	1026	165.58	88.2842	168.813	180.451	21.7884	19.3213	152.766	16.6007	159.714	102.537	16.0801	16.0046	15.9309	105.978	171.966	20.1133
chromosome1	2283637	2284209	-	SPAC4G9.16c	rpl901	60S ribosomal protein L9	573	1184.86	1191.39	1409.61	1675.58	1412.53	1328.18	840.359	1046.63	776.981	546.412	618.29	628.88	639.226	451.672	1419.6	1294.39
chromosome1	2284503	2285793	-	SPAC4G9.17c	mrps5	mitochondrial ribosomal protein subunit S5 (predicted)	1164	42.3367	8.51472	57.7819	55.9235	62.7843	10.5955	14.0448	23.3139	14.3058	7.25176	11.0975	11.0801	11.0631	8.96136	43.0886	50.0397
chromosome1	2287377	2288189	+	SPAC4G9.19		DNAJ domain protein DNAJB family (predicted)	813	7.33291	1.34443	8.19222	7.27502	8.19546	3.7396	3.33853	6.6611	5.77339	1.8551	2.94424	4.25297	5.53155	2.72737	6.06857	7.70003
chromosome1	2288689	2289986	-	SPAC4G9.20c		mitochondrial carrier with solute carrier repeats (predicted)	897	58.3967	26.2164	64.2234	63.3215	62.3095	14.3351	60.6691	47.1481	47.8221	31.1994	25.8187	26.5251	27.2152	32.144	62.5086	57.414
chromosome1	2291983	2292297	+	SPAC4G9.22		conserved fungal protein	315	23.9409	3.137	19.3122	7.07152	20.6717	13.0886	14.3902	24.9271	32.3412	24.1163	45.9754	47.5661	49.1202	52.4045	9.31455	22.0457
chromosome1	2292801	2295116	-	SPAC13G7.01c	erg7	lanosterol synthase Erg7 (predicted)	2166	132.96	66.7733	155.943	167.249	149.516	72.9222	93.4788	109.284	91.2503	45.703	49.3726	52.1549	54.873	50.4563	144.64	136.525
chromosome1	2295819	2297753	-	SPAC13G7.02c	ssa1	heat shock protein Ssa1 (predicted)	1935	318.991	223.847	266.938	192.44	280.845	302.284	205.694	504.345	413.462	209.879	477.08	471.744	466.531	339.752	196.502	353.01
chromosome1	2298979	2299924	+	SPAC13G7.03	upf3	up-frameshift suppressor 3 family protein (predicted)	837	11.1809	2.24072	14.5264	17.2527	18.2645	1.24653	6.15901	7.59782	5.1092	4.55343	5.20904	4.70065	4.20398	3.89624	13.8527	14.8204
chromosome1	2300522	2302792	-	SPAC13G7.04c	mac1	membrane anchored protein Mac1	2271	189.639	69.9103	143.153	87.7772	105.443	59.2103	127.9	170.327	274.006	52.1115	68.397	68.0476	67.7062	88.6395	100.074	126.393
chromosome1	2305345	2306958	+	SPAC13G7.05	are1	acyl-coA-sterol acyltransferase Are1 (predicted)	1614	53.749	15.685	43.4455	30.7323	41.4426	14.9584	50.6535	64.7376	72.4484	35.9215	45.9754	47.3423	48.6777	56.1059	36.8377	48.9643
chromosome1	2307729	2308529	+	SPAC13G7.06	met16	phosphoadenosine phosphosulfate reductase	801	94.4203	29.1293	112.017	118.334	123.98	40.5123	67.4613	100.281	62.4855	68.976	87.6478	90.2078	92.7088	61.5606	102.742	116.328
chromosome1	2309026	2310215	+	SPAC13G7.07	arb2	argonaute binding protein 2	966	9.05724	3.137	11.9927	12.6677	12.7306	0.623267	2.41755	5.20399	3.72971	0.843228	2.71776	3.58145	4.42524	1.5585	9.52624	10.3003
chromosome1	2310386	2311891	-	SPAC13G7.08c	crb3	WD repeat protein Crb3	1341	101.237	71.7029	114.595	143.771	121.052	61.7034	110.977	90.9657	76.9956	108.27	76.0973	78.5681	80.9819	66.0413	133.72	111.337
chromosome1	2312618	2313025	-	SPAC13G7.09c		conserved fungal protein	408	9.76512	5.82586	11.0074	12.3879	13.9217	9.349	8.05852	10.1998	7.51052	5.9026	5.88848	5.37218	4.86777	5.25993	11.061	12.72
chromosome1	2313746	2315063	+	SPAC13G7.10	mug152	Myb family telomere binding protein (predicted)	1173	26.9176	7.61843	33.9231	28.5786	32.36	7.4792	13.5844	16.913	14.2036	8.09499	9.28568	8.61786	7.96544	6.81843	23.9832	27.3723
chromosome1	2315187	2316133	+	SPAC13G7.11		mitochondrial respiratory complex assembly protein (predicted)	810	45.4238	16.5813	53.477	50.0221	54.3717	17.4515	31.3131	40.8513	30.8085	24.285	38.9546	32.2331	25.6664	24.5463	44.2882	50.0061
chromosome1	2316467	2317837	-	SPAC13G7.12c		choline kinase (predicted)	1371	69.336	18.3739	76.883	64.5849	81.2721	23.0609	48.1784	60.9387	55.6392	12.6484	23.101	21.7125	20.3561	18.8968	59.5566	74.7067
chromosome1	2318638	2320239	-	SPAC13G7.13c	msa1	RNA-binding protein Msa1	1602	17.7968	3.58514	11.669	11.0779	14.0954	4.36287	21.8156	23.8343	28.9181	5.05937	7.02088	7.1629	7.30165	5.84436	14.3687	17.24
chromosome1	2324645	2325163	-	SPAC6C3.02c		mitochondrial CHCH domain protein (predicted)	519	163.883	61.8438	186.647	167.033	179.953	66.0663	119.899	148.366	122.57	77.4083	85.1565	87.1859	89.1686	62.3399	152.587	169.754
chromosome1	2326332	2326634	-	SPAC6C3.03c		sequence orphan	303	0.363016	0	0.478583	0.966611	0.521134	0	0.0575608	0.20816	0.153276	0	0.22648	0.11192	0	0	0.688006	0.420078
chromosome1	2327861	2330096	+	SPAC6C3.04	cit1	citrate synthase Cit1	1452	275.329	108.899	270.963	262.092	266.399	117.797	262.19	280.339	283.254	155.323	181.637	178.737	175.903	166.759	262.122	270.9
chromosome1	2331155	2331964	+	SPAC6C3.05		sequence orphan	810	0.92569	0	1.23869	1.95866	1.38969	0.623267	0.69073	0.676518	0.357644	0.505937	0.90592	0.559602	0.221262	0.194812	1.57007	1.15942
chromosome1	2332120	2335362	-	SPAC6C3.06c		P-type ATPase, calcium transporting (predicted)	3102	118.245	95.9026	112.765	102.732	91.0248	104.709	106.085	124.219	128.19	123.786	120.487	123.56	126.562	149.811	103.76	101.743
chromosome1	2336034	2337581	+	SPAC6C3.07	mug68	sequence orphan	1548	0.920244	0	1.23024	0.928455	0.967821	0	0.287804	0.572439	0.357644	0.337291	0.22648	0.11192	0	0	0.732109	0.840156
chromosome1	2338175	2339017	+	SPAC6C3.08		proteasome regulatory particle, gankyrin (predicted)	705	22.9244	11.6517	29.4469	23.9618	29.6054	9.349	7.65559	17.0691	11.087	5.22801	13.3623	12.647	11.9482	5.84436	18.9643	25.5575
chromosome1	2339884	2341141	+	SPAC6C3.09		RNase P subunit (predicted)	1008	62.9106	37.1959	69.9013	64.1779	70.8246	44.8752	48.9843	71.1906	50.2234	27.3206	37.3692	37.7171	38.0571	29.2218	59.5214	70.9428
chromosome1	2341346	2343756	-	SPAC17G8.01c	trl1	tRNA ligase Trl1 (predicted)	2364	58.8333	50.6402	71.1502	81.738	78.1577	55.4707	43.5735	49.0216	36.4797	34.741	36.6898	36.0383	35.4019	24.5463	70.0414	68.75
chromosome1	2344815	2345807	+	SPAC17G8.02		uridine ribohydrolase (predicted)	993	37.2091	17.0294	34.4298	28.108	32.6081	12.4653	31.0253	42.4125	42.2531	36.2588	40.087	42.8655	45.58	39.3521	29.0021	35.7738
chromosome1	2346432	2347031	-	SPAC17G8.03c	dpb3	DNA polymerase epsilon subunit Dpb3	600	26.3368	6.72215	31.1361	30.9061	32.1242	4.98613	14.5053	27.0087	17.6267	11.6365	13.5888	16.5642	19.4711	10.325	25.8796	30.4725
chromosome1	2348008	2348451	+	SPAC17G8.15	new1	histone-like transcription factor and archael histone family protein	222	5.06407	4.92957	5.7993	6.25754	6.03027	4.36287	3.79901	3.74687	3.72971	3.87885	4.5296	4.36489	4.20398	1.94812	5.50405	5.29298
chromosome1	2348552	2349270	-	SPAC17G8.04c	arc5	ARP2/3 actin-organizing complex subunit Arc5	459	75.6978	30.9219	81.5984	77.0364	89.3373	35.5262	59.3452	94.6085	64.989	29.513	44.6166	43.2012	41.8185	32.144	71.6144	91.0393
chromosome1	2350327	2351019	+	SPAC17G8.05	med20	mediator complex subunit Med20	582	12.8326	4.03329	14.8079	16.7504	15.8326	4.36287	8.97949	10.8763	9.24765	5.9026	9.73864	9.17747	8.62922	4.8703	14.3687	14.2322
chromosome1	2351371	2353167	-	SPAC17G8.06c		dihydroxy-acid dehydratase (predicted)	1797	791.691	828.617	847.444	1166.85	920.124	789.055	819.263	680.526	690.508	717.924	580.695	576.837	573.069	569.631	1060.32	842.761
chromosome1	2354401	2355054	+	SPAC17G8.07	yaf9	YEATS family histone acetyltransferase subunit Yaf9	654	41.4927	7.61843	46.31	53.4943	54.3965	14.9584	29.9316	41.5278	32.75	22.0926	29.6689	33.7999	37.8358	22.793	46.2728	50.2413
chromosome1	2355348	2356482	-	SPAC17G8.08c		human TMEM165 homolog	864	153.952	199.424	123.498	154.225	109.215	132.133	250.735	169.286	209.222	160.719	106.219	110.913	115.499	137.148	183.804	128.611
chromosome1	2357361	2357931	+	SPAC17G8.09	shg1	Set1C complex subunit Shg1	399	6.74755	4.48143	7.11541	9.81873	9.03299	1.24653	5.12291	6.71314	6.07994	1.01187	1.1324	1.34304	1.54883	0.779249	8.37956	8.28394
chromosome1	2358570	2359373	-	SPAC17G8.10c	dma1	mitotic spindle checkpoint protein Dma1	804	15.5371	2.24072	13.4285	9.48805	11.9116	4.98613	12.5483	17.7976	19.3639	5.9026	10.6446	8.84171	7.08039	7.9873	10.4259	13.8122
chromosome1	2360443	2361513	-	SPAC17G8.11c	imt3	mannosyltransferase Imt3	1071	32.682	18.822	26.8171	19.559	18.5954	22.4376	29.4136	23.1577	43.326	58.3514	42.8047	44.3204	45.8013	92.341	22.5792	20.0685
chromosome1	2363568	2365394	+	SPAC17G8.12		sequence orphan	1827	21.4814	8.06658	24.6189	26.4037	27.6697	9.349	15.5414	20.4517	15.7874	12.6484	15.8536	15.7808	15.7096	10.325	23.0747	25.3391
chromosome1	2365447	2366833	-	SPAC17G8.13c	mst2	histone acetyltransferase Mst2	1224	35.3577	6.72215	44.3112	39.4403	41.4674	6.85593	17.9014	22.4292	19.1084	8.93822	12.0034	12.4232	12.8332	13.2472	32.8391	35.3202
chromosome1	2367405	2370556	-	SPAC17G8.14c	pck1	protein kinase C (PKC)-like Pck1	2967	85.2895	16.5813	100.839	79.7522	99.8427	8.10247	47.0272	68.0161	57.0697	17.0332	24.6863	23.3913	22.1262	19.676	69.7227	89.5662
chromosome1	2371752	2372372	+	SPAC22H10.02		conserved fungal protein	417	19.6573	11.6517	16.5815	13.4308	17.7434	11.8421	24.1755	23.7302	25.2394	10.6247	11.0975	10.8563	10.6206	10.7147	16.7238	19.6765
chromosome1	2373144	2376385	-	SPAC22H10.03c	kap114	karyopherin Kap14	2982	113.837	60.4993	115.5	120.101	135.805	62.3267	93.2485	121.929	110.818	63.4107	86.7418	85.5071	84.3009	84.7433	111.872	131.325
chromosome1	2377355	2378456	+	SPAC22H10.04		protein phosphatase type 2A (predicted)	924	31.7366	6.274	34.7254	36.1716	40.7725	13.0886	23.9453	35.8034	26.3124	17.0332	25.1393	26.4132	27.6578	19.8708	32.4245	39.1681
chromosome1	2378728	2380243	-	SPAC22H10.05c		mRNA cleavage and polyadenylation specificity factor complex subunit (predicted)	1371	132.501	79.7695	138.845	132.934	133.51	92.8667	122.087	148.001	120.986	73.6981	93.9892	96.8111	99.5679	68.5739	129.61	138.189
chromosome1	2381320	2381601	-	SPAC22H10.06c		dubious	282	0.127055	0	0.168912	0.0508743	0.0992637	0	0	0.10408	0.051092	0	0	0	0	0	0.0352824	0.100819
chromosome1	2381730	2381882	+	SPAC22H10.13	zym1	metallothionein Zym1	153	6.51613	8.96286	7.65733	3.45945	7.61849	4.36287	5.69852	9.10698	4.445	3.20427	7.24736	7.27482	7.30165	3.11699	4.14568	8.0991
chromosome1	2383172	2384835	+	SPAC22H10.07	scd2	scaffold protein Scd2	1611	47.8999	13.8924	38.8497	32.6486	40.8222	14.9584	48.236	50.4787	64.3248	33.0545	35.5574	36.7099	37.8358	38.378	37.4258	43.9402
chromosome1	2385907	2387441	+	SPAC22H10.08		DUF2009 protein	1479	46.7745	15.685	54.6711	66.0178	59.2356	9.349	41.2711	47.9808	32.4434	26.3087	36.4633	33.9119	31.4192	29.8063	58.4335	55.6015
chromosome1	2387733	2389673	+	SPAC22H10.09		sequence orphan	1941	66.3311	60.0512	76.6141	68.9134	83.5469	61.7034	40.4077	66.507	47.6688	31.7054	53.6758	56.184	58.6345	37.2091	60.177	78.0449
chromosome1	2390086	2391790	+	SPAC22H10.10	alp21	tubulin specific chaperone cofactor E	1536	16.5444	5.37772	21.494	24.0127	23.6496	9.97226	6.33169	13.062	7.56161	5.39666	7.47384	7.7225	7.96544	4.8703	18.5938	20.231
chromosome1	2392370	2394259	-	SPAC22H10.11c		TOR signaling pathway transcriptional corepressor Crf1 (predicted)	1890	79.6789	38.9885	93.7695	83.8111	104.212	29.9168	45.5306	67.7559	54.1064	27.4892	29.6689	32.7927	35.8445	28.0529	72.0789	92.4405
chromosome1	2395415	2396822	-	SPAC22H10.12c	gdi1	GDP dissociation inhibitor Gdi1 (predicted)	1323	169.202	105.314	201.652	163.027	196.418	135.872	87.2046	183.441	110.308	59.5319	105.54	104.534	103.551	62.7295	139.789	192.228
chromosome1	2397450	2398188	-	SPAC15F9.01c		central kinetochore associated family protein	684	1.03459	1.34443	1.04162	1.61102	1.61303	0	0.345365	0.520399	1.02184	0.337291	0.45296	0.559602	0.663786	0.584436	1.22312	1.26023
chromosome1	2399421	2400535	+	SPAC15F9.02	seh1	nucleoporin Seh1	1020	70.5884	15.2369	86.3983	90.5053	90.6774	21.1911	39.314	65.1019	41.8954	14.6722	23.3274	24.0629	24.7814	14.2213	74.8163	82.4193
chromosome1	2400960	2401572	-	SPAC15F9.03c	nxt2	nuclear transport factor Nxt2	372	196.465	120.999	176.683	201.411	179.382	135.872	270.766	265.924	232.366	195.798	171.672	175.491	179.222	157.213	222.667	207.325
chromosome1	2402301	2404606	-	SPAC1B9.02c	sck1	serine/threonine protein kinase Sck1	2091	118.724	62.74	135.355	107.995	129.663	62.3267	73.9081	110.273	88.5424	22.4299	37.5957	35.7026	33.8531	30.7803	97.5484	123.402
chromosome1	2406664	2407951	+	SPAC1B9.03c	SPAC6B12.01	RNA-binding protein involved in ribosomal large subunit assembly and maintenance (predicted)	1170	68.4647	18.3739	87.4118	116.4	100.852	19.9445	34.8819	39.9666	34.0783	32.38	30.8013	30.4423	30.0916	23.7671	91.4166	81.1927
chromosome1	2408304	2413970	-	SPAC6B12.02c	mus7	DNA repair protein Mus7/Mms22	5667	40.1114	43.0217	47.7993	41.6583	51.2697	36.7727	26.2477	33.5137	26.1591	27.8265	41.4458	39.9556	38.4996	32.9233	36.9353	45.5365
chromosome1	2414229	2415137	-	SPAC6B12.03c		HbrB family protein	909	0.420493	1.79257	0.455123	0.44091	0.471502	0	0.172682	0.20816	0.357644	0.505937	0.45296	0.223841	0	0	0.358704	0.386472
chromosome1	2416385	2416606	+	SPAC6B12.18	gon7	EKC/KEOPS complex subunit Gon7 (predicted)	222	8.62162	17.4776	8.81156	9.94592	12.5072	14.9584	8.40388	10.5641	8.2769	13.1544	15.1742	14.102	13.0545	9.74061	9.47332	11.8798
chromosome1	2416782	2418047	-	SPAC6B12.04c		aminotransferase class I and II (predicted)	1266	44.8687	8.51472	56.6417	59.8366	60.799	15.5817	26.0751	39.5503	23.5023	19.9002	27.4041	25.5178	23.675	18.702	49.4894	53.938
chromosome1	2418732	2419619	-	SPAC6B12.05c	ies2	Ino80 complex subunit Ies2	888	43.5407	10.3073	52.1609	55.453	50.3391	12.4653	25.3843	32.9933	27.8962	21.2493	22.195	20.9291	19.6923	16.7538	46.2376	44.7383
chromosome1	2420488	2420841	-	SPAC6B12.06c	rrg9	mitochondrial genome maintenance protein Rrg9 (predicted)	354	7.51442	5.82586	7.967	6.53734	7.61849	6.85593	6.38925	8.58658	6.69305	3.54156	4.75608	6.6033	8.40796	3.11699	6.49196	7.93107
chromosome1	2421791	2423203	-	SPAC6B12.07c		ubiquitin-protein ligase E3 (predicted)	1413	155.915	55.1216	117.647	84.1397	110.108	47.9915	174.352	170.535	225.367	74.8786	88.1007	91.6627	95.1427	103.64	111.788	129.619
chromosome1	2426191	2427467	+	SPAC6B12.08	mug185	Co-chaperone for ATPase activity (predicted)	1143	13.5042	2.68886	18.1017	14.6518	15.0633	2.49307	5.81364	8.32638	5.16029	3.37291	4.5296	4.70065	4.86777	4.28587	11.9431	12.888
chromosome1	2427533	2427775	-	SPAC6B12.19	rsa3	ribosome assembly protein Rsa3 (predicted)	243	5.71749	2.24072	6.36234	6.10491	6.33054	1.24653	5.35316	4.83971	4.54719	2.36104	2.94424	3.02185	3.09767	3.50662	5.87452	5.84917
chromosome1	2428020	2428934	+	SPAC6B12.09	trm10	tRNA m(1)G methyltransferase Trm10 (predicted)	915	47.2646	20.1664	56.3039	62.9569	61.6303	18.698	33.558	38.4575	30.8596	12.3111	17.439	16.6761	15.9309	10.5199	53.9467	54.1481
chromosome1	2429169	2430617	-	SPAC6B12.10c	spp1	DNA primase catalytic subunit Spp1	1365	29.2772	6.274	38.2022	40.6231	39.9784	3.7396	14.3902	21.7006	13.0795	2.19239	2.49128	4.25297	5.97408	2.53256	32.5833	34.0767
chromosome1	2430998	2432107	+	SPAC6B12.11	drc1	DNA replication checkpoint protein Drc1	1014	30.7474	2.24072	36.2879	39.0206	41.4426	3.7396	15.8292	23.47	20.6922	5.22801	11.777	11.8636	11.9482	6.23399	31.9129	35.6394
chromosome1	2433392	2435269	+	SPAC6B12.12	tom70	mitochondrial TOM complex subunit Tom70 (predicted)	1878	367.518	151.472	509.89	501.875	551.017	152.7	165.833	229.808	109.132	62.0616	94.6686	91.6627	88.7261	46.7549	398.885	447.302
chromosome1	2436049	2436588	+	SPAC6B12.13		protein phosphatase inhibitor (predicted)	315	21.5722	12.548	22.2823	26.2766	23.7488	8.72573	15.6565	25.3434	20.2835	14.3349	16.533	17.1238	17.701	16.1694	23.0217	24.2637
chromosome1	2436999	2437463	-	SPAC6B12.14c		conserved fungal protein	465	19.6754	17.4776	23.0283	28.0826	25.2378	8.72573	15.5414	16.4966	13.5905	5.73395	7.24736	8.50594	9.73553	7.40286	24.239	22.4154
chromosome1	2439532	2440926	+	SPAC6B12.15	cpc2	RACK1 ortholog Cpc2	945	2920.04	1575.45	3382.48	3839.15	3394.99	1546.95	3079.33	2339.3	2080.77	3433.62	3012.18	2990.85	2970	3148.94	3606.28	3054.12
chromosome1	2442689	2443829	+	SPAC6B12.16	meu26	conserved fungal protein	1035	0.261306	0.448143	0.377134	0.262815	0.297791	0	0.172682	0	0.051092	0.168646	0.45296	0.223841	0	0	0.235191	0.201637
chromosome1	2443986	2445031	-	SPAC32A11.04c	tif212	translation initiation factor eIF2 beta subunit (predicted)	966	619.713	149.232	732.021	785.102	713.662	159.556	357.222	437.447	415.889	81.7931	105.087	111.025	116.826	73.639	653.966	624.475
chromosome1	2445280	2447585	+	SPAC32A11.01	mug8	conserved fungal protein	2163	10.0374	12.9962	13.5129	12.3497	11.7131	24.9307	4.08682	3.79891	3.72971	12.1425	15.1742	16.0046	16.8159	20.4553	9.81732	9.1577
chromosome1	2447948	2450503	-	SPAC32A11.02c		conserved fungal protein	2556	53.9774	10.3073	67.6163	52.9856	60.6749	18.698	23.2546	34.7626	29.2246	7.25176	9.28568	8.84171	8.40796	2.92218	43.8736	52.3081
chromosome1	2452719	2455547	-	SPAC32A11.03c	phx1	homeobox transcription factor Phx1	2829	31.4008	30.9219	31.2205	34.1875	34.916	36.7727	35.3423	38.8218	31.7281	35.9215	41.2194	39.9556	38.7209	31.5596	34.5414	36.1771
chromosome1	2457658	2459751	-	SPAC19A8.15	trp2	tryptophan synthase (predicted)	2094	982.692	408.258	945.976	1017.73	948.373	448.129	1028.32	1015.09	1049.33	890.617	892.105	896.146	900.094	862.239	1020.97	969.915
chromosome1	2460340	2460957	-	SPAC19A8.14		aminoacyl-tRNA hydrolase (predicted)	618	31.4734	19.7183	37.245	39.046	23.9722	16.8282	19.6858	20.2956	20.9988	12.4798	13.3623	13.5424	13.7182	13.442	33.1125	22.785
chromosome1	2461349	2462134	-	SPAC19A8.13	usp101	U1 snRNP-associated protein Usp101 (predicted)	786	32.6895	5.37772	41.6086	43.205	41.6411	3.7396	12.5483	20.1394	16.5027	9.27551	14.4947	13.4304	12.3907	9.15617	33.8093	34.6984
chromosome1	2462726	2464951	-	SPAC19A8.12	dcp2	mRNA decapping complex catalytic subunit Dcp2	2226	48.1449	13.8924	57.8663	60.0062	65.6009	16.8282	32.1189	45.4829	30.5019	11.4679	17.2125	15.6688	14.1608	8.18211	51.4593	59.105
chromosome1	2465348	2466213	+	SPAC19A8.11c		recombination protein Irc6 (predicted)	741	24.5277	21.5109	28.7525	31.9448	31.3425	18.698	16.9804	22.117	16.8604	12.1425	15.1742	14.2139	13.2757	10.1302	27.3585	28.3637
chromosome1	2466495	2467259	-	SPAC19A8.10	rfp1	SUMO-targeted ubiquitin-protein ligase subunit Rfp1	765	19.9296	8.06658	22.1556	24.4705	23.7571	11.2188	19.398	21.8047	15.8896	17.7078	18.5714	20.0337	21.4624	14.2213	22.9159	23.1267
chromosome1	2467945	2468319	-	SPAC19A8.09		ER to Golgi transport protein Yos1 (predicted)	246	10.6545	4.48143	10.9511	11.4976	9.55413	5.6094	9.38241	9.5233	10.1162	10.6247	7.47384	6.93906	6.4166	6.81843	10.8493	9.54417
chromosome1	2468794	2471943	-	SPAC19A8.08	upf2	nonsense-mediated decay protein Upf2	3150	74.2805	28.233	90.9425	86.0979	100.931	26.1772	51.9199	64.0611	44.0413	18.0451	30.8013	30.4423	30.0916	22.4034	75.6231	89.0263
chromosome1	2472594	2472902	-	SPAC19A8.16	prl65	conserved fungal protein	198	2.03289	6.72215	2.08324	1.93322	2.25825	8.10247	1.72682	2.60199	1.94149	1.18052	2.03832	1.79073	1.54883	0.779249	1.86997	2.36924
chromosome1	2474717	2475586	+	SPAC19A8.07c		U3 snoRNP-associated protein Imp4 (predicted)	870	41.6379	12.0999	53.911	79.72	65.6629	5.6094	24.9814	25.0832	19.3639	9.44415	8.60624	9.84899	11.0631	8.76655	62.9438	52.5602
chromosome1	2475966	2477159	-	SPAC19A8.06		short chain dehydrogenase (predicted)	1194	49.4034	21.5109	55.0887	54.4493	55.4909	22.4376	34.6516	51.5195	39.0854	20.9121	32.1602	31.5615	30.9767	17.9227	48.3817	54.2086
chromosome1	2478119	2479951	+	SPAC19A8.05c	sst4	sorting receptor for ubiquitinated membrane proteins, ESCRT 0 complex subunit Sst4	1833	31.0378	9.85915	40.6796	25.6788	33.5015	10.5955	10.3609	17.9538	13.5394	9.6128	11.777	12.3112	12.8332	10.325	20.9842	28.4813
chromosome1	2480147	2482110	-	SPAC19A8.04	erg5	C-22 sterol desaturase Erg5	1632	973.487	298.463	709.861	722.911	337.257	118.421	1305.19	465.237	1451.93	623.82	277.891	280.584	283.215	763.469	901.368	378.58
chromosome1	2482966	2484746	-	SPAC19A8.03		phosphatidylinositol-3-phosphatase, myotubularin family (predicted)	1680	38.5946	17.4776	38.2397	35.8028	43.4775	26.1772	34.076	46.4716	39.2386	21.9239	25.5922	25.6298	25.6664	23.9619	35.2736	44.4443
chromosome1	2485198	2488937	-	SPAC19A8.02		pleckstrin homology domain protein	3642	89.3578	44.8143	109.626	96.931	123.176	54.2242	47.2574	77.3833	52.5736	40.9809	63.4144	64.6899	65.9361	38.378	81.7071	108.39
chromosome1	2490863	2494111	+	SPAC19A8.01c	sec73	guanyl-nucleotide exchange factor Sec73 (predicted)	3249	31.2012	21.0627	29.2217	24.6486	30.1079	13.7119	35.1697	31.5362	34.7936	30.6935	31.0278	35.5907	40.0484	32.7284	27.8731	30.5691
chromosome1	2494814	2495318	-	SPAC23H3.02c	ini1	RING finger-like protein Ini1	354	27.6981	24.6479	27.7015	28.9729	32.8315	19.9445	24.4634	37.0524	27.6918	32.0427	36.2368	36.0383	35.8445	28.2478	27.5908	34.1944
chromosome1	2496113	2497426	-	SPAC23H3.03c	npr2	Npr2/3 complex subunit Npr2 (predicted)	1230	23.2874	17.9257	27.3355	24.2797	27.5457	18.698	12.5483	22.8455	15.9407	11.2993	14.2682	14.5496	14.8246	14.4161	20.6843	26.028
chromosome1	2499035	2500236	+	SPAC23H3.04		conserved fungal protein	1062	10.473	22.8553	8.16407	6.61366	8.66075	19.9445	15.3687	16.6528	14.6634	10.1187	13.3623	13.3185	13.2757	11.8835	9.29691	11.2413
chromosome1	2500613	2501809	-	SPAC23H3.05c	swd1	Set1C complex subunit Swd1	1197	59.2305	18.3739	69.8802	72.4004	73.2132	19.3213	39.314	57.2439	39.9028	22.4299	29.4424	30.4423	31.4192	17.1435	62.2602	68.0568
chromosome1	2502977	2505264	+	SPAC23H3.06	apl6	AP-3 adaptor complex subunit Apl6 (predicted)	2238	73.8374	25.9923	76.9393	73.3777	84.3741	33.6564	66.1949	77.1231	68.2078	32.38	40.5399	43.8728	47.1288	36.4299	71.1763	82.0328
chromosome1	2505437	2505844	-	SPAC23H3.07c	mrp2	mitochondrial ribosomal protein subunit S14 (predicted)	318	24.6941	0.896286	27.0681	29.9904	29.2911	4.98613	22.5638	25.9679	20.3857	12.3111	18.7978	19.3622	19.9136	12.8576	27.7143	28.218
chromosome1	2506299	2507306	-	SPAC23H3.08c	bub3	mitotic spindle checkpoint protein Bub3	963	9.60176	6.274	11.0074	13.2273	14.0458	4.36287	6.84974	7.9621	7.05069	5.05937	6.56792	7.38674	8.1867	6.23399	11.2727	12.0814
chromosome1	2507913	2509043	-	SPAC23H3.09c	gly1	threonine aldolase Gly1 (predicted)	1131	537.263	187.324	384.105	447.566	428.124	187.603	783.863	726.269	815.224	652.996	693.482	701.964	710.251	710.09	550.634	524.392
chromosome1	2511251	2512762	+	SPAC23H3.10	ssr2	SWI/SNF and RSC complex subunit Ssr2	1512	55.1602	33.1626	62.3284	67.79	70.502	26.1772	45.9911	57.2439	42.1509	28.5011	35.7838	37.0456	38.2783	23.9619	61.1091	66.2211
chromosome1	2512960	2514849	-	SPAC23H3.11c		glucosidase (predicted)	1890	24.9119	6.274	26.9836	27.2432	30.0521	4.98613	18.7073	19.1507	21.1521	12.6484	14.0418	13.7662	13.497	11.6887	24.6271	26.5321
chromosome1	2515193	2515873	-	SPAC23H3.12c		mitochondrial hydrogen/potassium transport system protein (predicted)	681	6.95175	2.24072	8.38928	9.53893	9.28115	4.98613	4.77755	5.77643	4.34282	3.87885	6.11496	5.81986	5.53155	3.50662	8.07966	8.14951
chromosome1	2516846	2518315	-	SPAC23H3.13c	gpa2	heterotrimeric G protein alpha-2 subunit Gpa2	1065	36.4105	14.3406	32.0369	25.4244	40.0115	14.3351	34.4214	58.1806	44.3478	20.0688	39.634	37.941	36.287	26.4945	28.1818	45.8781
chromosome1	2521698	2523281	+	SPAC23H3.14		LAlv9 family protein, involved in post Golgi transport (predicted)	1410	63.9633	22.8553	75.2783	66.3146	74.9565	26.8005	48.6965	60.4703	43.4282	38.1139	41.6723	38.9483	36.287	35.6506	60.915	70.2791
chromosome1	2523629	2524606	-	SPAC23H3.15c		sequence orphan	978	34.7587	31.37	50.2794	5.67248	31.9381	54.8475	2.76292	13.9467	6.59086	8.09499	14.2682	13.4304	12.6119	5.45474	4.78076	26.1289
chromosome1	2525917	2527311	+	SPAC25H1.02	jmj1	histone demethylase Jmj1 (predicted)	1395	19.022	3.58514	23.4224	20.8924	26.826	6.23267	11.8575	16.4966	11.0359	3.87885	5.20904	6.93906	8.62922	5.06512	18.1234	23.4908
chromosome1	2528038	2528644	+	SPAC25H1.03	mug66	meiotically upregulated gene Mug66	555	11.6528	12.548	11.5986	9.94592	12.6313	7.4792	8.63412	12.5937	11.7512	5.9026	8.37976	8.05826	7.74417	7.59767	9.54388	12.6191
chromosome1	2529085	2529819	+	SPAC25H1.04	mug105	ubiquitin-fold modifier-specific protease (predicted)	735	38.8154	31.8182	38.8356	38.7535	41.5667	34.9029	43.6887	47.5645	38.7788	27.8265	35.3309	36.2622	37.172	28.8322	40.266	43.5033
chromosome1	2530138	2530791	+	SPAC25H1.05	meu29	sequence orphan	654	40.0043	18.822	36.0345	36.2098	30.201	13.0886	36.4936	46.7839	47.209	33.2232	40.3134	40.1794	40.0484	37.2091	36.2967	35.5554
chromosome1	2531453	2532679	+	SPAC25H1.06	pcf3	CAF assembly factor (CAF-1) complex subunit C, Pcf3	1227	53.8715	29.1293	60.8364	70.8933	66.2585	45.4985	44.6672	52.8725	41.2312	25.8028	38.7281	37.3814	36.0657	26.8841	62.8555	61.9363
chromosome1	2532904	2533214	-	SPAC25H1.10c	atp19	F0-ATPase subunit K (predicted)	207	32.4173	27.7849	33.3601	39.3767	33.4022	23.0609	40.5228	37.1565	30.7063	28.8384	27.6306	25.0702	22.5687	20.6501	39.728	34.6144
chromosome1	2533821	2536478	+	SPAC25H1.07	emc1	ER membrane protein complex subunit Emc1 (predicted)	2658	265.727	131.306	266.993	258.212	170.361	103.462	210.788	167.673	263.43	216.541	133.85	141.803	149.573	255.399	243.678	169.493
chromosome1	2536701	2537900	-	SPAC25H1.08c		ribosome biogenesis protein Sqt1 (predicted)	1200	112.574	107.106	147.465	186.48	164.753	64.1965	55.4311	77.1751	49.2527	39.4631	50.505	47.1185	43.8099	28.2478	146.316	136.475
chromosome1	2538461	2540002	+	SPAC25H1.09	mde5	alpha-amylase homolog Mde5	1542	0.568724	0	0.769487	0.674084	0.694846	0.623267	0	0.624479	0.204368	0.337291	0.22648	0.335761	0.442524	0.584436	0.467491	0.672125
chromosome1	2540247	2540725	-	SPAC4A8.02c		conserved protein, UPF0047 family	429	14.5569	7.17029	15.9903	14.372	19.4805	19.3213	13.9297	15.0916	11.9555	15.0095	15.4006	14.4377	13.497	14.4161	14.2364	18.0634
chromosome1	2541287	2542438	-	SPAC4A8.03c	ptc4	protein phosphatase 2C Ptc4	1152	45.2499	18.3739	41.6086	41.9204	41.7404	24.9307	46.9121	53.3409	51.8584	32.0427	38.0486	38.5006	38.9421	31.1699	43.4502	45.486
chromosome1	2545350	2546753	+	SPAC4A8.04	isp6	vacuolar serine protease Isp6	1404	86.1073	78.8732	61.4839	47.8473	55.8358	103.462	84.0964	105.433	130.795	77.4083	102.595	108.898	115.056	132.277	58.9568	71.8501
chromosome1	2547351	2553665	-	SPAC4A8.05c	myp2	myosin II heavy chain Myo3	6315	155.316	55.5697	206.044	140.362	190.363	58.5871	46.797	101.998	63.2519	26.4774	54.8082	55.1767	55.5368	36.8195	111.686	161.831
chromosome1	2554013	2555749	-	SPAC4A8.06c		esterase/lipase (predicted)	1737	96.8888	80.6658	105.429	119.504	113.508	76.6618	96.5871	100.073	81.3895	83.6482	81.3063	83.4926	85.6284	61.3658	112.48	109.17
chromosome1	2556773	2558297	-	SPAC4A8.07c		sphingoid long chain base kinase (predicted)	1377	65.4698	83.8028	69.7605	76.6294	68.5167	72.2989	77.8798	65.3621	57.6828	65.2658	62.0555	61.78	61.5109	52.0148	77.0126	67.4981
chromosome1	2558600	2561714	-	SPAC4A8.08c	vrs2	mitochondrial valine-tRNA ligase Vrs2/Vas2	2853	60.1426	22.4072	81.4014	80.7375	87.8235	26.1772	25.4994	38.9258	21.5608	20.7434	36.0103	31.6735	27.4365	20.0657	63.8082	72.035
chromosome1	2563011	2563963	-	SPAC4A8.09c	cwf21	complexed with Cdc5 protein Cwf21	882	27.8887	7.17029	32.614	32.4323	30.9206	9.349	15.1385	22.221	19.3128	9.10686	8.60624	9.17747	9.73553	8.18211	27.1321	28.1116
chromosome1	2564279	2566800	+	SPAC4A8.10		lipase (predicted)	2358	80.1212	16.1332	81.7307	64.4853	54.8928	23.6841	57.8486	51.6236	77.2	51.9428	43.4842	45.6635	47.7926	62.9243	62.4513	53.8372
chromosome1	2567040	2572568	-	SPAC4A8.11c	fas2	fatty acid synthase alpha subunit Lsd1	5529	1385.45	997.118	1607.28	1433.37	1466.24	989.124	904.453	784.241	982.856	1077.31	1023.46	1023.74	1024	1159.33	1271.27	1246.03
chromosome1	2573420	2574473	-	SPAC4A8.12c	sds22	protein phosphatase regulatory subunit Sds22	999	43.7071	8.06658	53.0946	50.0221	55.2899	10.5955	28.838	41.4237	26.67	20.5748	28.5365	24.1748	19.9136	17.7279	43.5296	50.8126
chromosome1	2575106	2575924	-	SPAC4A8.13c	pts1	20S proteasome component beta 5	819	160.671	135.787	167.926	171.853	176.714	175.761	157.486	202.175	147.503	151.612	171.219	166.09	161.079	124.29	167.45	184.935
chromosome1	2576501	2577772	+	SPAC4A8.14		ribose-phosphate pyrophosphokinase (predicted)	1230	114.698	47.9513	140.089	140.146	144.751	74.792	65.1013	92.7871	68.6165	32.5486	56.8465	53.4979	50.2265	37.4039	117.146	127.973
chromosome1	2578990	2579478	-	SPAC4A8.15c	cdc3	profilin	384	363.415	183.291	227.777	241.78	231.508	186.98	608.36	583.523	609.578	444.718	417.403	418.022	418.628	406.963	354.129	345.17
chromosome1	2580220	2582976	-	SPAC4A8.16c	tif33	translation initiation factor eIF3c	2757	879.714	426.184	1161.18	1245.12	1259.37	268.005	343.408	482.462	368.884	340.664	419.667	420.149	420.619	313.258	968.766	1008.51
chromosome1	2583804	2583973	+	SPAC823.02		sequence orphan	132	40.1677	49.7439	36.4849	43.7264	37.4224	54.8475	61.072	60.9387	46.8513	45.703	44.1636	42.8655	41.5973	29.027	49.0425	45.0156
chromosome1	2585755	2587406	+	SPAC823.03	ppk15	serine/threonine protein kinase Ppk15 (predicted)	1605	94.2116	23.7516	98.377	48.9156	81.5699	21.8143	50.4808	81.4424	86.652	27.3206	52.9963	52.4906	51.9966	41.6898	49.3953	81.5287
chromosome1	2587729	2588620	+	SPAC823.04		rRNA processing protein Rrp36, DUF947 family (predicted)	798	21.0186	4.92957	26.5754	35.7392	33.0548	3.7396	13.239	14.8834	10.9337	11.4679	7.24736	9.06555	10.8418	9.35098	28.8433	27.1875
chromosome1	2588863	2589820	-	SPAC823.05c	tlg2	SNARE Tlg2 (predicted)	906	22.5523	11.2036	27.3496	32.4663	30.2258	12.4653	16.2897	20.0874	13.8459	7.7577	13.5888	12.9828	12.3907	7.01324	27.5085	26.9522
chromosome1	2590313	2590780	+	SPAC823.06	taf3	transcription factor TFIID complex subunit Taf3 (predicted)	468	10.6182	6.72215	9.62797	8.92843	9.21911	9.349	11.6273	13.1661	12.4153	6.07124	7.47384	5.81986	4.20398	7.40286	9.75558	10.4935
chromosome1	2591413	2592408	+	SPAC823.07		GPI-phospholipase A2 activity regulator (predicted)	996	83.2304	20.1664	60.5408	52.5955	61.9902	26.8005	103.264	116.465	124.409	62.0616	72.2471	69.5025	66.8212	71.6909	68.1244	79.5796
chromosome1	2592647	2594044	-	SPAC823.08c		ATP-dependent RNA helicase Rrp3 (predicted)	1398	66.1051	26.8886	79.5293	104.648	91.6824	19.9445	50.5384	47.0961	41.7421	20.4061	17.439	20.0337	22.5687	15.0005	88.0648	77.286
chromosome1	2594633	2595819	-	SPAC823.09c		threonine aspartase (predicted)	1038	25.5926	3.58514	30.0944	21.1637	29.9776	7.4792	13.5268	26.4363	17.4224	10.7933	19.4773	18.243	17.0372	13.0524	18.8231	28.8342
chromosome1	2596251	2597209	-	SPAC823.10c		mitochondrial carrier with solute carrier repeats (predicted)	891	24.4234	12.9962	25.7473	28.2691	28.9229	8.72573	24.7512	27.7373	22.0206	13.1544	13.3623	12.7589	12.1694	10.9095	27.1909	28.5401
chromosome1	2598325	2599668	+	SPAC823.11		sphingosine-1-phosphate phosphatase (predicted)	1236	98.0414	41.2292	79.7404	71.0078	65.514	29.2935	126.058	99.7605	131.255	103.548	82.2122	85.0594	87.8411	111.433	87.8796	76.5718
chromosome1	2601242	2603962	+	SPAC823.12	vps11	HOPs complex subunit Pep5/Vps11 (predicted)	2721	113.125	27.7849	128.218	111.059	136.463	36.1495	86.8017	115.841	85.7323	61.7243	85.1565	86.0667	86.956	65.6517	103.624	129.804
chromosome1	2604259	2605212	-	SPAC823.13c		mitochondrial inner membrane protein (predicted)	954	31.3827	13.4443	36.0908	35.6374	39.2836	11.8421	20.8946	35.1269	22.8381	17.0332	23.101	25.7417	28.3215	17.5331	31.1191	37.9414
chromosome1	2606185	2607189	+	SPAC823.14	ptf1	phosphoric monoester hydrolase (predicted)	690	116.598	61.8438	130.705	142.295	133.237	62.3267	96.1266	122.866	90.9948	66.9523	77.6826	75.0985	72.574	55.1318	128.146	129.888
chromosome1	2608103	2609032	+	SPAC823.15	ppa1	minor serine/threonine protein phosphatase Ppa1	930	70.6973	14.3406	75.785	84.2351	89.9329	17.4515	67.9793	73.116	61.4636	21.5866	21.5156	22.8317	24.1176	18.702	79.253	84.5029
chromosome1	2609469	2610704	-	SPAC823.16c	mug179	WD repeat protein involved in autophagy Atg18b	1008	18.1599	9.85915	18.9322	16.7758	18.6119	10.5955	15.9443	19.3588	16.7582	6.74582	9.51216	9.96091	10.3993	10.325	16.521	18.8531
chromosome1	2611100	2612755	+	SPAC7D4.14c		sequence orphan	1656	34.674	15.685	39.9852	41.3659	45.0285	19.3213	23.0243	34.7626	25.0351	13.4916	16.986	16.9	16.8159	12.2732	35.7446	41.7137
chromosome1	2613296	2614306	+	SPAC7D4.13c		sequence orphan	939	22.7792	14.7887	25.1678	25.4168	28.4142	13.0886	18.6497	25.1873	18.4442	11.6365	15.1742	15.1092	15.0458	12.6628	23.3428	27.3723
chromosome1	2615042	2617321	+	SPAC7D4.12c		DUF1212 family protein	2280	30.1847	17.0294	30.3478	27.8155	27.9179	16.2049	26.1902	28.4658	29.8888	23.779	33.0661	34.2476	35.4019	30.7803	27.3174	28.0948
chromosome1	2617975	2620284	+	SPAC7D4.11c	sec39	secretory pathway protein Sec39 (predicted)	2310	48.9163	8.51472	52.8131	55.6565	53.9281	24.3074	38.4506	52.144	41.8443	31.1994	50.2786	48.5734	46.9076	39.1572	50.3832	53.352
chromosome1	2620295	2622195	-	SPAC7D4.10	vma13	V-type ATPase V1 subunit H (predicted)	1353	109.083	47.9513	117.107	115.277	131.872	53.6009	106.372	120.837	94.5202	18.7197	26.2717	25.0702	23.8963	17.3383	112.548	128.309
chromosome1	2622666	2623490	+	SPAC7D4.09c		steroid dehydrogenase (predicted)	825	15.2013	4.03329	14.0337	18.4122	15.0384	5.6094	19.1678	23.2618	17.3202	15.0095	16.7595	16.1165	15.4883	11.8835	18.6438	17.6937
chromosome1	2623940	2624038	-	SPAC7D4.15c	ost4	oligosaccharyltransferase subunit Ost4 (predicted)	99	14.3754	9.41101	13.5974	12.6931	12.3335	11.8421	17.7287	16.0803	15.7874	10.456	8.37976	7.94634	7.52291	8.76655	14.2364	13.5433
chromosome1	2625042	2625332	-	SPAC7D4.08		sequence orphan	291	0.0363016	0.448143	0.0563039	0.101749	0.12408	0	0	0.0520399	0	0	0.22648	0.223841	0.221262	0.194812	0.0705647	0.100819
chromosome1	2625457	2625768	+	SPAC7D4.07c	trx1	cytosolic thioredoxin Trx1	312	1042.66	349.103	643.23	568.291	731.958	425.691	1804.88	1975.95	1767.58	1132.62	1367.26	1357.93	1348.81	1119	947.279	1133.63
chromosome1	2626583	2627803	+	SPAC7D4.06c	alg3	dolichol-P-Man dependent alpha(1-3) mannosyltransferase Alg3 (predicted)	1221	40.8453	21.959	29.5971	35.1287	30.1017	22.4376	63.6623	49.646	61.2593	46.2089	43.4842	45.5516	47.5713	47.9238	43.8736	36.4124
chromosome1	2629373	2630183	-	SPAC7D4.05		hydrolase (predicted)	687	13.9489	6.72215	16.0607	19.1754	17.0733	5.6094	13.2966	16.2885	10.1162	8.76957	11.324	12.647	13.9395	7.59767	17.3736	16.8199
chromosome1	2630589	2633369	-	SPAC7D4.04	taf1	Taz1 interacting factor 1, autophagy protein	2781	87.157	26.8886	108.352	108.159	111.672	37.396	46.6243	70.7222	48.6907	15.684	26.9511	27.1966	27.4365	17.9227	89.2997	98.4495
chromosome1	2634211	2636871	+	SPAC7D4.03c		conserved fungal family	2661	126.565	50.6402	101.685	77.6596	94.226	53.6009	139.527	128.799	171.72	64.4226	71.3412	75.882	80.3181	95.8476	96.6208	105.389
chromosome1	2637726	2639299	+	SPAC7D4.02c	sfp47	Ubp4 interactor Sfp47	1248	39.8107	6.72215	53.1321	53.0491	54.0739	6.85593	15.8292	20.9721	15.6341	6.07124	6.11496	6.82714	7.52291	5.45474	41.642	43.3857
chromosome1	2639701	2641428	-	SPAC4F8.15	itr1	myo-inositol transporter Itr1	1728	93.413	35.4033	69.6902	72.7905	59.1611	22.4376	134.635	103.82	136.467	46.3775	49.3726	46.1112	42.9248	49.8719	91.7445	73.5809
chromosome1	2643624	2645143	+	SPAC4F8.14c	hcs1	3-hydroxy-3-methylglutaryl-CoA synthase	1344	681.725	258.579	595.47	591.401	610.769	264.888	836.301	793.868	838.266	708.48	668.116	654.174	640.554	641.711	666.458	669.89
chromosome1	2645517	2649986	+	SPAC4F8.13c	rng2	IQGAP	4470	57.1023	84.699	64.0175	60.8456	82.2524	66.6895	51.2291	60.7305	44.5522	46.7148	60.9231	62.8992	64.8298	45.3912	57.8984	75.3032
chromosome1	2650738	2657829	+	SPAC4F8.12c	spp42	U5 snRNP complex subunit Spp42	7092	252.728	170.294	319.464	284.553	348.614	191.343	130.087	189.061	131.613	68.3015	103.954	107.779	111.516	82.2107	237.212	297.096
chromosome1	2658044	2660584	-	SPAC4F8.11		WD repeat protein, human WDR24 family	2541	53.1001	28.233	50.941	42.2129	54.2228	25.5539	45.1277	62.3438	57.0186	20.7434	34.1985	32.345	30.5342	28.6374	43.1062	56.845
chromosome1	2661801	2662325	+	SPAC4F8.10c	stg1	SM22/transgelin-like actin modulating protein Stg1	525	31.8546	45.7106	34.9929	37.1382	33.8985	57.9638	25.6146	33.6178	26.1591	29.6816	33.7455	30.89	28.1003	21.4293	33.6065	33.8079
chromosome1	2664524	2664979	-	SPAC4F8.08	mug114	sequence orphan	456	0.381166	0	0.506735	0.381557	0.297791	0	0.0575608	0.312239	0.153276	0.168646	0.45296	0.335761	0.221262	0	0.282259	0.302456
chromosome1	2665816	2667183	+	SPAC4F8.07c	hxk2	hexokinase 2	1368	1498.72	947.375	1593.39	1129.88	1586.48	1219.11	1085.08	1436.35	1326.91	1357.43	1757.71	1767.67	1777.4	1504.14	1116.15	1538.01
chromosome1	2668334	2668822	-	SPAC4F8.06		mitochondrial ribosomal protein subunit S12 (predicted)	489	16.5898	3.58514	21.0577	23.3767	21.7636	3.7396	6.67706	12.3855	8.48127	4.89072	7.70032	9.28939	10.8418	5.84436	18.2586	18.7355
chromosome1	2669813	2670169	+	SPAC4F8.05c	mrpl28	mitochondrial ribosomal protein subunit L28 (predicted)	357	17.8967	8.51472	20.5228	25.8187	21.3417	4.36287	12.7209	17.7976	13.1306	8.43228	10.1916	10.2967	10.3993	6.23399	21.8045	20.1974
chromosome1	2670529	2671449	-	SPAC4F8.04		Brix domain protein Rpf1 (predicted)	921	34.9504	12.9962	42.131	55.9108	53.0378	10.5955	29.1258	27.5811	21.9185	19.7315	19.7038	18.9145	18.1435	14.8057	47.7018	44.8181
chromosome1	2672171	2673105	-	SPAC4F8.03	sdo1	SBDS family ribosome maturation protein Sdo1 (predicted)	741	59.5981	43.0217	71.7171	86.7025	78.6416	26.8005	45.8184	51.3634	37.6037	9.6128	9.73864	9.62515	9.51427	7.01324	74.1724	69.8338
chromosome1	2673980	2674819	+	SPAC4F8.02c	mrpl40	mitochondrial ribosomal protein subunit L40 (predicted)	840	34.3231	8.06658	41.0737	47.5929	47.2991	8.10247	22.8516	31.1198	22.0717	2.52968	1.81184	2.46225	3.09767	1.94812	40.0102	42.075
chromosome1	2675099	2675970	-	SPAC4F8.01	did4	ESCRT III complex subunit Did4	633	40.7848	12.0999	46.873	51.294	49.2348	19.3213	26.0175	36.0116	29.7355	6.40853	8.60624	8.2821	7.96544	5.25993	43.5473	44.9652
chromosome1	2677140	2678105	+	SPAC644.04	pct1	RNA 5'-triphosphatase	912	29.613	18.3739	33.6838	38.94	37.4927	19.9445	22.9668	30.027	22.225	8.26363	13.1358	11.8636	10.6206	7.20805	34.0446	35.0821
chromosome1	2678627	2679049	-	SPAC644.05c		deoxyuridine 5'-triphosphate nucleotidohydrolase (predicted)	423	58.4273	27.3367	67.2832	60.8838	58.0196	31.1633	27.2838	48.9175	42.3552	17.5391	29.8954	29.9946	30.0916	24.3515	50.5861	55.0806
chromosome1	2679765	2681546	-	SPAC644.06c	cdr1	NIM1 family serine/threonine protein kinase Cdr1/Nim1	1782	32.0543	18.3739	27.2229	20.7758	31.3673	21.8143	32.4643	35.5432	40.8225	31.0308	43.2577	42.6416	42.0398	45.0016	24.3581	32.7157
chromosome1	2686406	2687755	+	SPAC644.07		mitochondrial Rieske ISP assembly ATPase (predicted)	1350	37.5056	6.274	45.2496	44.3369	45.7357	11.2188	18.1317	37.4687	23.4512	16.5273	27.4041	26.1894	25.0026	15.1953	36.3056	43.0664
chromosome1	2688195	2688898	+	SPAC644.08		methionine salvage haloacid dehalogenase-like hydrolase (predicted)	651	34.4139	15.685	37.3013	33.2972	38.3654	15.5817	25.2692	39.186	29.1735	19.057	28.31	25.5178	22.79	16.3642	30.8368	38.6304
chromosome1	2689703	2690992	+	SPAC644.09		alanine racemase (predicted)	714	55.2637	27.3367	63.2771	58.7089	59.6761	40.5123	38.9111	58.5969	40.7203	36.7647	51.411	46.7827	42.2611	33.5077	52.6413	59.3276
chromosome1	2691464	2691874	+	SPAC644.10	med11	mediator complex subunit Med11 (predicted)	351	10.6545	0.896286	12.2742	14.2702	14.1203	1.8698	8.74925	9.21106	7.71489	3.20427	7.70032	6.15562	4.6465	6.03918	12.5782	12.5351
chromosome1	2692031	2693529	-	SPAC644.11c	pkp1	mitochondrial pyruvate dehydrogenase (lipoamide) kinase Pkp1 (predicted)	1278	40.5851	27.7849	51.1802	53.9394	55.3271	25.5539	26.9385	31.4321	21.3564	19.7315	24.4598	26.4132	28.3215	17.7279	45.6642	47.6116
chromosome1	2694758	2697334	+	SPAC644.12	cdc5	cell division control protein, splicing factor Cdc5	2274	84.4374	31.8182	114.438	119.627	119.116	29.2935	25.4419	40.3309	29.991	12.8171	15.4006	16.788	18.1435	8.57173	90.761	93.6774
chromosome1	2697418	2698095	-	SPAC644.13c		Rab GTPase binding (predicted)	678	38.3798	23.7516	31.3472	31.1478	25.6845	19.3213	46.5091	39.3422	51.1431	32.2113	34.425	32.2331	30.0916	41.1054	35.8557	30.0944
chromosome1	2699007	2700104	-	SPAC644.14c	rhp51	RecA family recombinase Rhp51	1098	33.3884	29.5774	37.4843	43.6756	38.9362	28.047	27.8019	31.7443	25.9547	10.7933	13.8153	11.8636	9.95679	11.1043	38.8106	36.614
chromosome1	2700453	2700918	+	SPAC644.15	rpp101	60S acidic ribosomal protein Rpp1-1	330	695.523	341.037	597.628	733.751	617.509	325.968	1009.93	879.24	873.187	825.014	677.288	676.334	675.403	588.917	818.395	702.019
chromosome1	2701629	2702937	+	SPAC644.16		RNA-binding protein (predicted)	1269	99.1305	25.096	128.866	133.138	125.072	23.0609	69.3608	57.2959	45.1653	58.3514	43.9371	45.2158	46.465	34.8714	113.592	103.188
chromosome1	2702997	2703776	-	SPAC644.17c	mrpl9	mitochondrial ribosomal protein subunit L9 (predicted)	780	39.0432	21.5109	52.0543	57.3099	54.6477	28.6703	15.3112	20.2435	15.4298	6.23989	9.51216	10.9682	12.3907	6.4288	44.4382	43.539
chromosome1	2704905	2705603	-	SPAC644.18c	bet3	TRAPP complex subunit Bet3 (predicted)	552	43.0264	4.48143	42.9176	37.3036	43.3038	5.6094	41.7892	51.9358	43.2238	27.9952	39.4075	36.3741	33.4106	28.4426	38.6783	46.091
chromosome1	2706276	2707193	-	SPAPB2B4.01c	gpi12	pig-L, N-acetylglucosaminylphosphatidyl inositoldeacetylase (predicted)	747	8.80313	3.137	9.12123	8.54688	8.58631	3.11633	6.9073	10.9804	8.22581	7.25176	7.9268	8.61786	9.29301	8.96136	8.04438	9.35934
chromosome1	2708097	2708869	+	SPAPB2B4.02	grx5	monothiol glutaredoxin Grx5	441	45.9668	38.9885	53.3057	62.1938	54.9673	34.9029	34.076	43.9217	32.6478	21.9239	27.6306	29.547	31.4192	20.2605	53.5763	51.4007
chromosome1	2711080	2712315	+	SPAPB2B4.03	cig2	G1/S-specific B-type cyclin Cig2	1236	32.508	25.5442	30.0944	33.399	43.3906	16.2049	34.1911	39.9146	36.8884	27.6579	40.087	38.1648	36.287	30.9751	33.6417	42.2683
chromosome1	2713053	2716931	-	SPAPB2B4.04c		vacuolar calcium transporting P-type ATPase P2 type, Pmc1	3879	97.627	60.0512	67.2456	30.0879	38.2165	41.1356	69.3032	71.5548	152.765	60.8811	58.2054	62.1158	65.9361	124.68	42.1066	48.9811
chromosome1	2720954	2722578	+	SPAPB2B4.05	vma5	V-type ATPase V1 subunit C (predicted)	1185	106.212	31.37	100.887	101.929	108.446	44.8752	133.656	145.504	115.877	89.0449	109.843	110.465	111.074	93.315	111.653	120.411
chromosome1	2722735	2723660	+	SPAPB2B4.06		conserved fungal protein	768	13.0323	9.85915	17.792	15.2114	17.7186	9.97226	3.16585	6.81722	4.39391	5.22801	8.60624	6.93906	5.31029	2.14293	11.5197	14.1986
chromosome1	2724376	2725095	+	SPAPB2B4.07		ubiquitin family protein, human UBTD1 homolog	720	20.2563	15.685	21.4518	22.2829	23.6372	22.4376	17.3834	21.9608	18.0866	12.1425	14.7212	16.3404	17.9222	9.5458	20.7813	23.0959
chromosome1	2726719	2732283	+	SPAC6F6.01	cch1	calcium channel Cch1	5565	56.4202	47.055	50.8542	47.1931	56.4603	58.5871	61.475	66.7672	66.5217	55.1471	80.8534	77.1131	73.459	92.1461	51.5702	59.7883
chromosome1	2732524	2733570	-	SPAC6F6.02c	pof5	F-box protein Pof5	1047	28.5512	14.3406	28.2083	29.1255	29.6798	18.698	25.8448	33.6178	29.1735	30.6935	32.8396	33.7999	34.7381	24.3515	28.1201	30.9513
chromosome1	2734109	2736126	-	SPAC6F6.03c		ribosome export GTPase (predicted)	1614	152.612	2921.44	186.141	253.044	218.653	2852.07	101.537	102.05	91.7612	2696.64	2603.39	2588.38	2573.72	2869.78	206.611	181.003
chromosome1	2736676	2738145	-	SPAC6F6.04c		membrane transporter (predicted)	1470	15.2361	10.7554	17.1563	15.6438	16.5109	13.0886	11.6273	11.5529	11.7512	8.09499	14.7212	13.2066	11.7269	9.74061	14.4128	14.91
chromosome1	2740539	2740960	+	SPAC6F6.05	ost2	oligosaccharyltransferase epsilon subunit Ost2 (predicted)	369	112.952	72.151	84.9907	79.0077	65.6877	73.5455	170.265	128.799	163.699	139.133	101.463	103.974	106.427	119.03	106.976	86.0656
chromosome1	2741551	2745018	-	SPAC6F6.06c	rax2	cell polarity factor Rax2	3468	103.723	108.899	83.3438	76.091	70.8618	98.4761	123.641	105.901	140.707	130.7	131.132	132.849	134.527	156.434	90.6639	82.1757
chromosome1	2745955	2746640	-	SPAC6F6.07c	rps13	40S ribosomal protein S13 (predicted)	456	2913.43	1138.28	2185.17	2549.49	2193.44	872.573	4614.36	4259.83	4235.12	2833.92	2688.32	2695.6	2702.72	2458.92	3182.33	2860.66
chromosome1	2746772	2748009	-	SPAC6F6.08c	cdc16	two-component GAP Cdc16	900	15.6987	6.274	17.3107	15.3903	16.8876	4.36287	10.9366	13.7906	12.773	10.1187	9.0592	9.96091	10.8418	8.57173	14.0253	15.8876
chromosome1	2749068	2749547	+	SPAC6F6.09	eaf6	NuA4 histone acetyltransferase complex subunit Eaf6 (predicted)	417	11.2288	2.68886	12.2642	12.6168	13.0284	2.49307	6.73462	10.7202	9.34983	6.40853	7.70032	6.26754	4.86777	5.84436	10.814	12.2831
chromosome1	2749978	2750971	-	SPAC6F6.10c	arc2	ARP2/3 actin-organizing complex subunit Arc34	954	223.95	51.5365	214.696	195.459	212.126	51.1079	246.821	281.171	240.745	156.503	175.748	175.267	174.797	141.434	211.2	234.42
chromosome1	2751672	2752806	-	SPAC6F6.11c		pyridoxine-pyridoxal-pyridoxamine kinase (predicted)	930	40.4309	28.233	43.8467	52.2224	45.3139	49.8613	40.7531	44.338	34.2316	24.6223	20.6097	23.2794	25.8877	19.0916	48.7073	44.9988
chromosome1	2754768	2756129	+	SPAC6F6.12		autophagy associated protein Atg24 (predicted)	1206	58.0099	40.3329	61.5402	55.5293	60.5012	57.9638	41.9043	61.5111	51.6029	30.8621	39.4075	42.3059	45.1375	38.1832	51.3535	60.8273
chromosome1	2756498	2758834	-	SPAC6F6.13c		DUF726 family protein	2337	87.9012	91.4212	95.4586	90.3188	94.7844	99.7226	58.7696	90.8616	74.1855	30.3562	40.3134	41.9701	43.5886	29.8063	80.6496	93.5178
chromosome1	2759155	2759709	-	SPAC6F6.19		RNA-binding protein, G-patch type	369	8.91203	0	11.2326	13.151	12.0357	1.24653	5.46828	5.67235	4.70046	1.8551	2.49128	2.35033	2.21262	1.94812	10.7964	9.98105
chromosome1	2762302	2763390	+	SPAC6F6.15	ypt5	GTPase Ypt5	636	110.221	37.1959	102.543	105.017	107.701	58.5871	135.038	135.2	124.153	64.5913	72.7001	72.7482	72.7952	62.1451	114.218	116.58
chromosome1	2763686	2765433	-	SPAC6F6.16c	tpz1	Tppl homolog Tpz1	1527	34.4411	4.92957	43.7059	45.3375	47.9195	7.4792	14.9658	24.6149	17.6267	9.10686	16.0801	16.6761	17.2584	11.8835	36.0292	40.3947
chromosome1	2766370	2770572	+	SPAC6F6.17	rif1	telomere length regulator protein Rif1	4203	142.127	45.7106	161.658	154.2	173.91	39.8891	107.293	131.245	106.68	69.8193	88.5537	84.9475	81.4244	73.0546	139.824	160.134
chromosome1	2770704	2773213	-	SPAC1805.01c	ppk6	serine/threonine protein kinase Ppk6 (predicted)	2328	92.2418	51.9846	95.3781	89.9839	96.4346	47.3683	81.2183	92.5269	86.5498	41.4868	52.5434	54.1694	55.758	48.703	87.2974	95.1729
chromosome1	2774092	2774928	-	SPAC1805.02c		electron transfer flavoprotein beta subunit (predicted)	765	127.818	24.6479	153.935	177.882	164.865	29.9168	77.8222	93.2555	80.4188	49.9191	57.073	58.4224	59.7408	45.7809	147.216	141.743
chromosome1	2775340	2776576	-	SPAC1805.03c	trm13	tRNA 2'-O-methyltransferase Trm13 (predicted)	1107	13.8127	3.58514	17.792	18.1621	17.9171	7.4792	7.65559	9.62738	6.59086	5.9026	8.15328	7.27482	6.4166	4.28587	14.9421	15.2404
chromosome1	2777371	2780923	+	SPAC1805.04	nup132	nucleoporin Nup132	3489	90.5724	61.8438	105.851	108.884	118.347	72.9222	59.9784	69.6294	62.8431	42.6673	62.282	58.4224	54.6517	54.3526	93.8952	102.617
chromosome1	2781416	2782934	+	SPAC1805.05	cki3	serine/threonine protein kinase Cki3	1320	117.027	99.0396	137.536	145.399	154.516	104.709	83.233	109.648	79.8057	68.1328	93.3098	91.5508	89.8324	66.0413	126.346	140.029
chromosome1	2783941	2784930	-	SPAC1805.06c	hem2	porphobilinogen synthase Hem2 (predicted)	990	193.66	88.7323	140.633	158.868	154.926	90.9969	292.179	269.723	289.896	251.619	210.4	218.133	225.687	208.839	199.725	191.992
chromosome1	2785536	2786148	-	SPAC1805.07c	dad2	DASH complex subunit Dad2	285	5.39835	3.137	5.64213	6.35081	6.60635	3.11633	4.08682	6.14071	4.95592	2.52968	4.98256	4.47681	3.98272	2.14293	5.65695	6.456
chromosome1	2788070	2788514	+	SPAC1805.08	dlc1	dynein light chain Dlc1	336	63.2645	24.6479	59.3021	58.0348	64.7199	26.8005	72.9296	78.2159	70.4558	51.9428	49.8256	52.1549	54.4305	45.7809	62.5998	69.0776
chromosome1	2789090	2789377	+	SPAC1805.18	new2	sequence orphan	288	14.6658	7.17029	15.7369	17.3736	15.1129	14.9584	14.678	15.5079	12.7219	8.60092	12.9094	12.3112	11.7269	8.57173	16.5474	15.2404
chromosome1	2790199	2791221	-	SPAC1805.09c	fmt1	methionyl-tRNA formyltransferase Fmt1 (predicted)	1023	3.34882	0.896286	4.631	4.48965	4.26834	2.49307	0.978534	1.50916	1.02184	0.337291	0.90592	0.559602	0.221262	0.584436	3.41357	3.37743
chromosome1	2791243	2792826	+	SPAC1805.10		sequence orphan	1584	17.0103	7.17029	21.3157	22.3423	22.1606	4.36287	6.50437	11.8131	9.19656	3.37291	8.60624	6.82714	5.08903	2.92218	17.4883	18.8195
chromosome1	2793017	2793476	-	SPAC1805.11c	rps2602	40S ribosomal protein S26 (predicted)	360	1003.19	246.479	1057.87	1248.65	1005.6	186.98	1253.39	1139.88	903.97	671.547	610.137	619.031	627.721	461.51	1250.1	1048.96
chromosome1	2794338	2794724	-	SPAC1805.12c	uep1	ribosomal-ubiquitin fusion protein Ubi2	387	310.288	159.763	376.124	477.355	392.527	170.048	201.118	255.056	190.803	174.801	182.769	189.369	195.817	143.771	392.694	348.139
chromosome1	2794938	2795586	+	SPAC1805.13	rpl14	60S ribosomal protein L14 (predicted)	405	1728.86	650.704	1398.34	1679.21	1357.65	494.25	2675.31	2467.31	2328.72	1178.83	1111.11	1110.47	1109.85	942.501	1984.49	1715.95
chromosome1	2796469	2797827	+	SPAC1805.14		sequence orphan	1359	36.3016	8.51472	42.3687	46.8679	44.466	11.8421	25.3268	28.2577	25.2905	18.551	15.6271	16.3404	17.0372	13.0524	40.266	39.2325
chromosome1	2798023	2800231	-	SPAC1805.15c	pub2	HECT-type ubiquitin-protein ligase Pub2	2016	25.8754	14.7887	30.5894	30.3247	33.0281	13.0886	12.2605	18.9946	17.3202	8.09499	7.47384	6.93906	6.4166	5.64955	24.7884	28.4968
chromosome1	2800953	2801900	-	SPAC1805.16c		purine nucleoside phosphorylase (predicted)	948	52.0383	13.4443	42.2561	45.736	40.8966	19.3213	66.7706	57.4	69.7916	20.0688	26.0452	26.749	27.4365	29.2218	52.1826	46.2254
chromosome1	2804508	2807744	+	SPAC1805.17	crm1	importin family nuclear export receptor Crm1	3237	211.72	131.306	226.637	203.09	243.444	141.482	166.696	202.799	184.646	190.738	222.63	223.169	223.696	201.631	191.936	230.32
chromosome1	2808542	2809807	-	SPAC1B2.02c	ugo1	mitochondrial fusion and transport protein Ugo1 (predicted)	1266	49.1523	19.2702	58.922	65.5261	59.8808	18.698	34.0184	43.6094	31.4216	26.9833	26.7246	25.5178	24.3388	22.793	55.8696	54.6269
chromosome1	2811438	2812485	-	SPAC1B2.03c		GNS1/SUR4 family protein (predicted)	1005	38.1802	248.719	29.8833	29.329	33.0548	117.797	65.6769	34.5024	53.2378	648.611	341.532	345.946	350.258	648.919	40.4689	33.5222
chromosome1	2812783	2813037	+	SPAC1B2.06		sequence orphan	255	2.21439	1.34443	2.47737	3.98091	3.30052	0.623267	1.6117	1.97752	1.73713	1.01187	2.71776	2.57417	2.43388	0.779249	3.2548	2.87333
chromosome1	2814368	2815201	+	SPAC1B2.04	cox6	cytochrome c oxidase subunit VI (predicted)	423	90.6359	58.7067	66.9031	95.8471	69.9561	29.9168	213.263	118.755	133.708	139.976	89.2331	86.4025	83.6371	88.0551	131.833	85.7127
chromosome1	2815942	2818185	+	SPAC1B2.05	mcm5	MCM complex subunit Mcm5	2163	39.7562	24.1997	40.7734	42.2638	44.1227	18.698	40.4077	37.833	37.9102	43.3419	40.3134	40.6271	40.9335	48.3134	41.6949	42.0918
chromosome1	2818256	2820781	-	SPAC3F10.02c	trk1	potassium ion transporter Trk1	2526	91.1441	34.0589	81.711	76.091	81.8491	31.1633	96.4719	99.136	108.264	69.8193	80.4004	76.3297	72.3527	74.6131	82.3373	87.4308
chromosome1	2821486	2823444	+	SPAC3F10.03	grs1	mitochondrial and cytoplasmic glycine-tRNA ligase Grs1 (predicted)	1959	720.785	368.822	734.4	845.047	763.958	378.323	824.444	731.629	696.077	196.135	187.525	187.578	187.63	158.187	838.733	753.519
chromosome1	2823967	2825463	+	SPAC3F10.04	gsa1	glutathione synthetase large subunit Gsa1	1497	116.846	86.0435	143.842	136.496	155.521	109.072	68.3823	101.79	67.8501	32.2113	41.8988	39.284	36.7295	28.2478	115.62	138.172
chromosome1	2825838	2826818	-	SPAC3F10.05c	mug113	T5orf172 family protein	981	35.4666	15.2369	27.6734	26.2257	27.9675	16.8282	54.2223	43.037	49.6103	50.0877	51.411	48.1257	44.9162	46.3653	34.8061	32.8333
chromosome1	2827047	2828687	-	SPAC3F10.06c		initiator methionine tRNA 2'-O-ribosyl phosphate transferase (predicted)	1362	18.5773	15.685	15.1317	16.178	16.5522	15.5817	25.1541	23.8343	24.8307	31.3681	28.9894	29.0993	29.2066	33.3129	18.929	18.9035
chromosome1	2828666	2829184	-	SPAC3F10.07c	erf4	palmitoyltransferase complex subunit Erf4 (predicted)	519	2.59556	2.68886	2.19585	1.85691	1.86119	1.8698	3.10828	2.65403	3.32098	4.21614	6.56792	5.70794	4.86777	3.50662	2.24043	2.11719
chromosome1	2830517	2831209	+	SPAC3F10.19	spd2	ribonucleotide reductase (RNR) inhibitor family	309	83.375	27.3367	60.2865	63.8118	60.581	34.2797	121.799	119.588	125.278	36.7647	48.6932	49.5807	50.4478	39.5469	81.5835	79.6336
chromosome1	2831810	2832589	-	SPAC3F10.08c		rRNA processing protein Faf1 (predicted)	780	19.0072	11.6517	23.0898	26.3465	25.4508	5.6094	12.7785	13.4263	11.5979	12.1425	8.83272	10.2967	11.7269	8.18211	22.1882	21.5682
chromosome1	2832796	2833974	+	SPAC3F10.09		1-(5-phosphoribosyl)-5-[(5-phosphoribosylamino) methylideneamino]imidazole-4-carboxamide isomerase (predicted)	795	37.9623	34.9552	46.2537	51.6586	48.726	46.1217	25.816	30.6775	22.9148	21.418	20.8362	20.8172	20.7986	20.1631	43.7384	42.8984
chromosome1	2833891	2834988	-	SPAC3F10.10c	map3	pheromone M-factor receptor Map3	1098	6.4889	0.448143	6.12305	4.76946	5.17412	1.24653	3.77023	5.33409	7.15288	3.11994	3.3972	2.90993	2.43388	4.28587	4.46322	5.22577
chromosome1	2837268	2841704	-	SPAC3F10.11c	abc2	glutathione S-conjugate-exporting ATPase Abc2	4437	216.486	248.719	153.571	120.992	138.758	185.733	226.272	221.274	330.667	321.607	243.24	249.023	254.673	477.485	153.258	165.402
chromosome1	2842317	2842922	-	SPAC3F10.12c		transcription factor (predicted)	606	17.1797	6.274	18.1439	21.0874	22.4584	1.8698	23.3121	25.6557	15.4298	18.8883	14.0418	16.2284	18.3648	9.15617	21.7692	23.4908
chromosome1	2846535	2848373	+	SPAC3F10.13	ucp6	UBA domain protein Ucp6	1839	78.5354	30.9219	76.3997	63.776	68.219	39.8891	59.9784	73.6885	82.4114	59.8692	68.397	68.4952	68.5912	70.522	62.6121	69.985
chromosome1	2848929	2849201	-	SPAC3F10.15c	spo12	Spo12 family protein	273	16.0453	3.137	17.0038	11.6756	13.1524	6.85593	9.49754	17.8497	14.3058	10.7933	17.2125	15.8927	14.6033	13.8317	11.0081	14.6691
chromosome1	2849710	2851669	-	SPAC3F10.16c		GTP binding protein, HSR1-related (predicted)	1851	87.2508	45.2625	112.495	142.639	120.084	31.1633	45.7033	55.6306	41.4356	38.9571	45.296	42.194	39.1634	29.2218	112.93	99.2728
chromosome1	2852036	2853332	+	SPAC3F10.17		ribosome biogenesis protein Ltv1 (predicted)	1161	45.2136	16.1332	56.1068	70.4354	63.6156	10.5955	31.7736	29.9229	25.4438	21.2493	19.2508	18.8026	18.3648	16.559	58.5864	52.7366
chromosome1	2853790	2853919	-	SPAC3F10.18c	rpl4102	60S ribosomal protein L41 (predicted)	78	183.577	167.83	201.512	222.537	218.38	237.776	135.815	196.997	151.028	67.1209	90.139	89.0886	88.0623	62.5347	195.958	211.476
chromosome1	2855322	2855662	-	SPAC8F11.02c	dph3	diphthamide biosynthesis protein Dph3 (predicted)	240	37.7718	56.0179	30.376	34.9761	32.5833	49.8613	63.432	55.6827	51.1942	50.7623	42.8047	42.4178	42.0398	44.2224	43.6972	40.0418
chromosome1	2855931	2858980	+	SPAC8F11.03	msh3	MutS protein homolog 3	3015	61.5856	32.2663	70.2954	65.6914	74.0135	36.7727	45.3579	64.4774	45.7784	26.8146	42.3518	40.1794	38.0571	30.1959	59.4596	70.9344
chromosome1	2859456	2860704	+	SPAC8F11.04		U3 snoRNP-associated protein Cic1/Utp30 family (predicted)	1122	114.89	22.8553	150.493	190.855	171.478	9.349	48.2935	58.9091	50.2745	40.9809	36.4633	36.9337	37.3933	29.6114	147.163	135.131
chromosome1	2860952	2861740	-	SPAC8F11.05c	mug130	sequence orphan	726	0.871237	0	1.15423	1.11923	0.67003	0.623267	0.230243	0.728558	0.357644	0	0.22648	0.335761	0.442524	0.194812	0.846777	0.688928
chromosome1	2862674	2863567	+	SPAC8F11.06	brr6	nuclear envelope protein Brr6/Brl1	894	17.4157	7.61843	14.9628	14.7535	16.4281	4.98613	19.916	27.1128	21.8674	6.74582	12.6829	11.8636	11.0631	7.01324	16.3357	19.8781
chromosome1	2863965	2865787	-	SPAC8F11.07c	cdc24	DNA replication protein Cdc24	1506	28.0429	8.96286	33.0785	35.6629	34.4197	6.23267	16.0019	26.9046	18.904	12.8171	20.1567	21.4887	22.79	13.2472	29.6372	31.9931
chromosome1	2866179	2867362	-	SPAC8F11.08c		esterase/lipase (predicted)	1131	133.14	40.3329	93.2463	87.2324	59.0371	37.396	177.115	102.102	205.543	34.5723	30.1218	29.2112	28.3215	36.8195	114.779	72.9424
chromosome1	2868517	2869377	-	SPAC8F11.09c	nnt1	nicotinamide N-methyltransferase Nnt1 (predicted)	768	44.1427	25.096	46.1692	49.8314	48.4841	18.698	44.6096	46.8359	40.4648	37.102	37.1427	38.3887	39.6059	30.0011	48.231	47.9519
chromosome1	2870120	2871325	-	SPAC8F11.10c	pvg1	pyruvyltransferase Pvg1	1206	197.353	105.762	128.063	114.187	128.869	86.634	249.353	251.197	323.106	217.047	256.149	257.641	259.098	281.698	155.613	168.367
chromosome1	2873032	2874252	-	SPACUNK4.17		NAD binding dehydrogenase family protein	1221	33.7967	7.17029	39.1312	16.2543	41.517	2.49307	19.8585	26.5924	24.1154	10.1187	16.7595	16.4523	16.1521	15.1953	17.3589	36.698
chromosome1	2875888	2876217	+	SPACUNK4.19	mug153	sequence orphan	330	0.490071	0	0.478583	0.330683	0.521134	0	0.0575608	0.624479	0.51092	0	0.90592	0.447681	0	0.389624	0.246977	0.554503
chromosome1	2877519	2880353	+	SPACUNK4.16c		alpha,alpha-trehalose-phosphate synthase (predicted)	2835	357.634	183.739	382.12	220.604	409.81	282.34	172.913	359.648	313.194	96.4653	179.825	194.965	209.756	163.253	205.987	393.613
chromosome1	2881105	2881731	-	SPACUNK4.15		2',3'-cyclic-nucleotide 3'-phosphodiesterase (predicted)	627	47.9226	24.1997	45.7258	30.4483	41.5791	23.6841	51.6321	60.9907	51.9094	36.5961	47.7873	49.3569	50.8903	40.1313	36.9406	47.8469
chromosome1	2883184	2885220	-	SPACUNK4.14	mdb1	BRCT domain protein	1875	26.2823	4.92957	34.0639	33.1912	37.4514	3.7396	10.1307	15.0916	12.1599	2.86697	3.62368	4.70065	5.75281	3.89624	26.1237	30.2316
chromosome1	2885342	2886721	+	SPACUNK4.13c		GTPase Ylf2 (predicted)	1224	15.9545	2.68886	20.2694	21.2994	21.7387	6.85593	7.42535	9.36718	8.12362	2.86697	3.3972	2.90993	2.43388	1.94812	17.0473	17.7441
chromosome1	2887039	2889948	+	SPACUNK4.12c	mug138	metallopeptidase (predicted)	2910	112.39	72.151	127.556	109.253	139.068	80.4014	70.7423	117.766	84.8638	55.3158	88.7802	84.9475	81.2032	55.5215	97.4499	132.19
chromosome1	2890158	2890779	+	SPACUNK4.11c		M-phase phosphoprotein 6 family protein	567	12.5513	3.137	14.259	16.178	14.0706	2.49307	8.34632	10.1998	9.45202	6.07124	5.43552	6.93906	8.40796	5.25993	13.7778	12.8208
chromosome1	2891216	2892527	-	SPACUNK4.10		glyoxylate reductase (predicted)	1005	736.495	35.8514	653.928	334.151	605.31	59.2103	522.998	860.584	886.344	380.802	569.371	578.516	587.451	501.446	392.028	687.735
chromosome1	2892551	2892775	+	SPACUNK4.20		dubious	225	0.363016	0.448143	0.422279	0.97933	0.421871	0	0.172682	0.15612	0.25546	0	0	0.11192	0.221262	0	0.732109	0.336062
chromosome1	2893972	2894991	-	SPACUNK4.09		conserved protein	1020	28.8688	8.51472	34.3032	43.7392	36.2064	3.7396	17.7863	23.0537	19.0062	4.89072	7.02088	6.82714	6.63786	5.45474	35.7851	31.9595
chromosome1	2895219	2897600	-	SPACUNK4.08		dipeptidyl peptidase (predicted)	2382	65.488	73.9436	60.5267	53.1127	57.9452	98.4761	51.9199	86.2301	74.4921	53.7979	68.6234	68.2714	67.9275	58.4436	52.7471	67.0781
chromosome1	2898059	2901694	+	SPACUNK4.07c	cta4	P-type ATPase, calcium transporting Cta4	3636	540.258	190.461	444.744	374.57	258.092	104.086	505.039	335.605	713.602	184.33	149.477	145.832	142.272	286.569	414.556	283.12
chromosome1	2902288	2902873	+	SPACUNK4.06c	rpb7	DNA-directed RNA polymerase complex II subunit Rpb7	519	40.7576	48.3995	45.761	56.5976	51.7412	55.4707	38.6809	41.6839	31.677	40.1376	40.087	37.6052	35.1807	25.7152	51.1065	48.4938
chromosome1	2903369	2907046	-	SPAPYUK71.03c	syn1	synaptotagmin family C2 domain protein, Syn1	3678	226.685	114.725	214.067	237.324	213.131	125.277	212.802	263.738	249.584	191.581	220.818	222.162	223.475	201.046	229.809	229.472
chromosome1	2907701	2910229	-	SPAC513.01c	eft201	translation elongation factor 2 (EF-2) Eft2,A	2529	3023.47	1379.61	2740.47	3001.98	2827.26	899.062	3508.27	2873.25	3537.07	1723.22	1721.81	1720.33	1718.87	1788.08	3157.15	2842.11
chromosome1	2911719	2912369	+	SPAC513.02		phosphoglycerate mutase family	651	3.95687	0	4.9829	2.51828	6.30324	0	1.6117	4.31931	2.09477	0	0	0.559602	1.10631	0.779249	2.24043	5.66265
chromosome1	2913008	2913184	-	SPAC513.03	mfm2	M-factor precursor Mfm2	135	3.12193	1.79257	2.44922	0.585054	0.67003	1.24653	0.460487	1.09284	4.34282	0.505937	0.45296	0.335761	0.221262	2.33775	0.546877	0.80655
chromosome1	2913403	2913705	+	SPAC513.04		sequence orphan	303	0.0363016	0	0.0281519	0	0	0	0	0.0520399	0.051092	0	0	0	0	0	0	0.0168031
chromosome1	2914901	2918134	+	SPAC513.05	ams1	alpha-mannosidase (predicted)	3234	110.829	22.4072	117.309	86.3676	117.164	34.9029	70.4544	121.929	99.0673	30.5249	64.5468	62.0039	59.5195	51.6252	81.4905	118.703
chromosome1	2918362	2919468	-	SPAC513.06c		dihydrodiol dehydrogenase (predicted)	1107	31.6731	17.4776	31.7554	24.6231	33.2037	14.9584	30.0468	45.1706	31.5237	12.9857	25.5922	24.0629	22.5687	15.585	26.2854	37.0677
chromosome1	2921568	2922578	+	SPAC513.07		flavonol reductase/cinnamoyl-CoA reductase family	1011	184.965	31.8182	171.572	86.7279	178.042	66.3779	94.3998	333.732	209.273	83.9855	250.034	248.463	246.928	169.292	89.0792	228.312
chromosome1	2923322	2924368	+	SPAC2E1P3.01		dehydrogenase (predicted)	1047	64.5623	15.2369	70.3799	26.8998	72.2143	34.2797	21.8731	90.9137	54.0042	23.2731	74.059	78.2323	82.3095	51.6252	25.3592	78.2521
chromosome1	2924893	2926446	-	SPAC2E1P3.02c	amt3	ammonium transporter Amt3	1554	5.46338	2.24072	5.23626	4.62956	3.84647	0	3.10828	4.57951	5.87558	1.18052	2.2648	1.90265	1.54883	2.33775	4.16332	4.08316
chromosome1	2927204	2931205	-	SPAC2E1P3.03c	Tf2-3	retrotransposable element	4002	75.6859	7.21675	86.6474	109.569	89.8682	7.94425	51.6397	66.4807	55.7921	18.78	20.6118	21.5922	22.5501	18.1132	91.815	82.3166
chromosome1	2932797	2934935	+	SPAC2E1P3.04	cao1	copper amine oxidase Cao1	2139	97.5241	29.1293	111.622	90.0729	108.793	27.4237	50.3082	74.0528	71.9375	35.2469	51.8639	53.0502	54.2092	44.0275	77.8858	97.5757
chromosome1	2935510	2936103	-	SPAC2E1P3.05c		fungal cellulose binding domain protein	594	391.839	6.72215	296.271	215.058	225.428	9.97226	369.598	359.387	565.282	263.087	239.389	247.792	256	354.948	262.421	268.682
chromosome1	2942389	2946051	+	SPAPB2C8.01		cell surface glycoprotein (predicted)	3663	294.224	145.647	248.976	235.116	124.435	61.0801	258.333	131.088	376.343	259.714	111.655	111.808	111.959	365.468	242.232	126.584
chromosome1	2947944	2949728	+	SPAPB24D3.01	SPAPB2C8.02	transcription factor (predicted)	1785	81.0523	62.2919	84.1039	89.0809	99.5863	59.2103	89.1617	111.313	75.5139	15.8527	18.5714	19.4741	20.3561	13.6369	89.1056	103.373
chromosome1	2950090	2951721	-	SPAPB24D3.02c		amino acid permease, unknown 3 (predicted)	1632	40.7757	27.3367	36.6679	32.7122	39.2836	28.6703	44.0916	52.248	48.2308	27.4892	36.2368	33.9119	31.6405	35.6506	36.1997	43.4697
chromosome1	2952416	2953642	+	SPAPB24D3.03		agmatinase (predicted)	1227	58.0341	24.6479	60.5079	44.6549	57.7714	28.047	47.0272	62.8121	53.5444	37.4393	36.2368	38.6125	40.9335	35.4558	45.382	59.399
chromosome1	2954138	2954824	-	SPAPB24D3.04c	mag1	DNA-3-methyladenine glycosylase Mag1	687	11.562	2.24072	13.0625	9.25912	12.3831	1.8698	5.98633	12.1773	8.83891	5.22801	7.47384	6.93906	6.4166	4.28587	8.25608	12.3167
chromosome1	2954983	2955350	-	SPAPB24D3.05c		ring cleavage dioxygenase, pseudogene, single frameshift and no methionine	366	1.16165	0	1.26684	0.941174	1.60063	0.623267	0.805852	1.14488	0.970747	0.337291	0.67944	0.783442	0.885048	1.16887	0.899701	1.45347
chromosome1	2956064	2957014	-	SPAPB24D3.06c		DUF1749 family protein	951	35.748	16.5813	41.1722	46.3083	44.0979	29.9168	24.118	36.8963	25.9036	20.7434	33.972	31.4496	28.9853	17.5331	39.5074	41.7726
chromosome1	2958024	2958926	-	SPAPB24D3.07c		sequence orphan	903	249.773	26.8886	244.556	34.3147	22.3343	28.047	43.1131	21.0762	259.241	13.323	11.777	12.8708	13.9395	34.0921	37.0112	21.9281
chromosome1	2961199	2962248	-	SPAPB24D3.08c		NADP-dependent oxidoreductase (predicted)	1050	144.861	20.6146	185.015	143.987	220.787	44.8752	57.5033	143.162	71.9886	16.0213	37.1427	38.9483	40.7122	16.9487	117.481	195.723
chromosome1	2963162	2967352	-	SPAPB24D3.09c	pdr1	ABC transporter Pdr1	4191	100.516	106.21	95.346	89.119	105.865	88.5038	111.553	95.0248	109.899	83.3109	85.383	81.478	77.663	93.7046	95.9945	102.365
chromosome1	2968079	2970988	-	SPAPB24D3.10c	agl1	alpha-glucosidase Agl1	2910	15.047	11.6517	14.8642	7.34497	13.047	9.349	10.1307	13.7385	15.3787	5.73395	8.15328	8.2821	8.40796	6.4288	8.19874	13.2703
chromosome1	2977811	2979298	+	SPAPB1A11.01	mfc1	membrane transporter (predicted)	1488	1.79693	0	1.29499	1.72973	1.63785	0.623267	1.6117	2.49791	2.70787	2.52968	2.94424	2.57417	2.21262	2.14293	1.69355	1.91556
chromosome1	2980473	2981589	+	SPAPB1A11.02		esterase/lipase (predicted)	1020	0.0363016	3.137	0.0281519	0.0763114	0.0744477	2.49307	0	0.10408	0.051092	0.168646	0	0.11192	0.221262	0	0.0529236	0.0840156
chromosome1	2984786	2986009	+	SPAPB1A11.03		cytochrome b2 (L-lactate cytochrome-c oxidoreductase) (predicted)	1224	0.145206	1.79257	0.14076	0.152623	0.223343	0.623267	0.0575608	0.15612	0.153276	0	0	0.11192	0.221262	0	0.123488	0.201637
chromosome1	2986336	2988429	-	SPAPB1A11.04c		transcription factor (predicted)	2094	45.6553	30.9219	39.4221	31.7964	39.3332	29.9168	42.8828	45.5349	56.9676	50.425	53.6758	53.386	53.1029	65.4569	35.1942	41.3357
chromosome1	2989396	2990460	+	SPAC31G5.01	sap49	U2 snRNP-associated RNA-binding protein Sap49	1008	50.205	22.8553	62.6381	61.6469	64.6206	18.0747	29.1833	38.3014	27.6408	15.8527	15.6271	16.4523	17.2584	14.0265	51.6975	56.1224
chromosome1	2990973	2991946	+	SPAC31G5.02		ER chaperone Rot1 (predicted)	699	49.4972	30.0256	38.54	46.4736	39.7303	16.8282	85.2476	65.7784	69.3829	76.9024	61.1496	61.2204	61.2896	63.3139	58.357	48.1409
chromosome1	2992657	2993115	+	SPAC31G5.03	rps1101	40S ribosomal protein S11 (predicted)	459	1467.63	587.067	1263.43	1520.42	1222	553.149	2237.45	1980.04	1838.21	1584.93	1335.89	1325.19	1314.74	1129.52	1740.17	1466.76
chromosome1	2993498	2994586	+	SPAC31G5.04		homoisocitrate dehydrogenase	1089	509.383	252.753	369.748	386.861	404.574	276.107	792.843	683.284	762.803	747.1	691.443	690.548	689.674	692.557	511.286	494.566
chromosome1	2995039	2995770	-	SPAC31G5.05c		ribulose phosphate 3-epimerase (predicted)	687	162.341	67.2215	195.543	222.397	202.064	76.0385	107.639	139.727	102.082	100.175	111.202	108.227	105.321	79.873	187.226	181.936
chromosome1	2996304	2997058	+	SPAC31G5.06		mitochondrial protein	705	1.56702	0.896286	1.86741	1.17011	1.63785	0.623267	0.978534	0.936718	1.02184	2.02375	2.2648	2.35033	2.43388	1.75331	1.11139	1.41146
chromosome1	2997453	2998157	+	SPAC31G5.07	dni1	tetraspan protein Dni1	705	2.15087	0.448143	1.98471	1.46264	1.77434	1.8698	1.15122	2.28975	2.45241	2.02375	2.94424	2.79801	2.65515	0.974061	1.36719	1.94076
chromosome1	2999088	2999843	+	SPAC31G5.08	ups1	uroporphyrinogen-III synthase Ups1	756	32.4536	13.8924	39.1594	46.4991	41.7652	13.0886	18.6497	23.8863	20.2835	9.78144	14.4947	13.4304	12.3907	9.74061	37.9638	35.9923
chromosome1	2999850	3000968	-	SPAC31G5.09c	spk1	MAP kinase Spk1	1119	11.4894	4.92957	11.852	7.88127	7.71775	3.7396	6.21657	10.3559	10.8315	1.51781	2.03832	2.90993	3.76146	3.70143	7.37108	8.56959
chromosome1	3002057	3003766	+	SPAC31G5.10	eta2	Myb family protein Eta2	1710	5.24557	0.448143	6.53125	4.81186	6.33426	2.49307	1.49658	3.64279	2.91224	0.168646	2.94424	2.90993	2.87641	2.33775	3.7958	5.46522
chromosome1	3006138	3006845	+	SPAC31G5.11	pac2	cAMP-independent regulatory protein Pac2	708	171.942	98.5915	142.927	147.561	143.386	113.435	208.37	192.808	224.6	222.444	197.944	201.345	204.667	210.787	166.198	159.344
chromosome1	3008184	3009317	-	SPAC31G5.12c	maf1	repressor of RNA polymerase III Maf1	717	12.4605	4.03329	9.92356	9.81873	11.1423	3.7396	16.1746	15.8201	17.0647	15.684	17.439	14.6616	11.9482	17.7279	11.7667	12.6528
chromosome1	3010087	3010443	+	SPAC31G5.21		human FAM32A homolog	357	13.604	2.24072	15.0754	14.2957	17.4208	6.23267	10.0731	13.4783	10.9337	6.40853	7.24736	8.61786	9.95679	6.03918	13.0016	16.1478
chromosome1	3010979	3011905	+	SPAC31G5.13	rpn11	19S proteasome regulatory subunit Rpn11	927	201.147	97.6952	186.338	149.999	183.588	137.742	198.239	260.772	228.023	152.624	221.95	217.797	213.739	171.045	164.783	208.51
chromosome1	3012593	3013756	+	SPAC31G5.14	gcv1	glycine decarboxylase T subunit (predicted)	1164	131.92	42.5736	113.875	138.327	112.863	44.8752	175.848	151.8	164.669	176.066	142.229	143.482	144.705	140.849	149.827	125.435
chromosome1	3014466	3017698	+	SPAC31G5.15	psd3	phosphatidylserine decarboxylase Psd3	2904	30.4631	13.4443	38.5776	38.466	40.1646	9.97226	13.6995	21.2843	15.7363	21.0807	29.4424	31.6735	33.8531	29.027	30.8756	34.0683
chromosome1	3017927	3018762	-	SPAC31G5.16c	dpm1	dolichol-phosphate mannosyltransferase catalytic subunit Dpm1	711	103.124	60.0512	118.083	133.189	126.834	62.9499	82.9451	108.867	75.9738	50.7623	70.8882	68.6072	66.3786	43.4431	117.79	121.033
chromosome1	3019652	3020305	-	SPAC31G5.17c	rps1001	40S ribosomal protein S10 (predicted)	435	656.704	361.203	724.772	812.666	677.921	281.716	643.933	575.015	533.17	543.966	468.474	456.915	445.622	370.728	760.953	644.694
chromosome1	3020942	3021733	-	SPAC31G5.18c	sde2	silencing defective protein Sde2	792	13.3045	11.2036	16.9475	15.5167	17.7434	11.8421	6.84974	11.0325	6.69305	2.86697	3.85016	5.4841	7.08039	3.11699	12.8604	15.5765
chromosome1	3024418	3027990	+	SPAC31G5.19		ATPase with bromodomain protein (predicted)	3573	85.3812	39.8847	99.3201	83.243	105.232	54.8475	59.115	78.2159	60.0842	36.4274	38.5016	40.6271	42.7036	26.8841	75.8483	96.5087
chromosome1	3028233	3030323	-	SPAC1786.01c	SPAC31G5.20c	triacylglycerol lipase (predicted)	1893	310.437	51.0883	292.618	227.853	150.93	41.7589	252.059	155.755	342.776	195.798	138.606	134.752	130.987	247.996	235.272	152.488
chromosome1	3033581	3033916	-	SPAC1786.04		sequence orphan	336	0.0907539	0	0.14076	0.101749	0.173711	0	0.0575608	0.10408	0	0	0	0	0	0	0.0882059	0.151228
chromosome1	3034882	3036816	+	SPAC1786.02		phospholipase (predicted)	1935	201.347	86.0435	123.869	155.116	125.792	61.0801	422.094	151.228	341.959	195.46	80.6269	76.5535	72.574	139.68	236.939	134.005
chromosome1	3037718	3039565	+	SPAC1786.03	cut11	spindle pole body docking protein Cut11	1806	50.7102	18.3739	47.8536	43.6522	45.7854	8.10247	52.7257	46.5237	55.8946	48.9072	45.749	44.0966	42.4823	50.6512	46.4331	46.0237
chromosome1	3039710	3040452	-	SPAC24C9.02c		cytochrome c1 heme lyase (predicted)	651	28.2426	4.92957	33.2756	45.7105	37.0041	7.4792	19.2829	21.1802	19.1084	14.5035	13.3623	13.0947	12.8332	12.0784	37.611	31.8947
chromosome1	3041282	3042463	+	SPAC24C9.03	mvd1	diphosphomevalonate decarboxylase (predicted)	1182	245.108	51.5365	246.132	257.755	254.537	58.5871	270.018	277.164	243.249	193.436	184.128	183.325	182.541	159.551	261.513	261.843
chromosome1	3042800	3043307	-	SPAC24C9.16c	cox8	cytochrome c oxidase subunit VIII (predicted)	201	32.5443	30.4737	25.2241	33.1827	26.6275	24.9307	79.952	40.7472	45.8295	6.23989	6.11496	5.59602	5.08903	4.8703	47.5165	31.1866
chromosome1	3044351	3044716	+	SPAC24C9.04		sequence orphan	366	19.022	17.9257	19.1433	22.3084	23.9722	13.7119	18.477	23.5741	18.8018	17.3705	16.986	17.9073	18.8073	12.468	21.1341	23.8436
chromosome1	3045121	3047313	-	SPAC24C9.05c	mug70	conserved protein Mug20	2193	66.3048	8.06658	91.0153	88.7779	88.3695	16.2049	18.4195	38.3534	21.4586	13.4916	24.4598	25.9655	27.4365	13.8317	67.2145	72.2198
chromosome1	3048409	3051407	-	SPAC24C9.06c		aconitate hydratase (predicted)	2370	860.973	289.052	1049.49	1033.47	1071.1	251.176	523.343	536.427	518.839	574.238	516.374	502.858	489.653	446.509	877.129	898.463
chromosome1	3053598	3059282	-	SPAC24C9.07c	bgs2	1,3-beta-glucan synthase subunit Bgs2	5685	49.2884	32.0422	51.3351	48.568	57.7135	29.2935	40.6379	46.7839	45.574	12.9857	16.0801	14.3258	12.6119	14.6109	46.1376	54.1845
chromosome1	3061611	3063401	+	SPAC24C9.08		vacuolar carboxypeptidase (predicted)	1791	271.989	43.918	188.139	204.311	107.949	36.7727	368.85	182.868	424.166	294.961	138.606	143.482	148.246	317.544	254.739	132.14
chromosome1	3063767	3065191	+	SPAC24C9.09		mitochondrial threonine-tRNA ligase (predicted)	1425	28.7418	6.274	39.5394	34.7662	37.2735	9.349	8.28876	14.4671	9.14546	7.25176	11.324	11.4159	11.5056	7.79249	26.6514	29.9096
chromosome1	3065418	3066209	-	SPAC24C9.10c	mrp4	mitochondrial ribosomal protein subunit S2 (predicted)	792	42.1098	8.96286	52.5315	49.8949	50.6989	7.4792	19.7434	31.328	23.1958	10.2874	16.7595	18.8026	20.7986	11.4939	40.6541	44.4443
chromosome1	3066588	3069054	+	SPAC24C9.11		ribosome small subunit biogenesis protein (predicted)	2328	56.4398	23.3034	66.8187	75.9299	66.6555	16.8282	37.9901	47.4083	37.6037	34.9096	37.5957	38.8364	40.0484	32.144	64.3021	60.4408
chromosome1	3069614	3071017	-	SPAC24C9.12c		glycine hydroxymethyltransferase (predicted)	1404	1391.64	401.536	1296.62	1380.7	1261.73	342.173	1728.49	1423.97	1564.08	1138.86	1014.18	1009.75	1005.41	940.553	1487.29	1314.11
chromosome1	3071685	3072004	-	SPAC24C9.13c	mrp10	mitochondrial ribosomal protein subunit Mrp10 (predicted)	267	11.3079	2.68886	12.2742	14.8044	12.6313	8.10247	9.61266	9.15902	9.5542	9.95009	6.7944	6.37946	5.97408	4.67549	13.2132	11.5101
chromosome1	3073178	3074167	+	SPAC24C9.14	otu1	ubiquitin-specific cysteine protease, OTU family, Otu1	990	34.6952	14.3406	27.237	24.8521	28.5383	17.4515	40.8106	44.9625	48.2308	38.1139	52.0904	51.5953	51.1115	40.5209	29.743	33.8415
chromosome1	3074467	3075988	-	SPAC24C9.15c	spn5	septin Spn5	1395	1.83582	0	2.34063	2.40381	1.5634	0	0.920973	1.14488	0.919656	0.505937	0.22648	0.447681	0.663786	0.389624	1.94935	1.42827
chromosome1	3077676	3080168	+	SPAC16A10.01		DUF1212 family protein	2493	24.6125	11.2036	19.3122	10.3593	18.463	13.7119	25.2692	29.1423	34.2316	26.1401	30.1218	33.3523	36.5082	37.9884	14.9289	21.9113
chromosome1	3081012	3081472	+	SPAC16A10.02	sub1	transcription coactivator PC4	411	18.8224	21.959	22.606	24.869	24.2948	14.9584	14.3326	16.5487	11.9555	15.0095	12.6829	12.8708	13.0545	5.84436	21.6399	21.7936
chromosome1	3081568	3084244	-	SPAC16A10.03c		zinc finger protein Pep5/Vps11-like (predicted)	2544	35.3002	34.0589	41.1535	36.2437	43.9986	31.1633	28.1472	39.6024	24.6774	17.2018	24.9128	25.0702	25.2239	15.3902	33.7623	42.5791
chromosome1	3087038	3088044	+	SPAC16A10.04	rho4	Rho family GTPase Rho4	612	34.1598	11.6517	35.2462	25.5728	31.8885	9.97226	20.1463	39.134	32.1879	22.7672	36.6898	37.1575	37.6146	34.4818	23.9097	34.228
chromosome1	3089053	3089325	-	SPAC16A10.05c	dad1	DASH complex subunit Dad1	273	7.62938	12.548	7.27259	8.03814	7.6433	9.349	9.15217	11.8131	8.2769	5.73395	9.96512	9.84899	9.73553	5.84436	8.37956	8.98967
chromosome1	3089583	3090697	-	SPAC16A10.06c	nse2	Smc5-6 complex non-SMC subunit 2	753	14.3573	3.137	16.0748	18.9379	18.6616	5.6094	14.0448	15.4558	11.2402	6.40853	7.70032	8.39402	9.07175	9.15617	17.4383	17.6265
chromosome1	3091237	3093228	-	SPAC16A10.07c	taz1	human TRF ortholog Taz1	1992	50.7405	11.2036	59.8651	57.6151	68.1693	13.7119	29.6438	44.2339	34.1805	22.2612	28.763	28.2039	27.6578	23.1826	49.0425	60.4408
chromosome1	3093973	3094885	-	SPAC16A10.08c	mug74	sequence orphan	858	9.16614	0.448143	10.1347	8.33914	11.6387	4.36287	6.15901	8.32638	7.40834	3.20427	5.43552	4.81257	4.20398	4.28587	7.67098	10.5692
chromosome1	3095075	3098883	-	SPAC589.02c	med13	mediator complex subunit Srb9	3678	27.614	10.7554	35.6507	28.4417	36.6717	9.349	13.5268	22.7935	13.0285	11.8052	18.3449	19.0265	19.6923	11.4939	23.8706	32.1906
chromosome1	3099261	3099830	-	SPAC589.03c		sequence orphan	507	9.03001	4.48143	10.374	12.248	11.2664	6.23267	7.71315	8.2223	6.59086	5.73395	5.662	5.03641	4.42524	2.33775	10.8582	10.2835
chromosome1	3100107	3101001	+	SPAC589.04		metaxin 1 (predicted)	816	17.2432	6.72215	18.4677	21.9268	21.168	11.8421	16.0595	24.5108	15.021	14.3349	14.7212	15.3331	15.9309	9.93542	20.1286	22.2473
chromosome1	3101297	3102516	-	SPAC589.05c		conserved eukaryotic protein	1041	24.8575	18.3739	27.5748	28.8839	33.5077	30.5401	21.1248	25.7077	19.9259	10.6247	14.4947	13.3185	12.1694	9.5458	26.5059	30.9892
chromosome1	3102969	3103719	-	SPAC589.06c		pho88 family protein (predicted)	609	721.639	151.024	439.03	398.689	231.557	92.2434	933.982	486.833	1234.54	565.806	308.692	311.25	313.75	661.192	562.745	313.983
chromosome1	3104343	3105908	-	SPAC589.07c	atg18	WD repeat protein involved in autophagy Atg18a	1122	12.3788	7.61843	12.1898	9.56436	10.3731	3.11633	10.4761	14.6752	12.7219	5.73395	10.6446	9.17747	7.74417	6.81843	9.84378	11.7622
chromosome1	3106374	3106841	-	SPAC589.08c	dam1	DASH complex subunit Dam1	468	5.26372	0.896286	5.77115	4.50237	5.65803	2.49307	3.85658	5.04787	4.34282	1.8551	4.07664	3.46953	2.87641	1.36369	4.30445	5.46101
chromosome1	3106840	3108006	+	SPAC589.09		sec14 cytosolic factor family (predicted)	1167	56.703	9.85915	78.5721	60.5913	55.7365	10.5955	13.6419	23.3139	17.0136	10.7933	15.4006	15.1092	14.8246	10.1302	46.2023	45.2676
chromosome1	3108428	3108880	-	SPAC589.10c		ribomal-ubiquitin fusion protein Ubi5 (predicted)	453	1177.42	1093.99	1350.03	1655.77	1414.83	1075.55	736.328	1120.64	864.17	554.141	840.807	827.669	814.835	587.359	1373.98	1319.84
chromosome1	3109174	3110015	+	SPAC589.11	mug82	mitochondrial translation release factor (predicted)	549	2.4322	0.448143	3.06856	2.64546	3.97055	0	1.20878	1.24896	1.2773	0.505937	1.1324	1.34304	1.54883	1.75331	2.20515	3.09177
chromosome1	3110201	3113300	+	SPAC589.12		glycosylceramide biosynthesis protein (predicted)	2916	255.881	104.865	234.379	201.496	157.184	68.5593	209.464	160.491	294.903	215.192	154.006	149.637	145.369	307.414	203.938	158.252
chromosome1	3113565	3114412	-	SPAC688.02c	mis14	kinetochore protein Mis14	633	9.64576	1.34443	11.0757	14.8807	14.1699	1.8698	7.94339	9.36718	7.05069	5.9026	4.75608	5.4841	6.19534	4.48068	12.7546	12.6191
chromosome1	3114616	3115326	-	SPAC688.03c		human AMMECR1 homolog	582	8.65792	4.03329	9.79688	6.86803	9.72784	3.11633	4.48974	9.15902	6.59086	3.37291	6.34144	6.37946	6.4166	2.33775	6.13913	9.54417
chromosome1	3116067	3116795	-	SPAC688.04c	gst3	glutathione S-transferase Gst3	729	80.4321	14.7887	69.038	34.5436	50.0537	19.9445	60.0359	88.6239	101.111	47.5581	73.8325	72.8601	71.9102	72.4701	42.3565	62.5076
chromosome1	3117657	3119000	-	SPAC688.06c	slx4	structure-specific endonuclease subunit	1260	10.7489	4.48143	12.4206	11.0397	11.2912	3.7396	6.50437	9.73146	7.71489	0.674582	2.2648	1.6788	1.10631	2.14293	9.64973	10.7876
chromosome1	3119379	3122495	-	SPAC688.07c		sequence orphan	3117	114.675	13.8924	142.278	129.566	145.322	19.3213	62.4535	95.9095	64.5803	20.0688	28.0835	29.2112	30.3129	22.9878	108.998	129.367
chromosome1	3123163	3126653	+	SPAC688.08	srb8	mediator complex subunit Srb8	3405	81.4849	30.9219	77.5399	66.0051	75.2749	32.4099	78.11	103.715	88.6446	49.5818	69.0764	71.4052	73.6803	69.7428	69.715	84.4581
chromosome1	3127647	3128780	+	SPAC688.09		mitochondrial pyrimidine nucletide transporter (predicted)	1086	40.9209	22.8553	49.2237	44.2097	46.2569	21.1911	22.5638	33.4096	25.8525	11.4679	14.9477	15.2212	15.4883	13.0524	37.5757	42.1086
chromosome1	3129878	3134320	+	SPAC688.10	rev3	DNA polymerase zeta catalytic subunit Rev3 (predicted)	4443	24.5035	18.822	28.6024	28.8457	30.6559	7.4792	16.8653	22.5853	17.0647	6.91447	11.0975	11.304	11.5056	8.96136	25.174	28.05
chromosome1	3135125	3138433	+	SPAC688.11	end4	Huntingtin-interacting protein homolog	3309	231.096	55.1216	286.136	279.312	313.437	67.3128	130.778	179.59	131.204	80.1067	104.634	111.137	117.49	71.3012	233.79	270.219
chromosome1	3138722	3139225	-	SPAC688.12c		sequence orphan	504	35.5029	16.5813	37.5547	41.895	41.8893	20.5678	29.1258	41.2676	31.7792	23.9477	23.5539	23.2794	23.0113	12.8576	37.9815	41.6885
chromosome1	3139724	3140731	+	SPAC688.13	scn1	TatD DNase family Scn1	1008	9.2932	4.48143	11.4578	8.59775	10.5964	1.24653	4.48974	8.4825	5.36466	5.22801	7.70032	7.38674	7.08039	4.8703	7.33873	9.91384
chromosome1	3141463	3143034	+	SPAC688.14	set13	ribosome L32 lysine methyltransferase Set13	1407	29.2227	10.3073	36.5975	39.1096	41.2192	8.72573	19.5707	24.2506	15.8385	10.1187	12.6829	12.4232	12.1694	11.1043	33.1213	35.7402
chromosome1	3143922	3144329	+	SPAC688.16		sequence orphan	330	29.858	20.6146	26.2658	24.9157	26.4041	21.1911	37.6448	46.8879	36.3775	21.5866	28.9894	29.435	29.8704	25.1308	28.8169	33.0181
chromosome1	3145214	3145728	+	SPAC3G9.16c	bet5	TRAPP complex subunit Bet5 (predicted)	468	11.8525	6.274	13.2314	15.0333	15.4975	3.7396	8.28876	12.1773	9.34983	2.69833	3.62368	3.58145	3.54019	1.94812	12.9663	14.4255
chromosome1	3145867	3146559	+	SPAC3G9.15c	fcf2	rRNA processing protein Fcf2 (predicted)	693	57.4351	11.2036	67.5178	84.0443	76.5323	3.7396	43.1131	48.0849	39.1365	7.58905	11.5505	10.4086	9.29301	4.8703	71.4997	67.3469
chromosome1	3147207	3149507	-	SPAC3G9.14	sak1	transcriptional repressor Sak1	2301	88.7845	69.014	81.7955	97.4751	98.2338	54.2242	103.552	88.78	101.469	54.4725	49.8256	49.133	48.4564	51.0408	99.3375	95.1813
chromosome1	3151326	3152782	+	SPAC3G9.13c	msw1	mitochondrial tryptophan-tRNA ligase Msw1 (predicted)	1086	16.7713	9.41101	18.2143	20.5235	19.0338	9.349	20.9521	16.0803	14.1525	19.2256	12.9094	13.5424	14.1608	10.325	20.6549	18.0802
chromosome1	3152779	3157288	-	SPAC3G9.12	peg1	CLASP family microtubule-associated protein	4389	43.2533	30.4737	45.3246	44.8804	55.9103	27.4237	43.8613	46.94	39.4941	25.2968	35.5574	35.0311	34.5169	24.1567	44.5681	53.0138
chromosome1	3160230	3161942	+	SPAC3G9.11c		pyruvate decarboxylase (predicted)	1713	3.31252	67.6696	2.66036	2.37837	2.53122	62.3267	6.10145	4.21523	4.49609	7.42041	9.0592	8.84171	8.62922	5.06512	3.51942	3.07497
chromosome1	3162319	3162854	-	SPAC3G9.17	new8	holo-[acyl-carrier-protein] synthase (predicted)	399	6.62503	0.896286	7.99515	9.49632	9.70302	0	4.48974	5.67235	4.13845	1.51781	1.81184	1.6788	1.54883	2.33775	7.96191	8.40156
chromosome1	3163221	3164108	+	SPAC3G9.10c	ski6	exosomal 3'-to-5' phosphorolytic exoribonuclease Ski6 (predicted)	729	30.7293	11.2036	37.4139	47.1096	38.0304	7.4792	18.4195	21.4404	18.5975	10.962	9.73864	11.9755	14.1608	8.57173	38.3167	32.6737
chromosome1	3166456	3167544	+	SPAC3G9.09c	tif211	translation initiation factor eIF2 alpha subunit	921	378.541	322.839	457.649	552.58	480.574	304.746	250.044	315.466	234.972	205.748	243.692	235.257	227.015	159.941	459.859	427.262
chromosome1	3168191	3169042	-	SPAC3G9.08	png1	ING family homolog Png1	852	11.5983	4.03329	13.4285	16.6105	14.0458	3.11633	7.88583	11.2927	8.2769	6.57718	8.37976	7.94634	7.52291	4.48068	13.9365	13.1568
chromosome1	3170110	3171414	+	SPAC3G9.07c	hos2	histone deacetylase (class I) Hos2	1305	32.862	11.6517	31.9384	31.6311	32.4096	13.0886	28.9531	40.8513	34.5382	26.3087	31.4807	31.0019	30.5342	27.2737	30.8103	35.1353
chromosome1	3171584	3173345	-	SPAC3G9.06	frs2	cytoplasmic phenylalanine-tRNA ligase alpha subunit Frs2 (predicted)	1500	314.074	78.8732	385.446	426.021	407.8	82.8944	204.801	240.216	184.544	117.209	143.135	142.027	140.944	97.2113	358.222	353.689
chromosome1	3173946	3176059	-	SPAC3G9.05		GTPase activating protein (predicted)	1980	42.7178	18.822	47.619	59.0269	57.9948	28.6703	51.7472	42.1003	33.8229	31.7054	24.6863	27.1966	29.6491	20.2605	56.7958	52.8626
chromosome1	3176488	3177130	-	SPAC3G9.04	ssu72	phosphoric ester hydrolase Ssu72 (predicted)	594	12.9778	2.68886	16.7786	17.5516	16.5522	1.24653	3.22341	7.75394	6.07994	3.7102	5.20904	4.58873	3.98272	3.50662	13.1603	13.7113
chromosome1	3179462	3179992	-	SPAC3G9.03	rpl2301	60S ribosomal protein L23	420	1141.81	457.33	766	1008.09	738.1	377.388	2280.36	1651.25	1823.86	1318.98	1011.23	1011.14	1011.06	960.229	1398.01	1032.95
chromosome1	3180426	3181136	-	SPAC3G9.02	oar2	3-oxoacyl-[acyl-carrier-protein] reductase Oar2 (predicted)	711	14.2484	2.68886	17.8483	20.4769	17.6689	4.36287	8.519	9.7835	7.71489	4.55343	6.7944	5.70794	4.6465	3.89624	16.8121	15.1228
chromosome1	3181639	3183027	-	SPAC3G9.01	nsk1	Clp1-interacting protein Nsk1	1389	17.8277	2.68886	23.0902	21.9353	24.6422	2.49307	6.21657	9.67942	8.2769	2.69833	1.1324	1.79073	2.43388	2.14293	17.1178	19.8109
chromosome1	3185470	3186249	+	SPAC1486.01		manganese superoxide dismutase (predicted)	657	96.6347	51.0883	96.1671	111.822	104.847	51.1079	134.059	107.618	97.4835	104.56	89.2331	88.7528	88.2836	70.7168	118.637	105.742
chromosome1	3186754	3188067	-	SPAC1486.02c	dsc2	UBA domain protein Ucp14	1119	71.983	47.055	51.0348	52.7693	45.4379	28.6703	109.653	84.2005	110.001	70.4939	65.2262	65.8091	66.3786	72.2753	70.2031	57.954
chromosome1	3188398	3190791	-	SPAC1486.03c		RNA-binding splicing factor (predicted)	2394	95.3642	27.3367	120.856	107.485	123.945	23.6841	41.8467	66.9233	49.0994	8.26363	12.9094	11.4159	9.95679	7.20805	87.368	105.533
chromosome1	3191532	3196715	-	SPAC1486.04c	alm1	medial ring protein Alm1	5184	157.969	34.9552	213.706	211.853	223.542	29.2935	53.3013	80.2455	56.8143	23.1044	26.2717	26.749	27.2152	19.8708	163.26	177.273
chromosome1	3197028	3202450	+	SPAC1486.05	nup189	nucleoporin Nup189	5337	315.306	255.442	394.789	364.027	441.252	279.847	172.567	212.115	171.056	211.987	264.755	273.757	282.552	201.241	305.348	367.266
chromosome1	3202780	3203137	+	SPAC1486.11	fmc1	mitochondrial matrix protein, F1F0 ATP synthase assembly factor Fmc1 (predicted)	315	10.7997	1.34443	11.4015	6.4356	6.77474	0	3.85658	5.98459	9.70747	3.20427	4.98256	4.02913	3.09767	6.62361	5.64518	6.51961
chromosome1	3204361	3205593	+	SPAC1486.06		nicotinate phosphoribosyltransferase (predicted)	1233	53.6809	63.6363	58.9361	73.5642	68.4423	53.6009	56.0067	53.8613	44.1435	53.292	41.8988	43.0893	44.2524	36.0402	68.1832	63.7342
chromosome1	3206100	3206534	-	SPAC1486.07c	mrpl19	mitochondrial ribosomal protein subunit L19 (predicted)	435	22.6885	3.137	28.349	30.3974	30.1265	2.49307	10.7639	14.9354	12.4153	9.95009	11.0975	10.7444	10.3993	8.96136	24.3801	25.2215
chromosome1	3207520	3207980	+	SPAC1486.08		mitochondrial inner membrane protein involved in cytochrome c oxidase assembly Cox16 (predicted)	342	15.1559	7.17029	15.7088	17.8653	16.8996	5.6094	15.8868	19.0466	14.1525	13.4916	8.60624	10.8563	13.0545	11.4939	17.259	17.5929
chromosome1	3209901	3211282	+	SPAC1486.09		ribosome biogenesis protein Nob1 (predicted)	1167	60.4784	25.9923	74.0959	101.698	82.1283	15.5817	43.4009	37.6248	35.7644	32.7172	27.1776	27.0847	26.994	22.0138	83.8309	67.7586
chromosome1	3211979	3214306	+	SPAC1486.10	thi1	transcription factor Thi1	2328	67.4211	19.7183	74.6167	94.5244	88.841	18.0747	61.475	67.86	54.3619	59.3632	63.8674	61.1085	58.4132	45.7809	84.3954	82.0664
chromosome1	3214690	3218067	-	SPAC6G10.02c	tea3	cell end marker Tea3	3378	92.2937	65.877	109.281	112.559	123.484	74.792	54.7403	79.4129	61.4636	58.3514	79.0415	78.0085	76.9992	55.5215	94.839	109.254
chromosome1	3218952	3220238	-	SPAC6G10.03c		mitochondrial cardiolipin-specific phopholipase (predicted)	1287	64.7801	33.1626	64.2146	48.3051	73.6288	49.2381	46.1638	74.9895	65.8065	43.0046	70.2088	71.9648	73.6803	59.4177	47.6488	74.0682
chromosome1	3221056	3222141	-	SPAC6G10.04c		20S proteasome component alpha 6 subunit Pre5 (predicted)	819	186.1	146.991	226.004	214.728	225.44	230.609	96.7597	178.653	113.68	86.5152	146.533	146.168	145.812	91.5617	178.573	210.333
chromosome1	3222505	3226243	-	SPAC6G10.05c	trs120	TRAPP complex subunit Trs120 (predicted)	3633	110.411	69.4622	114.916	109.492	136.798	75.4153	105.336	127.342	102.235	131.881	144.721	147.175	149.573	127.407	108.218	133.744
chromosome1	3226929	3228192	+	SPAC6G10.06		FAD-dependent amino acid oxidase (predicted)	1131	0.272262	0.448143	0.309671	0.279809	0.285383	0	0.287804	0.20816	0.204368	0.168646	0	0.11192	0.221262	0	0.282259	0.260448
chromosome1	3228533	3230924	+	SPAC6G10.07		nuclear cap-binding complex large subunit (predicted)	2343	142.638	46.6069	171.009	187.09	187.013	39.2658	94.8602	125	91.1481	60.2065	77.0032	77.7846	78.548	62.1451	158.824	166.989
chromosome1	3231536	3232855	+	SPAC6G10.08	idp1	isocitrate dehydrogenase Idp1 (predicted)	1320	535.109	189.116	698.29	685.62	716.957	172.645	290.97	359.231	238.957	236.272	277.438	279.465	281.445	179.812	564.668	601.451
chromosome1	3233670	3236146	+	SPAC6G10.09		alpha glucosidase I Gls1 (predicted)	2427	347.978	174.328	367.144	404.807	139.714	55.4707	281.588	120.212	313.194	279.277	102.595	102.295	102.002	275.464	367.043	133.417
chromosome1	3236417	3237001	-	SPAC6G10.10c		human hmmtag2 homolog	585	8.10432	1.34443	10.7963	10.4165	11.3161	2.49307	2.87804	4.05911	3.21879	2.69833	1.58536	2.35033	3.09767	2.33775	8.10613	8.97287
chromosome1	3237910	3238362	-	SPAC6G10.11c	ubi3	ribosomal-ubiquitin fusion protein Ubi3 (predicted)	453	1414.11	829.214	1611.05	1936.56	1721.34	830.087	869.475	1369.95	1056.68	648.639	954.953	952.946	950.984	701.908	1609.52	1607.88
chromosome1	3239366	3240967	-	SPAC6G10.12c	ace2	transcription factor Ace2	1602	54.298	18.822	63.1307	47.453	58.5656	23.0609	30.3346	56.4112	38.2679	10.456	23.3274	21.2649	19.2498	15.585	42.2065	57.87
chromosome1	3241563	3242332	-	SPAC6G9.01c		conserved protein	288	11.5802	8.51472	13.2877	19.2559	14.691	5.6094	10.5912	11.1886	8.48127	11.8052	9.0592	8.17018	7.30165	7.9873	16.6004	13.5601
chromosome1	3243258	3245225	-	SPAC6G9.02c	nop9	RNA-binding protein Nop9 (predicted)	1968	120.878	81.562	151.392	202.107	166.049	59.2103	78.7432	80.87	65.4999	41.9927	41.4458	41.5224	41.5973	35.6506	164.298	138.546
chromosome1	3246488	3247707	-	SPAC6G9.03c	mug183	histone chaperone Rtt106-like (predicted)	1131	18.8314	7.17029	22.423	20.833	24.6174	6.23267	10.5336	17.8497	12.3132	7.7577	7.02088	7.94634	8.85048	6.4288	17.6765	22.4322
chromosome1	3248598	3252554	+	SPAC6G9.04	mug79	meiotically upregulated gene Mug79	3957	42.5636	8.06658	53.0101	50.9379	55.9351	9.349	21.6429	29.5066	23.6045	9.78144	9.0592	10.0728	11.0631	8.57173	41.9596	47.4016
chromosome1	3253513	3254370	+	SPAC6G9.05	pcd1	coenzyme A diphosphatase (predicted)	858	18.3504	4.92957	21.0014	22.0413	23.0292	6.85593	19.1678	19.9833	13.5394	10.2874	12.4564	11.4159	10.3993	8.57173	21.1606	22.0457
chromosome1	3254539	3258165	-	SPAC6G9.06c	pcp1	pericentrin Pcp1	3627	45.0411	20.1664	56.6839	58.3655	61.8661	20.5678	24.6936	35.1269	23.911	14.8408	19.7038	19.3622	19.0285	15.1953	48.0458	53.2323
chromosome1	3258572	3259444	-	SPAC6G9.07c	arc4	ARP2/3 actin-organizing complex subunit Arc4	507	92.2619	51.5365	91.9185	88.7247	94.7223	62.9499	102.401	122.034	92.8852	47.5581	63.1879	64.8019	66.3786	51.6252	92.9161	103.541
chromosome1	3259701	3261107	+	SPAC6G9.08	ubp6	ubiquitin C-terminal hydrolase Ubp6	1407	75.2803	27.7849	101.868	104.627	107.354	23.0609	25.2692	41.9441	27.0277	20.7434	29.4424	29.7708	30.0916	19.4812	80.3056	86.2336
chromosome1	3261471	3261920	-	SPAC6G9.09c	rpl24	60S ribosomal protein L24 (predicted)	450	639.143	282.554	728.08	881.371	713.346	270.186	507.14	621.59	477.735	388.475	433.483	425.857	418.407	306.44	766.677	683.719
chromosome1	3262462	3267525	-	SPAC6G9.10c	sen1	ATP-dependent 5' to 3' DNA/RNA helicase Sen1	5064	138.712	92.7656	134.572	131.989	146.439	58.5871	143.499	130.048	146.225	106.753	103.048	101.959	100.896	118.835	135.517	141.146
chromosome1	3268311	3268740	+	SPAC6G9.11	syb1	SNAP receptor, synaptobrevin family	366	147.103	91.4212	106.907	110.473	111.361	101.592	214.759	221.742	220.053	128.677	125.696	122.105	118.596	123.121	142.435	147.002
chromosome1	3270235	3272097	+	SPAC6G9.12	cfr1	Chs five related protein Cfr1	1863	92.9229	15.2369	127.148	112.28	128.398	18.0747	27.8594	43.037	30.8085	17.5391	26.2717	28.5397	30.7554	20.2605	86.4065	100.836
chromosome1	3272150	3272699	-	SPAC6G9.13c	bqt1	bouquet formation protein Bqt1	399	0.816785	0	1.01347	1.34435	1.27802	0.623267	0.460487	0.624479	0.459828	0.168646	0	0	0	0	1.07347	1.067
chromosome1	3274135	3276230	+	SPAC6G9.14		RNA-binding protein (predicted)	2046	97.5604	28.233	91.2405	74.2637	96.4098	29.2935	82.5998	106.213	109.03	22.5985	26.2717	26.3013	26.3302	29.4166	76.8185	99.5753
chromosome1	3276651	3278147	-	SPAC6G9.15c		sequence orphan	1497	26.3549	10.7554	30.9671	35.4594	34.9036	7.4792	22.7941	29.4025	17.9844	16.3586	19.2508	18.8026	18.3648	11.6887	31.5777	33.1274
chromosome1	3278951	3279985	-	SPAC6G9.16c		sequence orphan	795	12.3788	4.92957	14.4419	13.151	14.4677	3.11633	7.31022	10.6161	8.63454	5.5653	9.28568	8.05826	6.85912	6.03918	11.3609	13.2241
chromosome1	3281408	3281803	+	SPAC652.01		BC10 family protein	327	11.0357	5.37772	9.34645	8.13988	10.4475	1.8698	15.1961	13.1141	14.1014	10.962	9.51216	8.84171	8.1867	13.0524	10.3025	11.3085
chromosome1	3282214	3282705	-	SPAPB1E7.01c		conserved fungal family	492	12.1056	2.24072	15.7917	17.4168	16.85	3.11633	5.2956	6.86926	5.41575	2.86697	4.30312	3.91721	3.54019	2.33775	13.7019	13.6273
chromosome1	3283195	3285745	-	SPAPB1E7.02c	mcl1	DNA polymerase alpha accessory factor Mcl1	2448	60.6	34.507	72.2858	68.941	69.286	34.2797	36.8965	54.4337	39.3919	10.456	19.2508	18.0192	16.8159	9.15617	59.12	64.4904
chromosome1	3286602	3288456	+	SPAPB1E7.03	rpc82	DNA-directed RNA polymerase III complex subunit Rpc82 (predicted)	1776	76.6023	38.9885	95.5853	105.119	103.098	25.5539	39.0838	52.3521	42.1509	13.1544	20.6097	17.6834	14.8246	10.9095	84.8806	86.7125
chromosome1	3288801	3292511	-	SPAPB1E7.04c		chitinase (predicted)	3711	428.431	221.383	335.965	224.305	222.185	183.864	261.787	322.335	596.243	187.703	217.194	217.461	217.722	326.505	235.792	254.522
chromosome1	3294111	3297341	+	SPAPB1E7.05	gde1	glycerophosphoryl diester phosphodiesterase Gde1 (predicted)	3231	88.1583	60.4993	96.2797	73.9458	95.9011	81.0247	51.114	74.5211	73.4192	43.1733	71.3412	72.972	74.5653	67.0154	66.9483	88.9977
chromosome1	3297520	3299867	-	SPAPB1E7.06c	eme1	Holliday junction resolvase subunit Eme1	2208	8.49154	5.37772	11.8754	14.2584	10.919	8.10247	4.37462	4.52747	2.35023	1.18052	2.49128	1.90265	1.32757	0.974061	11.2292	8.85525
chromosome1	3303630	3309965	+	SPAPB1E7.07	glt1	glutamate synthase Glt1 (predicted)	6336	299.545	946.926	187.722	229.524	201.464	599.582	389.572	314.789	502.49	1358.44	1237.71	1233.92	1230.22	1600.58	278.575	238.055
chromosome1	3310671	3312335	-	SPAPB1E7.08c		membrane transporter (predicted)	1665	32.8411	12.9962	24.5302	21.7996	24.6918	21.1911	41.674	41.5799	47.9243	32.5486	44.1636	42.6416	41.1547	47.3394	27.8907	30.1448
chromosome1	3313641	3315860	+	SPAPB1E7.09	ogm2	protein O-mannosyltransferase Ogm2	2220	359.458	127.273	276.142	266.836	152.14	54.2242	384.276	212.427	510.664	235.092	134.076	131.73	129.438	306.829	302.829	171.606
chromosome1	3316924	3317313	+	SPAPB1E7.10	rpc17	DNA-directed RNA polymerase III complex subunit Rpc17	390	15.41	9.41101	16.1874	19.841	19.4805	12.4653	17.2107	21.4925	13.9992	3.37291	2.71776	4.25297	5.75281	1.16887	19.0348	20.1301
chromosome1	3317673	3318632	-	SPAPB1E7.11c		sequence orphan	960	27.3532	8.51472	33.0504	38.7323	39.3839	6.23267	17.4409	28.1536	17.0136	11.6365	12.4564	13.3185	14.1608	9.15617	32.2069	35.7577
chromosome1	3319260	3319979	+	SPAPB1E7.12	rps602	40S ribosomal protein S6 (predicted)	720	2062.74	588.412	1745.59	2076.24	1721.5	672.193	2983.87	2915.74	2638.34	2194.25	2014.65	2020.83	2026.87	1611.29	2354.41	2107.11
chromosome1	3321979	3322512	+	SPAPB1E7.14	iec5	Ino80 complex subunit Iec5	435	12.7418	3.137	16.0748	17.9332	16.2544	2.49307	7.31022	8.79474	6.69305	5.9026	7.70032	7.27482	6.85912	5.84436	14.6775	13.8458
chromosome1	3322913	3324478	-	SPAC2E1P5.01c	mns1	mannosyl-oligosaccharide 1,2-alpha-mannosidase	1566	65.9871	42.5736	59.9777	75.7518	66.457	59.2103	75.4047	89.4045	76.8934	53.292	64.3203	66.4807	68.5912	59.6125	75.6454	73.8665
chromosome1	3325647	3326138	-	SPAC2E1P5.02c	mug109	Rab GTPase binding protein upregulated in meiosis II (predicted)	492	8.73052	4.92957	7.48842	7.68202	9.10744	4.98613	10.8214	12.6457	10.9848	9.78144	8.83272	10.1847	11.5056	11.1043	8.64418	10.2499
chromosome1	3326898	3327809	+	SPAC2E1P5.03		DNAJ domain protein Erj5 (predicted)	912	87.2236	37.644	81.3451	108.299	62.685	34.2797	97.0475	81.1302	97.8922	40.9809	36.6898	37.4933	38.2783	39.7417	104.85	68.6408
chromosome1	3327940	3329007	-	SPAC2E1P5.04c	cwg2	geranylgeranyltransferase I beta subunit Cwg2	1068	18.06	18.3739	19.2559	20.6931	18.6119	22.4376	19.2253	20.0354	15.8896	17.3705	20.6097	21.8245	23.0113	25.1308	20.2433	19.0715
chromosome1	3329362	3330936	+	SPAC2E1P5.05		U3 snoRNP-associated protein Rrp9 (predicted)	1575	83.4074	38.9885	109.208	141.825	122.764	38.6425	40.6379	42.6207	36.5819	39.1258	34.6514	36.1503	37.6146	24.3515	110.813	96.8868
chromosome1	3332669	3334270	+	SPAC26A3.01	sxa1	aspartic protease Sxa1	1602	561.766	167.157	478.302	392.711	117.727	59.8336	564.672	127.706	713.244	458.716	124.79	129.828	134.749	509.629	445.414	120.949
chromosome1	3334992	3336519	+	SPAC26A3.02	myh1	adenine DNA glycosylase Myh1	1386	20.8734	21.5109	24.464	28.8118	29.4565	18.0747	14.0448	19.7231	14.3568	17.8764	19.0243	19.0265	19.0285	13.8317	24.286	26.3137
chromosome1	3336520	3337227	-	SPAC26A3.03c	rmi1	RecQ mediated genome instability protein Rmi1 (predicted)	708	8.00449	2.24072	9.45905	11.3195	10.0008	0.623267	5.8712	7.49374	5.36466	3.87885	3.17072	3.35761	3.54019	1.16887	9.64973	9.19131
chromosome1	3337748	3338278	+	SPAC26A3.04	rpl2002	60S ribosomal protein L20 (predicted)	531	1687.47	967.093	1148.68	1389.72	1132.14	880.052	3010.86	2633.19	2665.31	1911.68	1811.95	1828.78	1845.22	1633.01	1886.56	1616.81
chromosome1	3339136	3344232	+	SPAC26A3.05	chc1	clathrin heavy chain Chc1 (predicted)	5001	654.426	491.165	719.198	609.359	781.466	516.065	474.474	558.492	536.874	1107.66	1237.71	1264.36	1290.4	1115.88	568.02	709.47
chromosome1	3344784	3345763	+	SPAC26A3.06		rRNA (guanine) methyltransferase (predicted)	807	30.6249	15.685	40.3488	58.3231	46.0335	9.349	16.5775	15.5079	12.9774	10.7933	9.51216	9.28939	9.07175	4.67549	45.529	36.1771
chromosome1	3346335	3346859	-	SPAC26A3.07c	rpl1101	60S ribosomal protein L11 (predicted)	525	876.873	477.496	930.014	1111.26	907.754	507.651	958.963	923.161	780.43	647.683	634.937	636.099	637.235	531.155	1064.58	912.729
chromosome1	3347053	3347561	+	SPAC26A3.08	smb1	Sm snRNP core protein Smb1	444	64.7529	18.822	67.0157	71.402	68.616	28.6703	56.8701	70.8263	60.6462	45.703	59.3378	60.437	61.5109	48.1186	66.9483	69.3297
chromosome1	3348569	3352396	-	SPAC26A3.09c	rga2	Rho-type GTPase activating protein Rga2 (predicted)	3828	42.9326	24.6479	42.9693	42.976	55.0328	25.5539	41.156	42.5166	42.8662	33.8978	44.843	41.7463	38.7209	42.2742	42.4182	50.9915
chromosome1	3352515	3355615	+	SPAC26A3.10	cnt6	centaurin ADOP ribosylation factor GTPase activating protein family (predicted)	2772	92.0017	69.9103	91.1208	89.5472	101.249	108.448	97.3354	101.53	93.6005	118.221	126.602	130.723	134.749	112.601	91.9341	101.34
chromosome1	3356732	3357749	+	SPAC26A3.11		amidohydrolase	969	97.9597	29.1293	84.2588	86.4354	89.7592	35.5262	127.094	136.292	122.825	95.1161	105.087	104.534	103.993	86.107	98.8965	104.784
chromosome1	3357917	3360892	-	SPAC26A3.12c	dhp1	5'-3' exoribonuclease Dhp1	2976	129.038	92.7656	160.417	172.744	172.818	90.9969	92.7305	96.8983	72.0908	56.6649	57.7524	61.2204	64.6085	54.1578	148.221	148.304
chromosome1	3361547	3365548	-	SPAC26A3.13c	Tf2-4	retrotransposable element	4002	75.4076	7.76092	86.3911	109.261	89.5117	8.15201	51.2828	66.05	55.4739	18.7278	20.5568	21.5117	22.4447	18.1364	91.4918	81.9362
chromosome1	3366743	3367056	-	SPAC26A3.14c		DUF1748 family protein	222	42.3276	22.4072	27.9549	25.2082	27.8931	19.3213	65.5042	58.8571	68.4122	11.1306	12.4564	10.8563	9.29301	10.1302	37.5581	37.891
chromosome1	3367657	3369519	-	SPAC26A3.15c	nsp1	nucleoporin Nsp1	1797	158.992	54.2253	195.22	199.974	212.499	48.6148	125.195	135.772	93.2429	73.8668	74.9649	78.7919	82.5308	58.8333	177.056	187.724
chromosome1	3369743	3370807	+	SPAC26A3.16	dph1	UBA domain protein Dph1	1065	178.831	111.139	209.296	201.818	214.062	143.975	115.122	150.239	123.54	68.3015	91.2714	82.3734	73.6803	65.4569	175.248	193.454
chromosome1	3371409	3372482	-	SPAC26A3.17c		N-methyltransferase (predicted)	1074	68.138	54.2253	80.0641	94.2955	89.3249	57.9638	45.1852	58.3887	46.4937	34.4037	44.843	44.0966	43.3674	35.4558	79.2442	79.3359
chromosome1	3373217	3373984	-	SPAC8E11.10		sorbose reductase (predicted)	768	373.118	92.7656	368.666	325.595	397.898	152.077	321.765	383.534	381.197	213.337	288.762	293.679	298.483	257.347	324.421	393.26
chromosome1	3374696	3375004	+	SPAC8E11.12		sequence orphan	309	0.526372	0.448143	0.506735	0.483306	0.446686	0	0.287804	0.624479	0.562012	0.505937	0.45296	0.447681	0.442524	0.194812	0.423388	0.504094
chromosome1	3375516	3375818	+	SPAC8E11.08c		dubious	303	0.949891	0.896286	0.825791	0.546898	1.2532	0.623267	0.748291	1.19692	1.17512	0.337291	1.1324	1.45496	1.7701	1.36369	0.608621	1.23503
chromosome1	3377148	3377722	+	SPAC8E11.07c	alp31	tubulin specific chaperone cofactor A, Alp31	360	20.2442	4.48143	24.5579	26.1239	25.9823	6.23267	10.9941	16.3926	12.4153	5.05937	1.81184	3.24569	4.6465	2.92218	21.487	22.8859
chromosome1	3377901	3378094	-	SPAC8E11.06		sequence orphan	102	1.41576	0	1.54836	1.55167	1.66267	3.11633	1.03609	2.13364	1.17512	1.18052	0.90592	1.23112	1.54883	1.75331	1.39365	1.81474
chromosome1	3378272	3379288	+	SPAC8E11.05c		conserved fungal protein	1017	43.0627	30.4737	46.324	40.2627	47.7293	36.1495	30.1043	48.5012	37.1439	34.4037	41.6723	39.6198	37.6146	30.3907	37.1494	47.9785
chromosome1	3380756	3381781	+	SPAC8E11.04c		phospholipase (predicted)	675	53.513	21.5109	43.6989	47.1859	46.0832	48.6148	81.7364	79.6731	71.3244	63.9167	53.4493	57.3032	61.0683	48.703	57.7749	56.929
chromosome1	3382332	3383404	+	SPAC8E11.03c	dmc1	RecA family ATPase Dmc1	999	0.23596	0	0.281519	0.559617	0.967821	0	0.460487	0.312239	0.153276	0	0	0	0	0	0.529236	0.75614
chromosome1	3384268	3385487	+	SPAC8E11.02c	rad24	14-3-3 protein Rad24	813	1264.45	362.548	1300.55	1185.08	1281	416.342	1351.07	1488.08	1198.92	854.527	873.08	871.412	869.781	689.051	1235.95	1347.86
chromosome1	3386047	3387573	+	SPAC8E11.01c		beta-fructofuranosidase (predicted)	1527	46.7382	16.1332	50.5327	39.9999	48.3166	18.698	33.9033	44.8063	39.8517	24.1163	28.763	27.7562	26.7727	27.2737	38.1314	47.1832
chromosome1	3388241	3389327	+	SPAC959.02	sec17	alpha SNAP (predicted)	870	116.294	33.1626	126.996	131.777	127.926	44.8752	84.8447	122.086	96.8704	30.8621	48.2402	50.6999	53.1029	33.1181	117.393	126.04
chromosome1	3389828	3391390	-	SPAC959.03c		U3 snoRNP-associated protein Utp7 (predicted)	1563	84.392	43.4699	102.403	128.737	114.104	26.8005	56.352	59.5857	51.7051	18.2137	21.5156	22.496	23.4538	17.5331	106.553	96.5003
chromosome1	3391909	3392274	-	SPAC959.11		dubious	366	10.3913	9.41101	10.5429	12.9984	12.8422	4.98613	11.0517	11.709	10.1162	7.7577	7.24736	7.83442	8.40796	5.84436	12.4018	12.4763
chromosome1	3392259	3392690	+	SPAC959.10	sen15	tRNA-splicing endonuclease subunit Sen15 (predicted)	432	4.12023	1.79257	4.58877	5.57073	5.65803	3.11633	3.39609	4.05911	3.26989	3.87885	4.30312	2.68609	1.10631	2.72737	4.90425	5.14176
chromosome1	3392886	3393949	-	SPAC959.04c	omh6	alpha-1,2-mannosyltransferase Omh6 (predicted)	897	27.9794	4.48143	26.674	31.9745	26.0877	6.85593	32.4067	35.0228	30.3486	23.2731	27.4041	25.4059	23.4538	28.2478	32.107	28.9728
chromosome1	3395685	3397638	-	SPAC959.05c		protein disulfide isomerase (predicted)	1899	13.123	6.72215	15.3147	15.2642	15.8201	4.98613	10.0731	12.8018	9.14546	7.25176	10.6446	9.84899	9.07175	6.62361	13.6733	14.8456
chromosome1	3398024	3398701	-	SPAC959.06c		conserved fungal protein	678	4.39249	2.68886	4.58877	6.90618	5.16171	6.85593	3.68389	4.00707	4.03627	5.22801	4.98256	4.81257	4.6465	4.09106	5.91862	4.78889
chromosome1	3399256	3400044	+	SPAC959.07	rps403	40S ribosomal protein S4 (predicted)	789	1596.66	756.988	1341.23	1644.9	1353.17	691.826	2320.22	2213	2060.23	1691.43	1534.85	1532.58	1530.36	1327.35	1851.87	1630.8
chromosome1	3400542	3401024	+	SPAC959.08	rpl2102	60S ribosomal protein L21 (predicted)	483	1288.4	619.558	1096.14	1353.05	1068.7	564.056	1929.12	1684.09	1637.32	1486.61	1226.5	1240.58	1254.33	1112.96	1529.61	1267.4
chromosome1	3401279	3403991	-	SPAC959.09c	apc5	anaphase-promoting complex subunit Apc5	2235	21.674	13.4443	26.297	23.154	25.1063	13.7119	12.5483	19.515	13.2839	9.78144	16.3066	17.6834	19.0285	11.4939	19.9036	23.3009
chromosome1	3406215	3407066	+	SPAP32A8.02		xylose and arabinose reductase (predicted)	852	25.7741	24.6479	24.8582	21.4944	30.0024	23.0609	29.0107	33.8259	27.4364	30.5249	41.2194	40.6271	40.0484	33.7025	23.798	31.237
chromosome1	3407825	3409525	-	SPAP32A8.03c		ubiquitin-protein ligase E3 (predicted)	1542	83.3726	21.0627	95.6697	90.3527	108.247	29.9168	56.5247	81.0261	61.0549	18.7197	24.2334	25.9655	27.6578	19.676	79.9851	99.4577
chromosome1	3410951	3411835	+	SPAC3H5.12c	rpl501	60S ribosomal protein L5 (predicted)	885	2560.77	1480.66	2097.51	2506.53	2134.95	1394.87	3943.55	3468.17	3401.52	1372.69	1355.94	1363.86	1371.6	1164	2946.94	2565.43
chromosome1	3412527	3413053	+	SPAC3H5.13	new4	conserved eukaryotic protein	441	8.04079	2.24072	10.1629	12.8458	11.7876	1.24653	5.41072	5.56827	4.18954	3.7102	2.71776	2.35033	1.99136	1.94812	10.5671	9.77942
chromosome1	3413139	3414496	-	SPAC3H5.11		NAD/NADH kinase (predicted)	1182	29.9488	11.6517	29.9537	31.3725	33.7248	17.4515	23.6575	32.4208	29.9399	9.27551	11.5505	12.9828	14.382	9.5458	29.008	33.3038
chromosome1	3415658	3416041	-	SPAC3H5.10	rpl3202	60S ribosomal protein L32 (predicted)	384	928.621	337.452	1001.91	1270.78	1002.1	302.908	815.694	997.292	795.604	740.354	754.631	758.484	762.248	555.215	1131.3	1000.55
chromosome1	3416722	3424821	+	SPAC3H5.09c		conserved eukaryotic mitochondrial protein (predicted)	8100	74.5431	97.2471	68.8564	72.0414	82.5973	79.1549	83.6934	90.081	84.8638	109.282	151.742	152.771	153.777	138.706	75.6125	85.0137
chromosome1	3425966	3428910	+	SPAC3H5.08c		WD repeat protein, human WDR44 family	2802	53.0608	12.548	64.8152	63.6458	72.5576	12.4653	38.1053	47.0961	31.7281	10.456	14.2682	14.8854	15.4883	8.76655	55.8182	64.3364
chromosome1	3429717	3430760	-	SPAC3H5.07	rpl702	60S ribosomal protein L7	753	1480.81	611.267	1162.89	1376.21	1133.02	442.831	2277.62	1866.72	2057.78	978.144	912.488	908.793	905.183	851.719	1652.47	1369.92
chromosome1	3431089	3435397	+	SPAC3H5.06c	pol1	DNA polymerase alpha catalytic subunit	4218	71.024	17.4776	90.9589	85.0787	96.878	35.5262	35.8028	54.746	34.8447	15.3467	26.4982	24.8463	23.2325	17.3383	69.9767	83.274
chromosome1	3436287	3436706	+	SPAC3H5.05c	rps1401	40S ribosomal protein S14 (predicted)	420	463.752	392.349	384.584	529.652	386.657	417.277	774.654	682.347	607.432	449.44	432.464	429.382	426.372	359.039	604.74	482.132
chromosome1	3437021	3438061	-	SPAC3H5.04	aar2	U5 snRNP-associated protein Aar2 (predicted)	1041	47.5974	26.8886	50.2325	46.0412	46.4182	17.4515	44.437	59.0132	42.8151	11.2993	17.6654	17.9073	18.1435	14.2213	45.5495	50.485
chromosome1	3438933	3441651	+	SPAC3A11.14c	pkl1	kinesin-like protein Pkl1	2499	26.845	8.06658	34.5424	37.2696	40.1025	6.85593	13.4692	20.0354	12.8752	4.21614	12.4564	11.4159	10.3993	3.70143	29.9753	33.623
chromosome1	3441687	3442287	-	SPAC3A11.13		prefoldin subunit 6 (predicted)	345	30.1121	4.48143	36.316	39.5124	37.2487	3.7396	16.9229	24.0424	18.8529	13.9976	11.0975	10.9682	10.8418	12.8576	32.5892	32.9845
chromosome1	3443944	3445445	+	SPAC3A11.12c	rpt5	19S proteasome regulatory subunit Rpt5 (predicted)	1317	176.698	47.055	215.588	209.5	230.465	72.2989	87.3773	155.391	106.118	65.9404	107.578	107.108	106.648	78.1197	172.072	206.225
chromosome1	3446508	3447512	+	SPAC3A11.11c		pyridoxal reductase (predicted)	1005	58.8448	51.0883	47.8302	48.3306	51.5427	79.1549	80.9305	87.1148	78.8349	60.7124	59.1113	61.4443	63.7235	48.1186	58.3218	63.0285
chromosome1	3448364	3449593	+	SPAC3A11.10c		dipeptidyl peptidase (predicted)	1230	177.551	17.9257	142.646	60.5404	47.5969	27.4237	93.709	69.9936	240.899	84.6601	66.1322	66.9284	67.7062	176.305	70.7059	54.8286
chromosome1	3450114	3452608	-	SPAC3A11.09	sod22	plasma membrane alkali metal cation/H+ antiporter Sod22	2280	98.5043	50.192	88.3127	68.024	64.2484	36.1495	62.2808	82.8475	117.001	46.3775	52.9963	59.8774	66.5999	72.8597	66.2638	70.2539
chromosome1	3453056	3455260	+	SPAC3A11.08	pcu4	cullin 4	2205	41.4473	17.0294	48.351	38.7111	41.5667	18.698	18.5346	35.1269	28.9181	15.0095	22.4215	22.7198	23.0113	16.3642	32.5274	39.4873
chromosome1	3457273	3458928	+	SPAC3A11.07		NADH dehydrogenase (predicted)	1656	231.277	326.696	218.206	230.079	225.204	94.7365	274.105	157.212	255	112.318	74.9649	77.0012	78.9906	90.5877	243.572	203.251
chromosome1	3459233	3461859	-	SPAC3A11.06	mvp1	sorting nexin Mvp1 (predicted)	1995	27.3487	6.42338	28.4827	21.6894	33.2149	11.2188	21.9882	28.0495	25.2905	8.09499	12.0034	14.102	16.1521	10.9095	21.781	31.547
chromosome1	3463065	3465065	+	SPAC3A11.05c	kms1	meiotic spindle pole body protein Kms1	1824	16.2994	3.137	21.5644	18.1112	22.5329	4.36287	6.38925	9.99166	6.74414	2.36104	4.98256	4.47681	3.98272	1.75331	14.5187	18.4834
chromosome1	3465309	3466313	-	SPAC3A11.04		siepin homolog	750	16.6261	10.7554	15.5399	15.0333	13.351	8.72573	16.3473	16.965	18.5975	2.02375	4.75608	4.81257	4.86777	2.53256	15.436	14.5179
chromosome1	3466834	3467835	+	SPAC3A11.03		methyltransferase (predicted)	870	9.38395	1.34443	11.852	14.1388	13.4254	4.36287	3.39609	7.49374	4.90483	3.87885	5.662	5.14833	4.6465	3.50662	10.8464	11.5101
chromosome1	3468197	3470006	-	SPAC3A11.02	cps3	zinc finger protein Cps3	1752	52.4104	9.85915	65.4674	61.5452	68.1776	14.3351	23.2546	42.7247	28.7137	18.2137	31.2542	30.3304	29.4279	18.8968	49.8099	59.9591
chromosome1	3471020	3474807	-	SPAC328.01c	SPAC3A11.01	karyopherin (predicted)	3705	135.202	96.7989	131.324	120.466	140.607	120.914	111.668	154.61	142.24	55.9903	79.9474	77.6727	75.4504	74.2234	117.77	145.129
chromosome1	3475561	3477075	+	SPAC328.02		ubiquitin-protein ligase involed in sporulation	1515	37.4632	24.6479	42.1153	39.9109	38.3902	36.1495	27.5141	34.8147	29.0202	33.5605	46.4284	42.7536	39.1634	33.8973	36.1115	37.2357
chromosome1	3479314	3480855	+	SPAC328.03	tps1	alpha,alpha-trehalose-phosphate synthase [UDP- forming]	1542	534.123	143.406	458.708	253.659	495.499	276.73	345.135	820.461	670.991	136.772	305.748	312.034	318.175	216.241	281.694	600.426
chromosome1	3481909	3484134	+	SPAC328.04		AAA family ATPase, unknown biological role	2226	34.6347	20.6146	32.4076	32.9411	36.0823	19.3213	39.0262	42.4125	38.6766	37.2707	39.8605	37.4933	35.1807	42.0794	34.8061	38.1263
chromosome1	3484678	3486502	+	SPAC328.05		RNA-binding protein involved in export of mRNAs (predicted)	1395	34.1053	11.2036	30.3196	23.9872	29.3324	13.7119	34.2487	39.6544	40.9758	16.8646	23.5539	21.041	18.586	23.1826	27.1321	32.6653
chromosome1	3487325	3490834	+	SPAC328.06	ubp2	ubiquitin C-terminal hydrolase Ubp2	3426	145.442	60.0512	172.065	155.841	188.353	62.9499	85.3051	140.82	97.1258	92.9237	132.717	133.521	134.306	92.1461	134.223	173.005
chromosome1	3491583	3492484	-	SPAC328.07c		heavy metal ion homeostasis protein (predicted)	834	32.8348	19.2702	31.9243	28.744	36.7772	14.3351	30.6224	42.2564	34.4871	23.779	28.5365	30.6662	32.7468	22.793	29.3197	38.5464
chromosome1	3493092	3494183	-	SPAC328.08c	tbc1	tubulin specific chaperone cofactor C Tbc1 (predicted)	780	2.86782	3.137	3.46269	5.07471	3.72239	2.49307	2.87804	2.60199	1.78822	2.19239	2.2648	1.79073	1.32757	1.5585	4.40148	3.36062
chromosome1	3494710	3495877	+	SPAC328.09		mitochondrial 2-oxoadipate and 2-oxoglutarate transporter (predicted)	897	52.1714	21.0627	49.9791	50.976	46.5547	27.4237	60.4964	49.3858	56.1501	68.8074	54.8082	56.7436	58.6345	65.8465	53.8938	47.4688
chromosome1	3496487	3497386	-	SPAC328.10c	rps502	40S ribosomal protein S5 (predicted)	612	1571.64	1278.1	1260.01	1496.89	1265.53	1196.36	2398.67	2141.78	2137.2	1588.73	1417.54	1408.63	1399.93	1212.51	1773.27	1548.46
chromosome1	3499049	3503457	+	SPAC16E8.01	shd1	cytoskeletal protein binding protein Sla1 family, Shd1 (predicted)	4263	218.534	57.3623	250.466	198.219	208.743	67.9361	245.209	175.27	160.582	70.9998	55.7141	56.7436	57.7494	41.495	212.62	197.935
chromosome1	3504261	3505014	+	SPAC16E8.02		DUF962 family protein	669	11.0538	2.68886	10.8667	9.74242	11.0824	3.7396	9.78534	12.9579	11.3935	8.93822	10.871	10.0728	9.29301	11.6887	9.75558	11.688
chromosome1	3505144	3505580	+	SPAC16E8.03	gna1	glucosamine-phosphate N-acetyltransferase (predicted)	336	6.47983	0.448143	6.5031	5.67248	6.7003	0	5.18047	8.01414	6.43759	3.87885	5.88848	7.27482	8.62922	6.23399	5.52169	7.12452
chromosome1	3506031	3506845	-	SPAC16E8.04c		chorismate mutase (predicted)	756	38.4978	42.5736	43.1006	44.833	45.4628	51.7311	34.7667	44.7543	30.1443	30.6935	29.8954	29.547	29.2066	22.9878	41.7479	45.234
chromosome1	3507605	3508277	-	SPAC16E8.05c	mde1	sequence orphan	630	0.508222	0	0.591191	0.585054	0.843741	0	0.345365	0.728558	0.357644	0.505937	0.22648	0.223841	0.221262	0	0.511594	0.80655
chromosome1	3508646	3510007	-	SPAC16E8.06c	nop12	RNA-binding protein Nop12 (predicted)	1317	77.8638	34.507	99.1746	129.272	111.705	21.8143	47.4301	48.1889	39.1875	19.5629	18.3449	18.9145	19.4711	13.0524	104.189	91.1961
chromosome1	3510419	3513019	-	SPAC16E8.07c	vph1	V-type ATPase V0 subunit a (predicted)	2496	396.023	226.76	328.322	324.947	294.366	251.8	442.585	398.001	518.89	471.702	428.953	426.304	423.717	540.799	361	327.829
chromosome1	3514029	3514894	+	SPAC16E8.08		sequence orphan	810	7.78668	4.03329	8.75526	10.9761	12.2715	4.98613	8.74925	8.06618	6.02885	4.72208	5.20904	5.26026	5.31029	4.67549	10.2936	10.9136
chromosome1	3515830	3518526	+	SPAC16E8.09	scd1	RhoGEF Scd1	2619	56.0829	28.233	64.604	64.9664	68.4506	29.2935	42.3072	58.5449	40.6181	31.1994	38.0486	38.8364	39.6059	30.1959	58.0219	65.2521
chromosome1	3518894	3519760	-	SPAC16E8.10c		mitochondrial ribosomal protein subunit S7 (predicted)	780	40.6396	7.17029	48.3932	52.5022	50.823	9.349	24.0604	35.8555	26.5678	18.551	27.4041	25.5178	23.675	16.3642	43.7854	45.9901
chromosome1	3520542	3522370	-	SPAC16E8.11c	tfb1	transcription factor TFIIH complex subunit Tfb1 (predicted)	1602	42.9871	15.685	54.3989	58.8107	54.6943	13.0886	21.9307	31.1198	22.2761	14.3349	11.777	14.8854	17.9222	12.468	47.5077	47.0823
chromosome1	3522650	3522973	-	SPAC16E8.18		sequence orphan	324	9.74697	2.68886	11.3734	9.86961	12.4204	6.85593	5.41072	9.0029	6.79523	1.01187	2.03832	2.01457	1.99136	2.92218	8.50305	11.3169
chromosome1	3523136	3524098	-	SPAC16E8.12c		ING family homolog Png3 (predicted)	636	18.895	13.8924	22.0711	24.6507	24.4933	8.72573	13.0087	18.1619	13.1306	3.7102	3.3972	3.69337	3.98272	2.33775	21.0827	22.449
chromosome1	3525304	3526947	+	SPAC16E8.13		ubiquitin-protein ligase E3 (predicted)	1644	45.8942	31.37	51.4758	37.736	46.84	31.1633	27.8594	46.4196	35.7644	8.43228	12.4564	13.4304	14.382	10.1302	34.709	46.7043
chromosome1	3527156	3528141	-	SPAC16E8.14c	tae1	AdoMet dependent proline dimethyltransferase involved in translation Tea1 (predicted)	660	28.9323	4.92957	33.2193	40.0381	33.1541	2.49307	19.398	23.9904	21.1521	14.6722	17.2125	16.0046	14.8246	10.325	33.7123	30.1952
chromosome1	3528159	3529017	+	SPAC16E8.15	tif45	translation initiation factor eIF4E, 4F complex subunit	657	148.764	81.1139	175.021	230.486	197.634	62.3267	109.02	124.323	101.111	85.166	88.1007	91.327	94.4789	63.8984	193.259	173.963
chromosome1	3530337	3531503	+	SPAC16E8.16		transcription factor TFIIB	1023	40.0225	62.74	45.2965	37.8759	47.1006	69.8059	28.6653	40.8513	30.4508	51.6055	68.8499	73.1959	77.4417	53.963	35.053	45.0828
chromosome1	3532418	3533413	-	SPAC16E8.17c		succinate-CoA ligase alpha subunit (predicted)	996	49.5879	27.3367	61.6246	64.6358	61.5187	20.5678	36.954	42.7247	27.7429	30.3562	28.9894	30.4423	31.8617	21.819	56.1519	55.4503
chromosome1	3534358	3534966	-	SPAC16E8.18c	tam5	sequence orphan	471	12.3788	8.96286	12.4995	15.186	14.5297	8.72573	11.6273	15.4038	12.1599	9.10686	9.51216	10.4086	11.2844	6.62361	14.0953	14.812
chromosome1	3536627	3538259	+	SPAC1B1.01	deb1	transcription factor Deb1/Rdp1	1437	61.2044	19.2702	65.763	63.2622	64.0499	18.0747	52.8984	50.6348	52.9313	24.285	21.5156	23.3913	25.2239	18.5072	60.0859	59.7183
chromosome1	3539025	3540638	-	SPAC1B1.02c		NAD/NADH kinase (predicted)	1614	38.2165	8.06658	43.5088	44.4896	46.4058	11.8421	26.1326	46.1594	28.6115	16.6959	26.9511	25.6298	24.3388	16.7538	38.8635	46.3262
chromosome1	3541490	3544081	-	SPAC1B1.03c	kap95	karyopherin Kap95	2592	301.067	241.101	325.099	330.734	323.823	210.041	257.354	260.928	257.452	285.18	281.741	279.689	277.684	264.165	308.244	303.515
chromosome1	3544727	3547279	-	SPAC1B1.04c		poly(A)-specific ribonuclease complex subunit Pan3 (predicted)	2046	46.3147	22.4072	58.4341	56.6549	70.4524	17.4515	27.917	30.8076	24.3198	15.3467	21.0626	19.3622	17.701	11.8835	47.8473	57.6515
chromosome1	3550152	3551732	+	SPAC17A2.01	bsu1	high-affinity import carrier for pyridoxine, pyridoxal, and pyridoxamine Bsu1	1581	16.7895	4.03329	13.8789	8.89028	15.8574	1.8698	16.6926	18.266	22.0717	17.8764	18.1184	16.6761	15.2671	17.5331	11.2815	16.6351
chromosome1	3552867	3553739	-	SPAC17A2.02c		DUF887 family protein	873	255.551	75.7362	183.785	174.749	132.108	54.2242	294.884	247.918	385.795	120.076	105.087	106.66	108.197	155.265	211.568	169.501
chromosome1	3555271	3556345	-	SPAC17A2.03c	vma6	V-type ATPase V0 subunit d (predicted)	1032	120.246	93.2138	114.658	126.785	126.139	121.537	151.04	161.844	130.387	84.6601	92.4038	92.5581	92.7088	80.847	134.219	137.668
chromosome1	3557047	3558123	-	SPAC17A2.04c	cns1	HSP chaperone complex subunit Cns1 (predicted)	1077	30.575	19.2702	37.0902	47.8981	40.5988	16.8282	23.4848	24.8751	18.7508	12.3111	14.2682	14.3258	14.382	7.40286	40.416	35.5218
chromosome1	3560731	3562587	+	SPAC17A2.05	osm1	fumerate reductase (predicted)	1542	116.207	40.781	94.8815	81.8313	98.544	59.8336	114.373	169.286	154.911	113.836	151.515	155.122	158.645	133.446	91.8047	121.386
chromosome1	3563011	3566829	-	SPAC17A2.06c	vps8	WD repeat protein Vps8 (predicted)	3819	80.7014	71.2548	83.4471	70.1132	93.2086	63.5732	65.274	92.2667	75.7183	39.8004	68.397	70.6217	72.7952	62.7295	68.6301	92.9045
chromosome1	3567223	3567858	-	SPAC17A2.07c		sequence orphan	534	5.73565	13.4443	6.58756	6.13035	8.16444	6.85593	5.2956	6.34887	4.18954	4.55343	5.88848	5.59602	5.31029	4.8703	5.87452	7.57821
chromosome1	3568267	3569539	-	SPAC17A2.08c		sequence orphan	1086	20.8068	3.58514	26.0499	27.4721	25.3867	3.11633	9.67022	13.1141	11.2913	3.37291	2.94424	4.02913	5.08903	2.53256	22.0162	21.424
chromosome1	3570447	3572345	-	SPAC17A2.09c	csx1	RNA-binding protein Csx1	1899	11.4229	108.002	8.8491	7.55483	11.0679	108.448	10.3609	11.3967	16.094	38.7885	66.5851	63.4588	60.4046	60.5866	8.41485	11.1741
chromosome1	3574995	3575687	-	SPAC17A2.10c		sequence orphan	693	1.03045	24.6479	1.59824	1.22505	0.563133	12.4653	0	0.10408	0	0.337291	0.90592	0.895363	0.885048	0.584436	0.849598	0.41491
chromosome1	3577109	3577762	+	SPAC17A2.11		sequence orphan	654	0.129324	0.448143	0.200583	0.0423952	0.0558358	0	0	0	0	0	0	0	0	0	0.029402	0.037807
chromosome1	3580223	3582916	+	SPAC17A2.12		ATP-dependent DNA helicase (predicted)	2694	23.351	20.6146	23.9432	27.4721	26.6523	15.5817	22.4487	22.2731	22.2761	9.78144	11.5505	11.8636	12.1694	8.57173	25.9325	25.2383
chromosome1	3583250	3584779	-	SPAC17A2.13c	rad25	14-3-3 protein Rad25	813	350.11	198.976	405.247	408.851	445.967	195.706	261.441	343.515	250.044	135.591	149.703	149.302	148.909	114.744	363.673	412.886
chromosome1	3586435	3588288	+	SPAC17A2.14	SPAC17G6.01	CorA family magnesium ion transporter	1854	86.3614	28.233	100.052	102.753	104.748	26.1772	62.1657	80.8179	61.5147	33.7291	42.1253	42.9774	43.8099	31.7544	90.3141	97.0212
chromosome1	3588975	3589949	-	SPAC17G6.02c	tco1	RTA1-like protein	975	54.1589	13.4443	50.0495	23.6184	30.7717	12.4653	24.7512	38.1452	61.6169	8.93822	17.8919	16.6761	15.4883	17.1435	23.9656	33.1526
chromosome1	3593055	3594962	+	SPAC17G6.03		phosphoprotein phosphatase (predicted)	1908	23.1604	13.8924	18.8055	20.019	17.6937	8.10247	21.758	29.1423	31.0639	13.4916	22.195	20.1457	18.1435	17.5331	20.552	21.3904
chromosome1	3595197	3596345	-	SPAC17G6.04c	cpp1	protein farnesyltransferase beta subunit Cpp1	1149	44.5511	48.8476	43.7059	37.4689	45.9094	47.9915	39.3716	49.1256	46.085	28.3325	35.3309	34.3595	33.4106	29.6114	38.052	46.9479
chromosome1	3596472	3598799	-	SPAC17G6.05c		Rhophilin-2 homolog (predicted)	2328	34.3313	36.2996	39.0313	30.7917	41.6783	49.2381	22.7941	30.2352	25.8014	18.8883	20.3832	22.3841	24.3388	20.8449	28.3406	37.9835
chromosome1	3599103	3599576	+	SPAC17G6.06	rps2401	40S ribosomal protein S24 (predicted)	405	564.017	478.393	632.602	753.868	649.47	541.619	399.53	589.43	439.544	318.234	414.685	418.694	422.611	295.335	645.271	630.083
chromosome1	3600187	3600855	-	SPAC17G6.07c		SNARE Slt1 (predicted)	669	37.073	13.4443	40.2432	49.3735	47.9195	9.349	32.9824	41.788	31.3194	13.1544	16.0801	17.2357	18.3648	10.5199	44.3499	45.9397
chromosome1	3601879	3603489	+	SPAC17G6.08	pep7	prevacuole/endosomal FYVE tethering component Pep7 (predicted)	1611	27.571	12.9962	32.0369	29.7869	36.3801	16.8282	19.2829	31.4321	19.466	12.3111	20.6097	20.9291	21.2412	16.559	26.5676	34.7825
chromosome1	3604092	3604913	+	SPAC17G6.09	sec62	ER protein translocation subcomplex subunit Sec62 (predicted)	822	95.346	25.096	78.2906	81.6532	69.3109	23.6841	120.072	104.912	126.299	87.6957	75.6443	80.8065	85.8497	87.6655	93.4277	80.8062
chromosome1	3605798	3607381	+	SPAC17G6.10	ssr1	SWI/SNF and RSC complex subunit Ssr1	1584	54.6066	20.6146	69.8872	78.3209	81.9297	18.698	28.7804	41.4237	26.8744	19.057	27.6306	26.749	25.8877	16.3642	63.1378	68.8508
chromosome1	3607829	3609739	-	SPAC17G6.11c		glucosidase (predicted)	1911	75.0444	64.5326	61.5824	50.4546	54.6322	54.8475	79.7217	66.0386	99.4761	146.384	118.449	118.524	118.596	192.474	59.4243	58.3152
chromosome1	3612124	3614883	+	SPAC17G6.12	cul1	cullin 1	2304	48.7439	24.6479	61.6387	57.0682	62.5609	19.9445	22.0458	39.2381	25.3416	13.1544	21.5156	20.5933	19.6923	11.6887	46.3346	55.0302
chromosome1	3615626	3616927	+	SPAC17G6.13	slt1	sequence orphan Slt1	1302	146.44	62.74	179.553	112	177.781	81.6479	35.1697	125.156	86.3454	16.19	36.6898	40.6271	44.4737	28.2478	88.4529	160.789
chromosome1	3617541	3618845	-	SPAC17G6.14c	uap56	ATP-dependent RNA helicase Uap56	1305	516.961	252.305	559.731	573.213	595.532	309.763	508.262	528.933	439.34	402.557	423.291	424.178	425.044	335.467	553.307	574.028
chromosome1	3619344	3620657	-	SPAC17G6.15c		MTC tricarboxylate transporter (predicted)	969	121.872	47.9513	96.968	119.326	88.4067	39.2658	184.828	116.101	167.071	110.969	75.6443	76.2177	76.7779	87.081	139.401	97.3489
chromosome1	3621007	3623644	-	SPAC17G6.16c	ysh1	mRNA cleavage and polyadenylation specificity factor complex endoribonuclease subunit Ysh1	2274	141.231	80.2176	170.967	153.628	170.858	88.5038	94.1119	117.558	87.2651	79.938	105.993	102.071	98.2404	75.1975	135.387	153.648
chromosome1	3623869	3625077	+	SPAC17G6.17	pof8	F-box protein Pof8	1209	14.8292	2.68886	18.1862	22.0794	21.6891	3.7396	9.26729	13.6344	8.73673	7.58905	6.11496	7.38674	8.62922	8.37692	18.1528	19.0883
chromosome1	3625574	3627544	+	SPAC1142.01	SPAC17G6.18	DUF654 family protein	1971	75.5617	21.5109	100.334	109.685	107.937	22.4376	30.4497	46.7318	30.6041	28.1638	36.6898	36.8218	36.9508	22.793	85.401	88.1744
chromosome1	3627845	3628886	-	SPAC1142.02c	SPAC17G6.19c	TPR repeat protein, SGT2 family (predicted)	954	120.703	56.466	155.174	178.238	160.41	64.1965	57.3306	84.4087	58.1427	47.2208	70.8882	67.7118	64.6085	37.5987	141.182	135.87
chromosome1	3629173	3631341	-	SPAC1142.03c	swi2	Swi5 complex subunit Swi2	2169	38.7156	1.34443	49.0407	45.5961	49.8552	5.6094	15.3112	24.771	19.977	9.44415	13.8153	12.8708	11.9482	10.9095	36.3144	41.7558
chromosome1	3631536	3633659	+	SPAC1142.04		Noc complex subunit Noc2 family (predicted)	2124	147.575	84.699	184.437	252.26	207.61	61.7034	99.35	99.5003	80.6742	39.1258	40.7664	41.0748	41.376	30.7803	205.396	172.702
chromosome1	3635765	3636286	+	SPAC1142.05	ctr5	copper transporter complex subunit Ctr5	522	349.275	32.7144	229.833	78.8551	237.575	155.193	135.613	531.119	566.048	63.2421	204.285	203.135	202.012	192.474	96.2503	332.357
chromosome1	3637102	3638091	+	SPAC1142.06	get3	GET complex ATPase subunit Get3 (predicted)	990	140.723	37.644	172.234	197.761	186.268	39.2658	89.6798	120.264	83.5354	39.2944	63.8674	60.3251	56.8644	38.7676	164.636	164.956
chromosome1	3638771	3639560	-	SPAC1142.07c	vps32	ESCRT III complex subunit Vps32	669	41.9374	18.822	47.5346	51.1922	47.7955	12.4653	26.9385	38.9779	31.7792	23.2731	25.5922	26.1894	26.7727	20.8449	43.759	44.9483
chromosome1	3639988	3642219	+	SPAC1142.08	fhl1	fork head transcription factor Fhl1	2232	38.1983	10.7554	48.2102	49.1827	51.4062	9.349	15.8868	27.8934	20.0281	4.55343	6.34144	6.93906	7.52291	3.89624	38.9782	43.8141
chromosome1	3642498	3642845	+	SPAC1142.09		dubious	348	0.453769	0	0.534887	0.17806	0.322607	0	0.402926	0.312239	0.306552	0	0.45296	0.447681	0.442524	0	0.246977	0.319259
chromosome1	3643239	3644742	+	SPAC8C9.03	cgs1	cAMP-dependent protein kinase regulatory subunit Cgs1	1239	7.22401	53.7772	9.48721	4.248	8.78483	83.5177	3.28097	3.64279	3.11661	11.4679	15.4006	18.8026	22.1262	17.9227	3.95163	7.12452
chromosome1	3646275	3648218	+	SPAC8C9.04		sequence orphan	1944	315.997	47.9513	325.65	220.531	302.283	58.5871	182.295	269.879	298.479	93.261	120.261	118.971	117.711	114.55	208.813	291.82
chromosome1	3649559	3650465	+	SPAC8C9.05		D-Tyr-tRNA deacylase (predicted)	450	31.0197	15.685	33.4445	36.4641	34.3204	23.6841	24.1755	34.1902	26.6189	22.4299	32.1602	30.6662	29.2066	23.7671	32.6979	34.2784
chromosome1	3650640	3653435	-	SPAC8C9.06c		mitochondrial translation regulator (predicted)	2796	52.3015	23.7516	56.318	46.9771	59.6078	20.5678	44.3218	52.3521	45.012	35.0783	48.9197	47.2304	45.58	42.8587	46.1633	57.265
chromosome1	3654280	3654714	+	SPAC8C9.07		rRNA processing protein Fyv7 (predicted)	435	17.5336	6.72215	18.0736	22.7917	20.5972	6.23267	19.5707	19.0986	16.5538	17.7078	14.7212	13.7662	12.8332	10.7147	21.8045	20.1133
chromosome1	3655144	3655971	+	SPAC8C9.08	rps5	40S ribosomal protein S5 (predicted)	612	2044.11	1360.11	1564.56	1890.09	1596.54	1218.17	3301.57	3016.78	2914.41	1773.9	1702.22	1706.34	1710.36	1432.45	2322.68	2055.12
chromosome1	3656449	3657357	-	SPAC8C9.09c	mug129	sequence orphan	909	21.3544	10.3073	21.9163	23.9109	25.0144	6.85593	20.2614	24.6149	20.3346	9.10686	13.1358	13.7662	14.382	9.93542	22.7924	24.8854
chromosome1	3658467	3659021	-	SPAC8C9.10c		ribosome biogenesis protein Rrp14-N (predicted)	465	30.2573	7.17029	36.5412	46.8552	37.9683	3.7396	22.7941	20.1394	18.8529	18.2137	12.0034	12.5351	13.0545	10.1302	39.481	32.2116
chromosome1	3659132	3659571	+	SPAC8C9.11		BolA domain protein	255	14.5418	3.58514	18.3035	21.063	20.136	6.23267	11.5697	10.2519	7.71489	7.42041	8.15328	7.61058	7.08039	4.67549	18.1535	16.9445
chromosome1	3660430	3660717	+	SPAC8C9.19		conserved fungal protein	186	2.61371	1.34443	2.75889	3.3577	3.47423	3.7396	2.87804	3.43463	2.35023	1.8551	2.2648	2.23841	2.21262	1.5585	3.2107	3.46144
chromosome1	3661488	3662399	-	SPAC8C9.12c		mitochondrial iron ion transporter (predicted)	912	33.5426	16.1332	23.4224	20.7058	31.5658	24.9307	28.2624	35.6473	51.9094	26.8146	41.4458	39.0602	36.7295	50.0667	23.0217	32.8837
chromosome1	3666007	3668675	+	SPAC8C9.14	prr1	transcription factor Prr1	1620	181.012	88.7323	196.407	168.507	195.759	91.6202	126.231	148.886	153.072	101.525	120.261	118.636	117.048	101.692	155.55	180.624
chromosome1	3669305	3671497	-	SPAC8C9.15c	tif225	translation initiation factor eIF2B epsilon subunit (predicted)	2037	198.579	99.9359	249.3	266.34	267.106	118.421	119.381	150.916	106.527	52.9547	66.5851	67.5999	68.5912	50.4563	221.3	229.589
chromosome1	3672533	3673099	-	SPAC8C9.16c	mug63	TLDc domain protein 1	567	8.79405	1.79257	9.7265	5.15102	5.17412	1.8698	4.31706	6.97334	7.10178	2.86697	5.43552	5.93178	6.4166	7.79249	4.89543	5.75507
chromosome1	3674300	3674794	-	SPAC8C9.17c	spc34	DASH complex subunit Spc34	495	12.8326	6.274	15.4273	15.6184	14.9888	4.36287	7.59803	12.7498	8.12362	6.91447	7.9268	7.1629	6.4166	7.01324	13.1603	14.2659
chromosome1	3675526	3677607	+	SPAC15A10.01	atm1	mitochondrial ABC family iron transporter Atm1	2082	61.3466	19.2702	69.7558	71.7454	72.9588	22.4376	47.4301	62.1356	46.085	32.38	41.6723	39.0602	36.5082	28.8322	64.2933	69.4641
chromosome1	3678085	3679437	+	SPAC15A10.02	taf12	transcription factor TFIID complex subunit A/ SAGA complex subunit	1353	63.0739	13.4443	83.4987	80.941	82.8852	10.5955	20.6068	34.4504	26.0058	18.7197	31.0278	28.8754	26.7727	17.5331	62.4498	67.2461
chromosome1	3680587	3683145	-	SPAC15A10.03c	rhp54	Rad54 homolog Rhp54	2559	37.3361	11.2036	46.4789	46.2625	50.1778	9.349	18.7073	29.8709	20.7433	12.1425	15.1742	16.2284	17.2584	9.15617	37.8174	43.6209
chromosome1	3683722	3685101	-	SPAC15A10.04c	zpr1	EF-1 alpha binding zinc finger protein Zpr1 (predicted)	1380	155.089	63.1882	184.86	254.575	217.772	51.7311	95.148	137.906	101.06	73.8668	90.139	88.6409	87.1773	60.3918	205.714	191.984
chromosome1	3685760	3686721	-	SPAC15A10.05c	mug182	YjeF family pyridoxamine-phosphate oxidase (predicted)	729	9.98293	4.48143	9.79688	7.89823	9.23152	1.8698	8.00095	12.4375	10.3206	6.74582	9.73864	11.0801	12.3907	6.62361	7.92971	10.2667
chromosome1	3688045	3688305	+	SPAC15A10.17	coa2	cytochrome C oxidase assembly factor Coa2 (predicted)	261	13.3045	8.51472	8.92417	12.6168	11.5642	4.98613	34.4214	13.7906	21.2543	12.4798	7.24736	7.7225	8.1867	8.57173	19.2995	12.2831
chromosome1	3688782	3691125	+	SPAC15A10.06		CPA1 sodium ion/proton antiporter (predicted)	1704	71.5231	27.3367	62.7366	52.356	39.3382	14.3351	59.0574	41.9441	87.4695	48.064	34.8779	32.4569	30.0916	58.054	54.4098	40.1796
chromosome1	3691391	3691879	+	SPAC15A10.07		sequence orphan	489	17.5336	9.85915	15.6525	18.8998	21.0687	14.9584	27.6292	30.1831	20.9477	13.9976	16.7595	13.6543	10.6206	10.5199	21.5752	24.0117
chromosome1	3692835	3694891	+	SPAC15A10.08	ain1	alpha-actinin	1866	70.2299	27.7849	89.1643	79.3766	89.0891	20.5678	28.3199	49.3858	35.8666	15.5154	28.763	28.7635	28.7641	19.676	63.7288	76.2694
chromosome1	3695162	3696028	-	SPAC15A10.09c		SUR7 family protein (predicted)	867	82.2049	14.7887	64.6369	37.9819	31.1688	11.2188	58.194	55.9949	114.088	45.8716	46.6549	45.3277	44.0312	82.2107	44.1765	39.1849
chromosome1	3697508	3699837	+	SPAC15A10.10	mde6	Muskelin homolog (predicted)	2103	45.8126	2.68886	63.7923	20.0953	31.3921	13.0886	7.31022	16.7048	13.1817	5.39666	7.47384	8.2821	9.07175	7.59767	16.177	26.6498
chromosome1	3702795	3708953	+	SPAC15A10.11	ubr11	N-end-recognizing protein (predicted)	6159	192.711	155.058	213.286	200.854	239.635	160.18	158.58	174.75	155.371	91.7432	115.731	119.307	122.8	103.835	187.898	218.684
chromosome1	3709206	3709804	-	SPAC15A10.12c		TRAPP complex subunit 2-like (predicted)	447	19.2943	12.9962	20.9169	21.3757	24.3196	16.2049	15.8868	22.5853	16.3494	9.95009	17.6654	16.6761	15.7096	9.35098	19.6934	23.7596
chromosome1	3711546	3713760	+	SPAC15A10.13	ppk3	HEAT repeat protein Ppk3	1914	37.9896	8.51472	48.9844	53.5746	50.8106	19.3213	21.6429	31.4321	18.0355	10.2874	17.6654	16.4523	15.2671	10.5199	43.7882	44.5535
chromosome1	3714187	3716313	+	SPAC15A10.15	sgo2	inner centromere protein, shugoshin Sgo2	1944	33.1267	2.68886	44.7358	48.1779	48.2752	1.8698	9.95802	16.5487	12.0577	7.42041	11.0975	10.4086	9.73553	7.01324	36.4643	38.0311
chromosome1	3716806	3720963	+	SPAC15A10.16	bud6	actin interacting protein 3 homolog Bud6	4158	68.4647	18.822	80.7398	75.879	88.7417	31.1633	41.7316	58.0765	46.1871	26.4774	43.9371	42.082	40.2697	28.0529	65.4135	78.8402
chromosome1	3721310	3721756	-	SPAC15E1.02c		DUF1761 family protein	447	5.22742	21.0627	6.02452	4.98568	6.84919	13.7119	4.71999	6.29683	3.78081	2.52968	2.71776	4.25297	5.75281	2.53256	4.90425	6.67084
chromosome1	3722509	3723019	+	SPAC15E1.03	rpl42	60S ribosomal protein L36/L42	321	933.984	582.586	1123.49	1382.36	1169.66	487.394	555.174	756.556	590.061	436.792	571.183	550.536	530.365	390.988	1128.85	1036.27
chromosome1	3723833	3725710	+	SPAC15E1.04		thymidylate synthase (predicted)	1878	109.433	33.1626	115.539	104.161	117.859	51.1079	93.9393	122.814	98.352	47.2208	56.167	59.0939	61.9534	48.5082	101.028	119.459
chromosome1	3725922	3727074	-	SPAC15E1.05c		ethanolamine-phosphate cytidylyltransferase (predicted)	1098	46.829	34.507	54.9808	60.8583	55.7614	54.2242	37.5297	41.4758	32.0347	19.5629	20.3832	21.6006	22.79	20.0657	53.7086	51.1487
chromosome1	3727463	3728104	+	SPAC15E1.06	vps29	retromer complex subunit Vps29	564	35.9385	22.4072	38.7934	42.1239	42.8571	19.9445	29.8165	39.6544	30.7574	17.2018	22.195	22.496	22.79	20.6501	38.3519	41.823
chromosome1	3728516	3729034	-	SPAC15E1.07c	moa1	meiotic cohesin complex associated protein Moa1	519	0.335789	0.0320102	0.520811	0.504503	0.198527	0	0.172682	0	0	0	0	0	0	0	0.402807	0.134425
chromosome1	3729807	3730991	+	SPAC15E1.08	naa10	NatA N-acetyltransferase complex catalytic subunit Naa10 (predicted)	534	60.3822	10.3073	69.4424	79.9744	71.8669	9.97226	50.4233	60.9387	43.9391	30.5249	41.4458	36.8218	32.3043	23.9619	70.9176	68.3383
chromosome1	3731271	3731981	+	SPAC15E1.09	grx2	glutaredoxin Grx2	333	19.1218	12.9962	21.7192	17.895	20.6468	19.9445	13.9873	18.4221	14.4079	10.456	14.2682	14.7735	15.2671	12.2732	16.6974	19.9285
chromosome1	3732443	3733240	+	SPAC15E1.10		PI31 proteasome inhibitor (predicted)	798	12.7691	2.68886	15.1035	13.8505	15.4355	1.8698	4.89267	9.88758	8.53236	3.37291	7.47384	7.38674	7.30165	5.64955	11.1051	13.6441
chromosome1	3733737	3735599	-	SPAP7G5.02c	gua2	GMP synthase [glutamine-hydrolyzing] Gua2 (predicted)	1620	812.221	291.293	707.447	938.24	759.392	239.958	1172.57	856.837	1002.37	932.273	751.687	731.399	711.579	771.456	1010.06	790.856
chromosome1	3736955	3739106	+	SPAP7G5.03	prm1	conjugation protein Prm1 (predicted)	2112	14.4032	6.72215	12.8805	13.3036	14.3146	10.5955	16.4048	14.7793	17.1669	13.6603	14.0418	13.2066	12.3907	16.9487	14.2541	14.4647
chromosome1	3739162	3743421	-	SPAP7G5.04c	lys1	aminoadipate-semialdehyde dehydrogenase	4260	885.404	760.947	846.628	942.293	822.089	858.238	854.778	801.883	955.778	1293.51	1171.81	1176.17	1180.43	1404.01	915.472	815.565
chromosome1	3744164	3744829	+	SPAP7G5.05	rpl1002	60S ribosomal protein L10	666	1626.35	739.884	1200.92	1485.49	1158.11	640.718	2675.23	2344.08	2398.44	1464.43	1330.23	1336.22	1342.07	1224	1850.12	1541.05
chromosome1	3749695	3751446	+	SPAP7G5.06	per1	plasma membrane amino acid permease Per1	1752	20.4922	26.4404	13.6255	11.4976	14.7737	16.2049	28.5502	21.7006	32.9543	33.5605	33.0661	33.688	34.2956	45.7809	16.7238	17.0104
chromosome1	3790980	3791342	+	SPAP4C9.02	emc5	ER membrane protein complex subunit 5 (predicted)	321	15.5371	4.03329	16.6378	16.2628	16.7507	8.72573	14.2175	16.0803	13.5394	9.6128	9.28568	7.94634	6.63786	8.37692	15.636	16.5343
chromosome1	3791831	3795856	-	SPAC1556.01c	rad50	DNA repair protein Rad50	3858	59.635	11.6517	86.3007	72.8774	87.8235	11.2188	11.2819	19.6711	11.2402	5.39666	9.51216	9.06555	8.62922	4.8703	53.9997	65.8178
chromosome1	3796400	3798446	-	SPAC1556.02c	sdh1	succinate dehydrogenase Sdh1 (predicted)	1926	659.962	189.116	754.838	918.878	760.757	116.551	573.076	502.497	487.775	475.243	407.89	400.899	394.068	355.143	812.897	677.367
chromosome1	3799244	3800241	+	SPAC1556.03	azr1	serine/threonine protein phosphatase Azr1	900	26.4366	12.0999	30.3619	33.4626	35.9334	18.0747	23.2546	26.3842	19.3128	19.9002	20.6097	18.6907	16.8159	12.8576	30.334	32.8501
chromosome1	3800313	3800938	-	SPAC1556.04c	cdd1	cytidine deaminase Ccd1 (predicted)	402	8.47641	2.24072	9.14938	7.35981	9.10744	2.49307	4.77755	11.2927	7.25506	2.86697	5.88848	5.14833	4.42524	3.31181	6.5684	9.81302
chromosome1	3801248	3801717	-	SPAC1556.05c	cgr1	ribosome biogenesis CGR1 family (predicted)	336	27.4258	8.96286	31.4176	46.1684	35.6108	6.23267	30.5648	25.4475	20.1813	2.19239	1.81184	1.56688	1.32757	0.389624	41.3862	32.3292
chromosome1	3802551	3804954	+	SPAC1556.06.1	meu1	sequence orphan	2331	5.11247	0.896286	7.22567	7.81768	8.11894	2.49307	1.03609	1.92548	1.2773	1.01187	0.90592	1.1192	1.32757	0.779249	5.73927	6.11914
chromosome1	3804582	3804954	+	SPAC1556.06.2	meu2	sequence orphan	300	1.02854	0	1.42637	1.24642	1.87774	0.623267	0.230243	0.416319	0.306552	0	0	0	0	0.194812	0.934983	1.40586
chromosome1	3805844	3806849	+	SPAC1556.07	pmm1	phosphomannomutase Pmm1	774	415.979	442.765	434.413	436.031	403.68	505.469	413.459	422.252	382.526	356.517	310.278	323.562	336.54	293.192	429.113	409.677
chromosome1	3807447	3808670	-	SPAC1556.08c	cbs2	protein kinase activator (predicted)	1005	101.163	65.877	112.34	123.815	125.215	77.2851	88.7012	115.112	80.8786	74.5413	86.2889	88.529	90.7175	57.6644	113.054	121.953
chromosome1	3809528	3810034	-	SPAC1F12.02c		translationally controlled tumor protein homolog (predicted)	507	1454.75	1426.89	1259.63	1581.58	1314.14	1596.81	2276.07	1992.24	1808.86	1966.07	1563.62	1567	1570.3	1315.76	1794.43	1533.09
chromosome1	3810367	3810660	-	SPAC1F12.03c		cytochrome C oxidase transmembrane region	114	10.0374	28.0089	10.557	9.43718	13.5743	22.4376	9.18095	12.4115	9.09437	18.9726	34.9912	35.5907	36.1764	36.3325	9.35865	13.1989
chromosome1	3811066	3811641	-	SPAC1F12.04c		conserved fungal protein	576	27.6799	17.4776	28.9965	36.4769	36.9509	11.8421	31.6009	37.1565	25.2905	19.3942	30.5748	29.0993	27.6578	19.4812	34.9825	37.0173
chromosome1	3813122	3814255	+	SPAC1F12.05		endocytosis regulator (predicted)	1134	33.9298	14.3406	27.8517	31.6947	39.0603	14.3351	43.9189	38.8218	44.9609	44.6911	39.4075	41.2986	43.1461	37.5987	35.4411	38.9832
chromosome1	3814549	3815393	-	SPAC1F12.06c		DNA repair endonuclease (predicted)	759	9.60176	4.03329	11.1763	12.6677	12.5569	10.5955	5.81364	8.58658	6.74414	6.07124	6.56792	7.05098	7.52291	4.28587	10.5671	11.2749
chromosome1	3815853	3817022	+	SPAC1F12.07		phosphoserine aminotransferase (predicted)	1170	493.556	72.5992	469.575	576.634	495.301	61.7034	632.996	581.546	537.079	212.662	219.006	220.595	222.147	191.695	593.908	523.148
chromosome1	3817464	3818543	+	SPAC1F12.08		cytidylyltransferase (predicted)	951	17.7333	14.7887	20.9732	27.1923	23.1284	10.5955	13.757	18.1099	11.8533	5.9026	4.98256	6.82714	8.62922	4.8703	23.0747	21.508
chromosome1	3818668	3820420	+	SPAC1F12.09	gpi17	pig-S (predicted)	1665	51.4302	16.1332	52.1796	53.5452	48.6888	26.1772	39.3716	58.4408	50.0701	28.6697	38.9546	43.4251	47.7926	32.5336	49.2013	51.8376
chromosome1	3820727	3821385	-	SPAC1F12.10c		NADPH-hemoprotein reductase (predicted)	444	19.2035	25.9923	22.606	29.0238	30.1141	16.2049	16.6351	20.6078	13.0285	11.2993	13.1358	13.99	14.8246	10.7147	25.2269	27.0446
chromosome1	3822105	3822365	-	SPAC4H3.17		dubious	261	1.82476	1.34443	1.92935	0.793497	1.77434	0	1.15122	1.97752	1.63494	0.674582	1.35888	1.1192	0.885048	0.974061	0.903131	1.83994
chromosome1	3822935	3824280	+	SPAC4H3.01		DNAJ domain protein Caj1/Djp1 type (predicted)	1179	111.046	44.8143	136.087	153.933	142.667	34.2797	73.4476	71.9712	65.6021	40.1376	31.0278	29.6589	28.3215	25.91	129.266	119.84
chromosome1	3824487	3825719	-	SPAC4H3.02c	swc3	Swr1 complex subunit Swc3	1176	19.3478	5.04161	25.7858	22.9077	26.4064	0.623267	4.71999	11.6049	7.6638	0.843228	2.2648	2.23841	2.21262	2.53256	17.3335	21.6271
chromosome1	3826640	3828589	-	SPAC4H3.03c		glucan 1,4-alpha-glucosidase (predicted)	1950	4.88483	8.06658	4.90196	1.81876	4.54131	12.4653	2.01463	7.80598	4.85374	1.01187	7.24736	5.59602	3.98272	3.11699	1.87879	5.59544
chromosome1	3831070	3832149	-	SPAC4H3.04c		UPF0103 family	930	5.39078	0.896286	6.64386	4.73131	7.14698	0	2.18731	5.25603	3.11661	1.34916	2.2648	3.35761	4.42524	1.5585	3.95163	6.53641
chromosome1	3832775	3835593	+	SPAC4H3.05	srs2	ATP-dependent DNA helicase, UvrD subfamily	2664	25.402	4.92957	31.319	31.2877	33.6256	4.98613	13.4117	23.3659	14.6634	7.7577	12.2299	13.99	15.7096	6.03918	25.8091	30.3128
chromosome1	3835627	3836036	-	SPAC4H3.16		sequence orphan	324	11.7254	8.96286	11.7394	12.1335	12.9291	5.6094	11.6848	14.8834	11.7001	7.08311	10.871	9.73707	8.62922	10.5199	11.996	13.5601
chromosome1	3837431	3838000	+	SPAC4H3.06		sequence orphan	414	17.2069	12.548	19.2841	22.3084	21.1432	14.9584	16.6351	18.4221	13.4372	11.9738	14.2682	12.647	11.0631	9.93542	20.5696	20.2646
chromosome1	3838713	3839380	-	SPAC4H3.07c		protein phosphatase Fmp31 (predicted)	429	74.1822	24.1997	82.5134	89.208	85.069	33.6564	66.8857	75.0936	59.0623	39.6317	41.6723	43.0893	44.4737	34.0921	82.3667	81.848
chromosome1	3841581	3842441	+	SPAC4H3.08		3-hydroxyacyl-CoA dehydrogenase (predicted)	861	3.12193	16.5813	3.85682	2.44197	3.94573	13.7119	1.49658	3.33055	1.78822	1.51781	0.22648	1.1192	1.99136	0.584436	2.15222	3.7471
chromosome1	3843416	3844022	+	SPAC4H3.09		mitochondrial type II fatty acid synthase component (predicted)	339	68.5736	17.0294	69.0004	69.6342	75.3163	23.6841	76.671	81.2343	67.799	34.0664	39.181	43.0893	46.9076	30.0011	71.7908	77.2271
chromosome1	3845013	3846542	-	SPAC4H3.10c	pyk1	pyruvate kinase (predicted)	1530	3979.46	2490.33	4002.91	3554.05	4267.67	2950.54	4484.68	4380.46	3936.89	4453.93	5173.26	5149.57	5126.42	4010.4	3839.27	4304.09
chromosome1	3848133	3850484	-	SPAC4H3.11c	ppc89	spindle pole body protein Ppc89	2352	54.416	21.959	68.3529	71.0078	72.4128	14.9584	29.8741	41.3197	29.1224	7.58905	12.0034	11.6397	11.2844	8.18211	58.4011	62.3732
chromosome1	3851914	3852219	-	SPAC4H3.12c		dubious	306	0.989217	4.92957	1.08385	1.0938	1.14153	2.49307	1.15122	1.8214	0.817472	3.37291	2.03832	1.56688	1.10631	2.92218	1.11139	1.36105
chromosome1	3853081	3853424	+	SPAC4H3.13		transcriptional regulator Pcc1 (predicted)	267	19.6936	8.51472	19.7627	14.957	17.0237	14.9584	15.3687	22.0129	19.5682	10.962	13.3623	13.99	14.6033	14.2213	15.0832	18.6347
chromosome1	3853769	3854860	-	SPAC4H3.14c		sequence orphan	1038	28.2245	6.274	34.3454	38.054	38.2661	9.97226	18.0741	25.0832	17.1158	13.323	13.8153	13.4304	13.0545	8.76655	31.9305	34.0095
chromosome1	3855780	3857792	-	SPAC1071.01c	pta1	mRNA cleavage and polyadenylation specificity factor complex subunit Pta1	2013	87.2236	100.832	100.179	102.016	108.446	95.983	65.1589	91.9024	63.7117	58.3514	78.3621	77.5608	76.7779	52.9889	90.7198	103.104
chromosome1	3858423	3861679	+	SPAC1071.02		TFIIH regulator (predicted)	3057	63.4521	85.5953	72.2895	67.207	87.3024	87.2573	50.0204	56.2551	47.4134	94.1042	101.69	99.3852	97.1341	93.1202	61.9397	77.2776
chromosome1	3861719	3862735	-	SPAC1071.03c		sequence orphan	1017	74.7328	50.6402	69.0943	71.3308	75.9574	47.3683	89.2193	110.168	84.966	37.2707	43.2577	43.537	43.8099	29.8063	76.8133	87.0038
chromosome1	3863001	3863504	-	SPAC1071.04c	spc2	signal peptidase subunit Spc2 (predicted)	504	14.8564	8.96286	15.6384	13.1001	15.1377	11.2188	12.6058	16.2364	13.4372	7.08311	11.5505	11.7516	11.9482	9.5458	12.9486	15.4925
chromosome1	3864523	3865542	+	SPAC1071.05		S-adenosylmethionine-dependent methyltransferase (predicted)	1020	72.1766	31.37	60.9067	62.2447	70.5268	27.4237	88.5861	84.3566	92.6297	68.976	67.491	68.9429	70.3613	74.0286	70.3178	74.9923
chromosome1	3866588	3868159	+	SPAC1071.06	arp9	SWI/SNF and RSC complex subunit Arp9	1572	67.5209	25.5442	88.6223	103.529	95.8515	19.3213	27.1111	43.089	29.2246	9.6128	13.1358	13.6543	14.1608	6.62361	80.1086	78.815
chromosome1	3868496	3868960	-	SPAC1071.07c	rps1502	40S ribosomal protein S15 (predicted)	465	1383.74	496.543	1096.56	1394.96	1077.83	403.565	2179.97	1961.93	1904.94	1692.7	1518.55	1507.34	1496.4	1330.08	1635.55	1363.3
chromosome1	3869145	3869571	+	SPAC1071.08	rpp203	60S acidic ribosomal protein P2C subunit	333	521.041	146.767	540.032	681.844	541.75	117.693	536.381	546.211	486.574	311.741	294.198	304.591	314.745	233.385	637.263	543.19
chromosome1	3870660	3871508	-	SPAC1071.09c		DNAJ domain protein, DNAJC9 family (predicted)	849	29.259	9.41101	32.7126	36.4641	33.3054	12.4653	21.1824	27.2169	22.9914	6.74582	13.8153	11.5278	9.29301	6.62361	31.7806	31.3395
chromosome1	3871920	3874679	-	SPAC1071.10c	pma1	P-type proton ATPase, P3-type Pma1	2760	2233.23	3098.91	1333.99	1590.97	1226.57	1482.75	3476.79	1890.45	3865.21	6295.46	3147.39	3139.81	3132.41	7471.24	2168.94	1440.93
chromosome1	3881345	3881662	+	SPAC1071.13		dubious	318	0.580825	0.896286	0.675647	0.368838	0.694846	0.623267	0.172682	0.988758	0.408736	0	0.90592	1.00728	1.10631	0.389624	0.308721	0.789747
chromosome1	3882527	3883261	+	SPAC1071.11		NADH-dependent flavin oxidoreductase (predicted)	735	20.6284	6.274	16.8489	16.4833	19.3316	8.72573	22.8516	28.3097	27.4875	5.39666	9.28568	9.51323	9.73553	8.18211	18.435	22.2305
chromosome1	3883621	3884091	-	SPAC1071.12c	stp1	dual specificity phosphatase Stp1	471	24.2222	15.2369	27.9408	34.5691	29.5061	14.3351	24.118	24.1985	17.4735	16.6959	18.5714	18.6907	18.8073	13.8317	31.366	27.7924
chromosome1	3884544	3886031	+	SPAC926.02		conserved fungal protein	1332	12.5966	10.7554	15.3147	16.7631	16.7011	6.23267	7.82827	10.3559	7.6638	4.72208	3.62368	4.70065	5.75281	4.28587	14.0247	14.6523
chromosome1	3886097	3886270	-	SPAC926.10	new9	sequence orphan	174	5.33633	4.03329	4.70138	4.09538	4.54131	1.8698	7.07998	7.75394	6.48868	5.5653	5.88848	6.82714	7.74417	4.8703	5.0101	5.57864
chromosome1	3887570	3888124	+	SPAC926.03	rlc1	myosin II regulatory light chain Rlc1	555	32.6351	3.58514	24.2107	21.1637	22.8803	2.49307	38.9111	46.3155	47.9243	7.58905	14.4947	12.8708	11.2844	8.57173	26.6029	30.4473
chromosome1	3888774	3890888	-	SPAC926.04c	hsp90	Hsp90 chaperone	2115	6368.21	2593.4	5631.68	4539.08	6427.48	3538.91	6098.45	7366.82	7704.93	5731.42	6301.58	6338.94	6375.45	5990.67	5016.99	6730.78
chromosome1	3892300	3892758	-	SPAC926.05c	dph4	diphthamide biosynthesis protein Dph4 (predicted)	420	13.722	9.41101	13.9634	15.7965	15.7085	9.97226	10.9941	15.612	13.2839	8.26363	7.9268	9.96091	11.9482	7.79249	14.3246	15.6773
chromosome1	3893322	3895187	-	SPAC926.06c		leucine-rich repeat protein, unknown	1866	72.2371	28.233	72.7962	65.1699	70.8991	20.5678	54.6828	75.3538	71.2222	50.931	60.0172	60.7727	61.5109	58.4436	61.9558	72.3374
chromosome1	3896632	3897128	-	SPAC926.07c	dlc2	dynein light chain Dlc2 (predicted)	258	18.7498	8.51472	19.4811	20.6422	21.8876	11.2188	16.2897	23.1057	17.4224	10.456	16.533	15.1092	13.7182	11.6887	19.3083	22.2809
chromosome1	3898584	3899687	-	SPAC926.08c		Brix domain protein Rpf2 (predicted)	954	73.7829	37.644	89.4106	124.477	109.221	34.2797	60.6115	55.8388	45.4208	43.3419	37.5957	37.6052	37.6146	27.6633	104.903	91.9845
chromosome1	3900367	3906588	-	SPAC926.09c	fas1	fatty acid synthase beta subunit Fas1	6222	1808.71	1916.71	1487.21	1319.36	1541.38	1814.95	1764.64	1761.39	2392.18	1106.48	1632.69	1607.29	1582.47	1847.6	1455.83	1612.42
chromosome1	3907586	3908795	-	SPAC323.01c	pos5	mitochondrial NADH kinase Pos5 (predicted)	1161	25.6289	19.2702	33.7542	37.9776	33.3278	15.5817	12.318	16.1324	10.8826	9.44415	11.777	12.0874	12.3907	10.325	30.1135	27.7756
chromosome1	3909389	3910371	-	SPAC323.02c	pup2	20S proteasome component alpha 5, Pup2 (predicted)	744	154.236	93.6619	185.057	166.435	180.114	122.16	90.6007	143.422	98.301	68.4701	99.6512	101.847	103.993	64.6776	143.194	168.266
chromosome1	3910740	3912604	-	SPAC323.03c		sequence orphan	1728	30.9144	18.3739	30.9165	30.784	30.0521	18.698	28.4926	37.2606	30.9106	25.8028	33.519	32.9046	32.3043	27.0789	30.0818	32.3796
chromosome1	3912773	3914524	+	SPAC323.04		mitochondrial ATPase (predicted)	1464	106.256	27.7849	147.265	134.906	154.256	39.2658	34.3638	55.9949	31.8303	33.0545	41.8988	43.537	45.1375	25.7152	104.092	122.528
chromosome1	3914605	3915471	-	SPAC323.05c		protein methyltransferase Mtq2 (predicted)	696	12.034	6.72215	15.3147	17.488	16.6267	5.6094	9.03705	9.62738	6.07994	8.09499	9.0592	8.61786	8.1867	5.45474	14.898	14.3667
chromosome1	3915615	3917531	-	SPAC323.06c	uba5	NEDD8 activating enzyme (predicted)	1554	19.2701	5.82586	24.3139	21.6343	28.4287	2.49307	10.1883	15.2997	10.1162	7.25176	10.871	12.5351	14.1608	7.40286	18.1263	24.1895
chromosome1	3918201	3919864	-	SPAC323.07c		MatE family transporter (predicted)	1602	55.2237	32.2663	39.2016	57.17	43.6264	31.1633	100.041	73.6364	84.3018	61.387	59.5642	55.2886	51.1115	57.08	70.309	53.3163
chromosome1	3921076	3921711	+	SPAC323.08		ribonuclease MRP complex subunit (predicted)	636	8.667	4.92957	7.98108	7.83464	7.99072	8.72573	8.00095	9.57534	9.91184	13.6603	12.6829	11.6397	10.6206	11.8835	7.88561	8.50238
chromosome1	3922354	3923313	+	SPAC2F3.01	imt1	mannosyltransferase Imt1	960	69.699	22.8553	60.7801	32.9157	37.6954	11.2188	51.6896	51.9358	85.8856	33.2232	37.8222	36.9337	36.0657	57.8592	38.6695	42.2935
chromosome1	3923693	3924079	-	SPAC2F3.17c	lsm6	U6 snRNP-associated protein Lsm6 (predicted)	228	35.5029	26.4404	35.2744	38.2066	39.1099	20.5678	38.5082	45.3788	35.9177	28.1638	32.1602	33.4642	34.7381	25.5204	38.299	41.134
chromosome1	3924753	3925331	+	SPAC2F3.02		ER protein translocation subcomplex subunit Sec72 (predicted)	579	33.4882	6.72215	41.6649	49.666	47.3736	10.5955	17.2682	26.3322	18.6486	23.6104	15.8536	18.6907	21.4624	13.2472	39.7368	40.5795
chromosome1	3925983	3927260	-	SPAC2F3.03c	rpa49	DNA-directed RNA polymerase I complex subunit Rpa49 (predicted)	1278	105.556	33.1626	140.408	177.233	146.91	23.0609	45.7609	53.0286	42.3042	40.1376	33.972	37.0456	40.0484	28.6374	136.94	116.597
chromosome1	3927781	3928317	-	SPAC2F3.04c	rim1	mitochondrial single-stranded DNA binding protein Rim1	453	38.3526	25.9923	36.682	36.3497	37.3976	15.5817	48.3511	48.3971	41.3845	32.5486	34.1985	34.9191	35.6232	24.5463	40.0279	40.9492
chromosome1	3928809	3929636	-	SPAC2F3.05c		xylose and arabinose reductase (predicted)	828	23.3237	8.06658	23.0001	15.1911	22.6569	6.85593	16.7502	37.0524	23.911	24.6223	48.2402	48.1257	48.0139	30.5855	15.6689	27.3051
chromosome1	3931214	3934068	-	SPAC2F3.06c	kap104	karyopherin Kap104	2733	231.894	103.073	244.021	280.152	253.445	102.216	199.448	211.542	209.886	180.282	176.654	176.61	176.567	168.123	255.418	239.915
chromosome1	3935528	3935833	-	SPAC2F3.07c		sequence orphan	306	0.0181508	0	0.0281519	0	0	0	0	0	0	0	0	0	0	0	0	0
chromosome1	3936053	3937780	+	SPAC2F3.08	sut1	alpha-glucoside transporter Sut1	1662	65.9962	14.3406	52.7568	28.7694	34.2832	16.8282	36.3784	77.6435	90.0241	24.7909	54.5817	53.386	52.2179	50.2615	31.1014	48.2838
chromosome1	3940263	3941939	+	SPAC2F3.09	hem1	5-aminolevulinate synthase (predicted)	1677	351.78	85.5953	348.549	240.559	223.244	55.4707	208.025	216.486	357.644	89.3822	101.69	102.743	103.772	152.928	230.588	221.062
chromosome1	3942299	3942802	-	SPAC2F3.18c		ribonuclease kappa ortholog (predicted)	258	51.1852	36.2996	41.13	46.8298	44.3709	44.8752	77.9949	69.3692	69.434	64.9285	59.1113	58.5343	57.9707	53.1837	56.3812	52.4425
chromosome1	3943194	3946043	+	SPAC2F3.10	vps54	GARP complex subunit Vps54 (predicted)	2850	50.6709	22.8553	54.1268	46.6517	60.3109	28.047	49.1569	56.099	44.3989	30.5249	41.6723	40.5152	39.3847	37.2091	47.4195	58.951
chromosome1	3946578	3947774	+	SPAC2F3.11		exopolyphosphatase (predicted)	1155	100.292	73.4955	108.906	128.686	124.551	89.7504	92.3851	126.925	84.6594	50.2564	65.6792	69.6144	73.459	46.1705	117.561	125.318
chromosome1	3947930	3948946	-	SPAC2F3.12c	plp1	thioredoxin fold protein Plp1 (predicted)	840	34.0841	14.3406	41.801	48.0931	48.1925	15.5817	30.3346	27.6332	20.0791	7.58905	8.37976	8.84171	9.29301	7.01324	42.6505	41.5541
chromosome1	3947930	3950178	-	SPAC2F3.13c		queuine tRNA-ribosyltransferase (predicted)	1950	73.3533	29.1293	91.0528	104.979	101.869	36.7727	64.5832	58.753	41.2312	18.0451	20.3832	21.8245	23.2325	16.7538	92.5986	87.9475
chromosome1	3950520	3951515	-	SPAC2F3.14c	saf2	splicing associated factor Saf2	996	18.0782	0	23.3943	22.1557	22.2847	1.24653	5.64096	10.9804	8.43018	1.51781	2.2648	2.57417	2.87641	0.584436	17.0943	18.6347
chromosome1	3954471	3956415	+	SPAC2F3.15	lsk1	P-TEFb-associated cyclin-dependent protein kinase Lsk1	1782	26.7361	15.685	26.0687	27.434	31.7644	16.8282	30.2194	30.1311	27.9473	16.8646	17.2125	16.5642	15.9309	14.6109	28.2876	31.237
chromosome1	3957143	3958606	+	SPAC2F3.16		ubiquitin-protein ligase E3 (predicted)	1278	48.6931	19.7183	55.1975	50.976	55.538	19.9445	30.277	47.4083	36.8884	23.779	29.8954	28.7635	27.6578	26.6893	44.6322	52.913
chromosome1	3959898	3961508	+	SPAC11G7.01		sequence orphan	1611	126.447	36.2996	87.7919	65.8186	72.6238	39.2658	123.238	134.367	196.602	57.6768	71.7942	72.4124	73.0165	84.1588	83.4164	92.56
chromosome1	3963323	3965870	+	SPAC11G7.02	pub1	HECT-type ubiquitin-protein ligase E3 Pub1	2304	211.674	87.8361	215.982	197.875	219.968	101.592	196.743	203.84	203.857	136.097	149.25	151.876	154.441	135.2	197.528	214.761
chromosome1	3966835	3967905	+	SPAC11G7.03	idh1	isocitrate dehydrogenase (NAD+) subunit 1 Idh1	1071	99.8928	27.7849	135.228	108.947	122.144	46.745	29.9316	54.9021	35.7644	19.2256	33.519	32.4569	31.4192	16.559	84.7306	100.432
chromosome1	3969009	3969395	+	SPAC11G7.04	ubi1	ribosomal-ubiquitin fusion protein Ubi1 (predicted)	387	861.408	256.039	1111.71	1269.47	1139.47	223.337	472.191	631.296	407.143	249.427	304.842	295.078	285.539	197.734	1025.12	975.384
chromosome1	3969833	3970789	-	SPAC11G7.05c		mitochondrial [acyl-carrier protein] S- malonyltransferase Mct1 (predicted)	957	24.1829	7.61843	28.7525	27.3449	28.0916	9.349	17.2682	24.1465	15.8896	5.05937	11.324	9.62515	7.96544	7.59767	24.2566	26.8178
chromosome1	3971942	3973234	-	SPAC11G7.06c	mug132	S. pombe specific UPF0300 family protein 3	1293	7.73223	2.68886	7.62918	8.07205	9.2067	3.11633	10.0731	9.2631	7.91926	5.9026	4.98256	5.93178	6.85912	6.81843	8.68534	9.22491
chromosome1	3974310	3976079	+	SPAPB18E9.01	trm5	tRNA (guanine) methyltransferase Trm5 (predicted)	1353	42.8721	36.7477	52.616	63.1858	59.6202	55.4707	30.277	37.1565	25.1883	26.4774	27.4041	28.6516	29.8704	23.5723	53.1	52.3669
chromosome1	3976370	3980689	-	SPAPB18E9.02c	ppk18	serine/threonine protein kinase Ppk18 (predicted)	3957	118.316	36.2996	122.053	71.0332	104.152	44.8752	56.9277	121.929	111.534	57.5081	139.059	136.431	133.864	132.862	66.7101	109.892
chromosome1	3982702	3985104	-	SPAPB18E9.04c		sequence orphan	2403	67.049	15.2369	41.7212	17.9459	40.9959	17.4515	44.0916	69.3692	113.015	13.6603	21.5156	19.4741	17.4797	29.2218	25.959	50.1573
chromosome1	3986648	3986920	-	SPAPB18E9.05c		dubious	273	163.838	108.451	111.439	97.7295	95.2642	59.2103	179.129	137.698	258.934	98.8263	74.059	74.3151	74.5653	157.993	122.677	108.965
chromosome1	3987239	3990349	-	SPAPB15E9.01c	SPAPB18E9.06c	sequence orphan	3111	1041.28	942.445	809.664	707	530.068	471.813	932.773	658.981	1461.64	545.737	410.382	411.531	412.654	876.265	776.195	571.693
chromosome1	3991878	3992444	-	SPAPB15E9.02c		dubious	567	2.25472	14.7236	3.49709	3.67013	2.71142	6.04569	0.0575608	0.0520399	0	0.337291	0.67944	1.00728	1.32757	0.584436	2.56295	1.85274
chromosome1	3994002	3994271	+	SPAPB15E9.06		dubious	270	0.981352	0	1.29687	1.17435	1.86119	0	0.345365	0.520399	0.408736	0	0	0.11192	0.221262	0	0.920282	1.42827
chromosome1	3996423	4000424	-	SPAPB15E9.03c	Tf2-5	retrotransposable element	4002	75.6859	7.21675	86.6474	109.569	89.8682	7.94425	51.6397	66.4807	55.7921	18.78	20.6118	21.5922	22.5501	18.1132	91.815	82.3166
chromosome1	4001886	4003514	+	SPAC27E2.01		alpha-amylase homolog (predicted)	1476	16.7023	13.8924	19.5712	18.62	19.2199	14.9584	10.2458	19.3588	11.4957	12.6484	12.2299	14.2139	16.1521	8.96136	16.0535	19.2648
chromosome1	4004507	4005508	+	SPAC27E2.02		IMPACT homolog, translational regulator (predicted)	843	18.659	4.48143	23.6195	29.5174	24.9152	3.11633	13.8722	14.5712	9.65638	6.23989	5.43552	5.59602	5.75281	4.8703	24.7224	21.5752
chromosome1	4005850	4007028	-	SPAC27E2.03c		GTP binding protein (predicted)	1179	419.428	186.876	479.709	559.481	498.713	184.487	414.15	362.51	310.026	148.071	133.397	132.29	131.208	108.316	514.94	454.734
chromosome1	4008511	4008693	+	SPAC27E2.13		dubious	183	0.0181508	0	0.0281519	0.0508743	0	0	0	0.0520399	0	0	0	0	0	0	0.0352824	0.0168031
chromosome1	4009573	4009818	-	SPAC27E2.11c		sequence orphan	246	414.691	457.554	453.443	530.288	516.891	345.913	465.437	362.406	344.36	344.543	397.925	382.096	366.631	326.116	510.412	467.009
chromosome1	4010686	4011249	-	SPAC27E2.04c	mug155	dubious	564	1.86495	0.448143	2.49842	1.44992	2.01505	0	0.834632	1.32702	0.715288	0.252968	0.45296	0.447681	0.442524	0.0974061	1.26134	1.79289
chromosome1	4010913	4011317	+	SPAC27E2.12		sequence orphan	231	0.0272262	0	0.014076	0.0254371	0.0248159	0	0	0.0520399	0.051092	0.337291	0.22648	0.11192	0	0	0.0176412	0.0336062
chromosome1	4012522	4012677	-	SPAC27E2.14		sequence orphan	105	1.96028	0	2.44922	2.4674	1.86119	0	1.49658	2.23771	1.07293	0.674582	0.90592	1.34304	1.7701	0.194812	2.16987	1.98277
chromosome1	4015050	4016487	+	SPAC27E2.05	cdc1	DNA polymerase delta small subunit Cdc1	1389	49.724	22.4072	48.8577	44.8075	46.7036	22.4376	47.1423	48.5532	51.2963	35.9215	36.6898	35.5907	34.5169	32.9233	45.5231	47.3008
chromosome1	4016578	4018197	-	SPAC27E2.06c		mitochondrial methionine-tRNA ligase (predicted)	1620	28.9656	3.58514	39.0984	32.8139	38.3158	13.7119	9.26729	17.9017	10.576	8.76957	16.986	14.5496	12.1694	9.15617	25.5974	31.7243
chromosome1	4020082	4021251	+	SPAC27E2.07	pvg2	galactose residue biosynthesis protein Pvg2	1170	20.6102	8.96286	17.3557	17.9841	22.5825	9.97226	29.4136	32.0045	26.5167	7.92634	8.15328	7.1629	6.19534	8.37692	21.487	25.6248
chromosome1	4022492	4026493	+	SPAC27E2.08	Tf2-6	retrotransposable element	4002	75.6153	7.21675	86.538	109.359	89.8129	7.94425	51.6397	66.4807	55.7921	18.78	20.6118	21.5922	22.5501	18.1132	91.6689	82.2792
chromosome1	4027114	4034046	+	SPAC27E2.09	mak2	histidine kinase Mak2	6933	152.674	86.4916	148.457	124.65	149.35	120.914	136.304	162.208	160.327	94.9475	120.714	124.008	127.226	124.485	128.222	153.502
chromosome1	4034287	4035782	-	SPAC27E2.10c	rfc3	DNA replication factor C complex subunit Rfc3	1029	35.3819	16.5813	46.1504	53.8504	48.4407	17.4515	10.5336	18.4221	15.8385	15.3467	25.8187	23.6152	21.4624	17.7279	40.5747	38.748
chromosome1	4036723	4037586	-	SPAPJ698.02c	rps002	40S ribosomal protein S0B	864	2225.38	809.571	2148.17	2510.66	2013.42	514.195	2814.58	2554.3	2365.51	1771.12	1581.74	1582.89	1584.02	1303.1	2603.8	2188.07
chromosome1	4038144	4041764	-	SPAPJ698.03c	prp12	U2 snRNP-associated protein Sap130 (predicted)	3621	100.492	79.7695	122.165	123.809	137.145	95.3598	56.6399	84.4087	61.1571	47.3894	69.5294	72.8601	76.1142	52.0148	103.223	120.117
chromosome1	4042034	4044419	-	SPAC19G12.01c	cut20	anaphase-promoting complex subunit Apc4	2160	20.727	14.3406	24.8563	23.6438	24.3692	24.3074	11.2244	19.4629	13.2328	4.72208	7.24736	7.05098	6.85912	4.67549	19.8375	22.785
chromosome1	4044900	4047498	-	SPAC19G12.02c	pms1	MutL family mismatch-repair protein Pms1	2385	46.6112	8.96286	60.0763	55.6946	57.9576	9.349	19.8585	28.4138	22.1739	13.8289	17.439	18.1311	18.8073	14.8057	44.7116	48.4182
chromosome1	4048141	4049103	+	SPAC19G12.03	cda1	chitin deacetylase Cda1	963	44.1971	38.0922	44.7898	38.6263	43.0556	38.0193	38.6233	49.4379	43.1216	44.8597	52.7698	54.2814	55.758	49.8719	38.6254	45.1164
chromosome1	4049619	4050194	+	SPAC19G12.04		ureidoglycolate hydrolase (predicted)	576	6.33462	2.24072	7.62918	7.98726	9.03299	2.49307	3.91414	5.56827	3.98517	3.03562	3.17072	2.79801	2.43388	2.33775	6.73893	7.91427
chromosome1	4051128	4052003	+	SPAC19G12.05		mitochondrial citrate transporter (predicted)	876	134.071	56.0179	102.656	142.308	119.836	40.5123	234.848	170.535	191.084	89.3822	84.0241	81.8138	79.6544	76.3664	170.67	136.206
chromosome1	4052852	4053247	-	SPAC19G12.06c	hta2	histone H2A beta	396	372.902	92.7656	234.736	291.857	257.639	62.6383	853.023	588.181	623.654	574.66	409.589	412.426	415.198	396.638	463.843	364.367
chromosome1	4053810	4056017	-	SPAC19G12.07c	rsd1	RNA-binding protein Rsd1 (predicted)	1812	51.001	12.0999	58.7489	54.2326	62.4432	17.4515	31.2555	38.7697	36.9395	26.1401	26.9511	28.4278	29.8704	26.6893	47.1906	54.7993
chromosome1	4056958	4058289	+	SPAC19G12.08	scs7	sphingosine hydroxylase Scs7	1044	107.489	83.3546	65.5096	58.9124	65.4396	60.4569	158.983	123.751	183.676	181.969	165.557	163.628	161.743	201.631	89.5819	84.2677
chromosome1	4060252	4061106	+	SPAC19G12.09		NADH/NADPH dependent indole-3-acetaldehyde reductase AKR3C2	855	186.808	14.7887	161.846	61.6851	140.408	26.8005	123.813	293.401	232.111	39.2944	72.9266	78.3442	83.6371	54.7422	80.7261	189.808
chromosome1	4061510	4064518	-	SPAC19G12.10c	cpy1	vacuolar carboxypeptidase Y	3009	2405.19	407.362	1944.08	979.953	526.519	172.645	1508.96	683.023	3242.04	1041.39	457.263	450.927	444.737	1821.49	1142.08	577.053
chromosome1	4066258	4066971	-	SPAC19G12.17	new10	enhancer of rudimentary homolog	315	18.2657	5.82586	22.6717	23.8092	21.9373	11.2188	9.61266	14.363	10.2695	7.08311	15.1742	12.7589	10.3993	7.59767	19.4582	19.4916
chromosome1	4067434	4068186	+	SPAC19G12.11	coq9	ubiquinone biosynthesis protein Coq9 (predicted)	753	77.7942	40.781	54.9526	47.1859	63.2061	47.9915	103.84	120.472	119.249	86.3465	100.331	98.9376	97.5766	82.2107	64.5491	81.6968
chromosome1	4068756	4069640	+	SPAC19G12.12	dlp1	decaprenyl diphosphate synthase subunit 2 Dlp1	885	35.8841	9.41101	39.8069	32.8902	37.0564	13.7119	22.6214	34.3463	28.7648	11.4679	23.101	23.3913	23.675	16.7538	29.743	36.1813
chromosome1	4069876	4070756	-	SPAC19G12.13c	poz1	Pot1 associated protein Poz1	750	13.3953	2.24072	15.5962	15.2877	15.9566	8.72573	8.74925	11.2927	9.40092	9.27551	11.777	11.5278	11.2844	8.57173	13.2838	14.4507
chromosome1	4072376	4074753	+	SPAC19G12.14	its3	1-phosphatidylinositol-4-phosphate 5-kinase Its3	2229	74.7909	33.1626	83.0351	79.1387	91.2812	27.4237	55.3735	60.5744	59.8287	29.8503	35.7838	35.7026	35.6232	30.7803	71.8552	81.3663
chromosome1	4075267	4077720	-	SPAC19G12.15c	tpp1	trehalose-6-phosphate phosphatase Tpp1	2454	268.922	131.754	303.872	239.652	304.615	200.692	152.076	285.751	205.492	143.855	239.842	239.845	239.848	164.421	212.812	298.524
chromosome1	4078938	4080950	-	SPAC19G12.16c	adg2	conserved fungal protein Adg2	2013	408.391	185.531	350.912	268.095	349.669	165.166	274.968	540.174	512.708	136.603	265.888	264.803	263.744	208.059	270.201	411.181
chromosome1	4081483	4082775	-	SPAC23A1.02c		phosphoprotein phosphatase (predicted)	1293	23.0061	15.685	15.3006	15.186	16.7632	16.2049	28.0321	28.4138	36.9906	20.5748	20.6097	24.0629	27.4365	30.1959	19.123	20.525
chromosome1	4083686	4084430	+	SPAC23A1.03	apt1	adenine phosphoribosyltransferase (APRT) (predicted)	567	224.679	247.375	143.139	186.887	151.278	107.202	448.744	329.985	372.665	341.001	246.863	251.037	255.115	269.815	267.14	208.98
chromosome1	4085020	4087440	-	SPAC23A1.04c	mnl1	alpha mannosidase Mnl1 (predicted)	2364	39.6957	21.959	40.5107	38.4228	42.7206	26.8005	31.6009	47.4083	38.2168	16.0213	21.2891	21.4887	21.6837	19.2864	36.332	44.2342
chromosome1	4088871	4089176	+	SPAC23A1.05		serine palmitoyl transferase A subunit (predicted)	306	32.018	11.2036	19.453	17.8823	22.3591	13.0886	50.5384	49.4379	54.8217	42.6673	44.3901	40.9628	37.6146	39.5469	27.8907	31.1026
chromosome1	4090158	4092079	-	SPAC23A1.06c	cmk2	MAPK-activated protein kinase Cmk2	1515	25.7015	15.2369	28.0956	29.2146	28.3646	11.8421	22.3912	24.0424	21.3564	13.6603	15.8536	14.7735	13.7182	17.9227	27.1233	26.969
chromosome1	4092329	4093084	+	SPAC23A1.07		ubiquitin-protein ligase E3 (predicted)	756	22.2892	8.51472	25.1678	28.4387	23.5999	6.85593	18.0165	18.7344	17.0647	9.10686	12.2299	12.9828	13.7182	10.7147	25.2445	22.0289
chromosome1	4093429	4093767	-	SPAC23A1.08c	rpl3401	60S ribosomal protein L34	339	970.477	710.979	1123.16	1396.68	1159.16	687.463	747.945	952.2	693.369	587.898	692.576	704.874	716.889	481.965	1197.85	1092.34
chromosome1	4094177	4094542	+	SPAC23A1.09		RNA-binding protein (predicted)	366	18.4956	5.37772	21.4518	18.391	18.8601	9.97226	12.6634	18.7864	13.1306	9.44415	15.8536	15.445	15.0458	12.0784	16.6356	18.8363
chromosome1	4095202	4096584	+	SPAC23A1.10	tef102	translation elongation factor EF-1 alpha Ef1a-b	1383	4639.46	3122.59	6289.62	6153.54	5731.9	2850.93	3362.94	2005.32	1644.64	2474.68	1630.35	1617.64	1605.22	1187.02	5298.28	4528.63
chromosome1	4097334	4097982	+	SPAC23A1.11	rpl1602	60S ribosomal protein L13/L16 (predicted)	594	1179.63	395.038	1465.82	1623.19	1344.68	351.834	1153.86	920.429	660.236	474.4	368.256	364.972	361.764	239.619	1479.35	1207.69
chromosome1	4098303	4100123	-	SPAC23A1.12c	frs1	phenylalanine-tRNA ligase beta subunit Frs1 (predicted)	1770	425.922	186.876	389.25	388.616	395.382	181.994	518.047	475.853	492.476	468.329	404.04	409.069	413.981	403.261	428.284	421.365
chromosome1	4100755	4101318	-	SPAC23A1.20	new11	conserved gene with no initiator methionine	564	14.8292	4.92957	16.0748	16.9411	16.6763	7.4792	10.4185	14.7273	12.5686	8.09499	11.777	12.3112	12.8332	7.79249	14.9421	16.047
chromosome1	4101759	4102955	-	SPAC23A1.14c		uncharacterised trans-sulfuration enzyme (predicted)	1197	71.2146	13.4443	60.9912	49.1191	63.0076	17.4515	68.9003	92.3188	89.7686	25.8028	45.749	45.2158	44.6949	41.1054	55.1816	72.4719
chromosome1	4103942	4104622	-	SPAC23A1.15c	sec20	SNARE Sec20 (predicted)	681	24.6306	13.8924	25.8435	24.1907	27.4836	22.4376	17.4409	28.8301	22.4294	19.3942	21.5156	22.9437	24.3388	16.559	22.122	27.9184
chromosome1	4105116	4105709	-	SPAC23A1.16c	rtr1	RNA polymerase II CTD phosphatase Rtr1 (predicted)	594	5.46338	3.137	6.16528	5.34816	6.40251	3.7396	3.51121	6.40091	4.18954	4.55343	3.17072	4.02913	4.86777	2.53256	4.78517	6.40199
chromosome1	4106827	4111662	+	SPAC23A1.17		WIP (Wiskott-Aldrich syndrome protein- Interacting Protein) homolog (predicted)	4836	189.095	66.7733	208.127	187.599	210.017	67.3128	122.029	152.633	154.553	17.0332	29.4424	28.8754	28.3215	20.6501	167.503	191.488
chromosome1	4112685	4113596	-	SPAC23A1.18c	mrp51	mitochondrial ribosomal protein subunit L51-b (predicted)	912	43.6728	5.37772	41.9777	31.4708	39.4995	7.4792	32.6945	43.5574	46.7492	21.5866	25.5922	24.9582	24.3388	20.0657	31.8459	40.8097
chromosome1	4113815	4117181	-	SPAC23A1.19c		RecQ type DNA helicase Hrq1 (predicted)	3192	64.6228	25.5442	81.2559	83.2642	91	25.5539	36.436	49.6981	34.436	15.5154	18.7978	22.0483	25.2239	20.4553	68.9124	77.664
chromosome1	4117287	4118973	-	SPAC26H5.02c		DNA replication ATPase (predicted)	1515	16.5535	1.34443	22.1274	22.8892	22.4832	4.36287	6.84974	11.0325	6.43759	4.55343	5.662	5.59602	5.53155	4.09106	17.9734	18.7859
chromosome1	4119899	4121638	+	SPAC26H5.03	pcf2	CAF assembly factor (CAF-1) complex subunit B, Pcf2	1539	20.8552	7.61843	27.8704	31.0079	29.7419	11.2188	8.57656	14.7793	8.12362	4.21614	5.20904	5.81986	6.4166	2.53256	24.1331	24.9106
chromosome1	4122149	4124518	+	SPAC26H5.04		vacuolar import and degradation protein Vid28 (predicted)	2370	41.7211	38.0922	49.1979	48.0825	54.1938	49.8613	29.0107	44.338	28.1517	14.1662	23.101	24.1748	25.2239	20.4553	42.2374	51.0115
chromosome1	4125212	4128667	+	SPAC26H5.05		IPT/TIG ankyrin repeat containing transcription regulator of fatty acid biosynthesis (predicted)	3456	83.8203	59.603	100.108	84.6802	108.235	58.5871	47.6604	69.0569	54.2597	84.4914	130.679	131.506	132.315	99.3542	73.3344	95.5846
chromosome1	4129529	4131314	+	SPAC26H5.06	pot1	telomere end-binding protein Pot1	1668	24.6004	9.85915	30.8921	35.0015	33.6256	11.8421	12.1453	18.318	13.1817	9.95009	15.1742	15.5569	15.9309	9.35098	27.9966	28.6829
chromosome1	4131566	4133463	-	SPAC26H5.07c		seven transmembrane receptor protein (predicted)	1518	419.132	175.672	307.945	263.999	214.41	144.598	476.834	304.433	620.921	307.61	229.877	224.4	219.049	401.703	329.229	243.477
chromosome1	4134622	4135587	-	SPAC26H5.08c	bgl2	glucan beta-glucosidase Bgl2 (predicted)	966	82.822	25.9923	73.1951	27.116	37.5217	28.6703	48.1208	52.6123	100.294	45.3657	49.5991	51.1476	52.6604	93.7046	33.5535	42.3943
chromosome1	4137573	4138682	-	SPAC26H5.09c		gfo/idh/mocA family oxidoreductase (predicted)	1110	312.284	11.6517	378.362	197.367	362.734	18.0747	210.155	249.896	192.361	151.106	173.257	171.462	169.708	120.784	201.286	326.3
chromosome1	4141740	4142213	-	SPAC26H5.10c	tif51	translation elongation factor eIF5A (predicted)	474	826.623	775.064	1080.82	1363.96	1111.31	725.794	384.794	514.805	365.282	388.644	439.711	443.932	448.056	293.777	1063.87	918.702
chromosome1	4144166	4147113	+	SPAC26H5.11	mug56	spore wall assembly protein (predicted)	2898	78.968	19.7183	80.3644	71.3003	85.3469	26.1772	61.1872	71.2946	76.4336	38.6198	49.1462	50.2522	51.3328	43.2483	68.2008	80.8096
chromosome1	4147739	4151203	+	SPAC26H5.12	rpo41	mitochondrial RNA polymerase Rpo41	3465	73.1022	54.2253	98.9119	91.0395	102.266	52.9777	27.5716	36.9483	26.2613	13.1544	19.7038	18.9145	18.1435	9.35098	71.5879	81.1759
chromosome1	4151695	4152494	-	SPAC26H5.13c	kei1	inositol phoshorylceramide synthase regulatory subunit Kei1 (predicted)	711	24.4672	10.7554	20.5791	20.3243	22.8803	9.97226	34.8243	29.6627	31.5237	10.962	12.0034	11.0801	10.1781	8.37692	24.7682	25.0703
chromosome1	4155473	4155973	+	SPAC25B8.01	dap1	cytochrome P450 regulator Dap1	501	32.2358	12.548	27.4763	24.7503	18.736	12.4653	31.4282	27.5811	40.8736	21.7553	17.439	16.4523	15.4883	24.7411	26.797	21.592
chromosome1	4156539	4157342	+	SPAC25B8.02	sds3	Clr6 histone deacetylase complex subunit Sds3	804	16.4355	4.48143	20.6495	20.3751	19.8589	8.72573	8.69168	11.5529	8.78782	2.86697	1.58536	2.57417	3.54019	1.5585	16.7944	17.177
chromosome1	4158828	4160378	+	SPAC25B8.03	psd2	phosphatidylserine decarboxylase Psd2	1551	71.151	34.9552	57.0077	40.2797	42.8075	42.3821	65.792	67.4437	96.8193	33.0545	41.4458	40.0675	38.7209	52.7941	48.0987	50.7622
chromosome1	4160852	4161988	-	SPAC25B8.04c		mitochondrial splicing suppressor (predicted)	1137	28.1443	12.9962	26.8734	24.9793	28.6872	23.0609	29.9316	35.4392	30.4508	10.7933	11.777	13.0947	14.382	12.0784	26.4971	30.8673
chromosome1	4162800	4164152	+	SPAC25B8.05		tRNA-pseudouridine synthase (predicted)	1353	32.6169	16.1332	43.6637	49.984	43.676	11.2188	13.9297	18.5262	12.5686	6.07124	7.24736	7.1629	7.08039	5.45474	38.9341	35.5554
chromosome1	4164278	4165774	-	SPAC25B8.06c		mitochondrial serine-tRNA ligase (predicted)	1440	24.7032	1.79257	34.4298	36.6676	37.7946	1.24653	8.11608	12.5937	7.05069	4.04749	7.9268	8.05826	8.1867	5.06512	27.9172	29.6575
chromosome1	4166830	4167156	+	SPAC25B8.20		sequence orphan	219	2.2507	0	2.61813	3.17964	3.02754	0	1.15122	1.66528	1.58385	0.674582	0.90592	1.00728	1.10631	0.584436	2.55797	2.58768
chromosome1	4167311	4167652	-	SPAC25B8.07c		hypoxia induced family protein	342	10.8542	9.85915	8.19222	8.54688	8.98336	12.4653	15.4263	16.4966	15.6852	15.1781	16.533	15.2212	13.9395	15.585	10.6553	11.4093
chromosome1	4168212	4169984	+	SPAC25B8.08		conserved fungal protein	1773	33.6425	12.548	38.6386	27.9554	33.8489	11.2188	20.2614	32.0566	24.5752	18.7197	28.9894	27.0847	25.2239	18.5072	25.5974	33.2702
chromosome1	4170714	4171469	+	SPAC25B8.09		trans-aconitate 3-methyltransferase (predicted)	756	24.8847	8.06658	28.4335	21.7869	24.1831	15.5817	12.8936	22.9496	18.4442	12.9857	14.9477	14.7735	14.6033	10.9095	19.0613	23.7848
chromosome1	4172176	4172946	+	SPAC25B8.10		trans-aconitate 3-methyltransferase (predicted)	771	55.3417	43.918	57.9367	49.8568	69.621	48.6148	51.5169	67.0274	50.6321	60.0378	68.6234	69.7264	70.8039	53.963	50.3656	68.7836
chromosome1	4174059	4176069	+	SPAC25B8.11		transcription factor (predicted)	1965	107.341	43.918	90.1378	83.065	96.4801	46.745	129.224	132.494	138.561	77.7456	92.1774	84.8356	77.663	86.8862	97.2118	108.108
chromosome1	4177021	4177932	-	SPAC25B8.12c		nucleotide-sugar phosphatase (predicted)	912	489.009	339.244	415.002	248.305	516.357	375.206	375.009	563.592	623.322	503.913	866.06	867.606	869.117	848.017	287.137	531.609
chromosome1	4180541	4181734	-	SPAC25B8.13c	isp7	2-OG-Fe(II) oxygenase superfamily protein	1194	23.5234	12.548	15.6525	18.302	24.1087	13.7119	44.5521	41.1115	37.8081	53.7979	60.4702	60.7727	61.0683	40.9106	26.3471	29.5987
chromosome1	4185523	4186434	+	SPAC25B8.14	mal2	kinetochore protein, CENP-O ortholog Mal2	912	14.8836	9.41101	16.6941	23.275	21.5278	9.97226	17.6136	18.4221	11.5979	5.39666	6.34144	6.82714	7.30165	4.67549	21.5399	20.525
chromosome1	4186512	4187225	-	SPAC25B8.15c		wybutosine biosynthesis protein Tyw3 (predicted)	714	14.2484	0.448143	18.6647	23.046	17.8426	0.623267	6.96486	7.7019	6.23322	4.38479	4.75608	4.92449	5.08903	2.92218	18.1175	14.5683
chromosome1	4187547	4189643	+	SPAC25B8.16		RNase P and RNase MRP subunit (predicted)	2097	39.2601	11.6517	49.66	55.453	52.0266	11.2188	19.2829	26.6444	20.3857	4.89072	6.7944	6.71522	6.63786	4.28587	44.3676	43.8309
chromosome1	4190353	4191240	+	SPAC25B8.17		peptidase family A22	888	43.4802	32.2663	38.6949	45.5579	34.7671	26.8005	57.2155	46.1594	52.1649	36.0902	32.3866	29.9946	27.6578	32.5336	49.1307	38.4455
chromosome1	4191613	4191978	+	SPAC25B8.18		mitochondrial electron carrier (predicted)	366	8.38566	3.137	8.22037	5.5453	9.43005	0	4.31706	10.8763	8.68564	4.55343	8.37976	8.72978	9.07175	3.31181	5.16887	9.89704
chromosome1	4192642	4194210	-	SPAC25B8.19c		transcription factor zf-C2H2 type (predicted)	1569	16.2994	17.0294	13.0344	11.0736	12.4824	8.72573	17.2107	17.3813	22.225	12.4798	16.7595	16.0046	15.2671	16.9487	12.9545	14.0642
chromosome1	4195642	4195959	+	SPAC683.03		sequence orphan	318	0.0363016	0	0.0563039	0.0254371	0.0496318	0	0	0	0	0	0	0	0	0	0.0176412	0.0336062
chromosome1	4197659	4198315	-	SPAC683.02c		zf-CCHC type zinc finger protein	657	22.0532	10.3073	27.2792	44.8202	31.3921	6.85593	19.3404	14.2069	12.5686	14.1662	7.9268	8.84171	9.73553	8.18211	37.0112	25.8432
chromosome1	4200185	4205338	+	SPAC694.02		DEAD/DEAH box helicase	5154	479.283	649.808	463.935	411.942	506.359	668.142	462.559	476.061	507.139	466.811	583.865	588.925	593.867	570.994	427.455	496.576
chromosome1	4205765	4206580	+	SPAC694.03		conserved fungal protein	750	13.4316	7.17029	17.3698	19.0143	17.8426	3.11633	7.71315	10.3039	6.28431	7.7577	5.88848	6.82714	7.74417	3.70143	15.5507	15.4085
chromosome1	4206795	4208112	-	SPAC694.04c		conserved eukaryotic protein	975	127.101	88.2842	121.433	147.643	124.576	79.7781	184.137	139.051	137.386	63.2421	55.2611	55.7363	56.2006	49.8719	158.828	129.25
chromosome1	4208475	4208847	-	SPAC694.05c	rps2502	40S ribosomal protein S25 (predicted)	270	881.42	315.941	1047.08	1308.1	1030.21	271.744	508.205	790.876	580.762	437.382	580.808	574.879	569.086	393.715	1062.95	952.93
chromosome1	4209284	4212343	-	SPAC694.06c	mrc1	mediator of replication checkpoint 1	3060	82.0203	10.7554	101.99	88.6611	95.3841	11.2188	39.6018	59.3255	45.7784	20.9121	32.3866	34.3595	36.287	22.4034	73.6255	83.7412
chromosome1	4212706	4216803	-	SPAC1F7.01c	spt6	transcription elongation factor Spt6 (predicted)	4098	268.318	65.877	351.611	323.493	372.426	71.0524	106.43	153.049	117.154	35.2469	58.2054	59.4297	60.6258	44.2224	256.967	301.592
chromosome1	4217418	4219154	-	SPAC1F7.02c	has1	ATP-dependent RNA helicase Has1 (predicted)	1737	176.362	94.5582	209.746	269.655	244.027	44.8752	132.563	123.022	115.774	105.741	94.8951	94.5727	94.2577	79.873	227.639	204.956
chromosome1	4220001	4222133	+	SPAC1F7.03	pkd2	TRP-like ion channel Pkd2	2133	109.428	108.451	86.3092	65.5388	65.6753	83.5177	101.307	99.9166	151.386	152.287	132.264	133.073	133.864	225.398	76.501	76.7315
chromosome1	4222648	4222893	-	SPAC1F7.14c	tam6	mitochondrial conserved protein	246	8.2223	15.2369	8.83971	9.36087	7.46959	8.10247	8.63412	8.79474	7.10178	4.89072	4.98256	5.93178	6.85912	4.28587	9.13813	7.89747
chromosome1	4224180	4225119	+	SPAC1F7.04	rho1	Rho family GTPase Rho1	609	411.197	166.709	316.386	293.71	312.854	196.952	553.16	488.863	583.266	487.048	376.41	379.746	383.005	403.651	373.226	369.685
chromosome1	4226982	4229733	+	SPAC1F7.05	cdc22	ribonucleoside reductase large subunit Cdc22	2436	743.474	160.435	752.192	613.798	726.734	139.612	370.577	759.834	727.652	248.246	475.155	488.308	501.159	428.782	539.256	737.422
chromosome1	4230850	4231605	+	SPAC1F7.06		ThiJ domain protein	756	0.145206	5.37772	0.168912	0.183147	0.0496318	0.623267	0.0575608	0	0.102184	0.505937	0.22648	0.447681	0.663786	0.194812	0.144658	0.0336062
chromosome1	4233303	4234496	-	SPAC1F7.07c	fip1	iron permease Fip1	1194	31.0378	73.0473	20.4102	7.96182	17.2719	136.495	11.6848	27.9975	50.3256	13.323	30.8013	30.4423	30.0916	54.3526	9.10285	20.7351
chromosome1	4235639	4237507	+	SPAC1F7.08	fio1	iron transport multicopper oxidase Fio1	1869	33.5245	182.842	19.9316	4.32431	10.7205	198.822	8.00095	17.6415	58.1938	36.7647	41.6723	43.0893	44.4737	244.879	5.45113	12.9552
chromosome1	4242016	4243044	-	SPAC1F7.09c		allantoicase (predicted)	1029	17.942	12.548	18.2284	14.6009	18.7112	13.0886	17.8439	18.8384	17.4224	10.6247	7.9268	8.2821	8.62922	9.15617	15.5948	18.7523
chromosome1	4243969	4244685	+	SPAC1F7.10		hydantoin racemase family (predicted)	717	19.4213	13.4443	18.2706	17.9077	18.1404	10.5955	22.2185	27.0607	21.5097	10.7933	13.3623	13.4304	13.497	11.1043	19.2289	21.0207
chromosome1	4245302	4247797	-	SPAC1F7.11c		transcription factor, zf-fungal binuclear cluster type (predicted)	2349	38.1076	17.0294	36.4427	31.9363	39.7799	14.9584	36.3209	40.0187	41.129	42.836	50.7315	55.2886	59.7408	52.2097	33.2801	39.857
chromosome1	4249066	4250088	+	SPAC1F7.12	yak3	aldose reductase ARK13 family YakC	1023	118.016	16.5813	101.741	62.6517	90.3547	32.4099	101.825	146.596	147.554	85.8406	127.735	126.806	125.898	106.757	74.6575	108.515
chromosome1	4250657	4251418	-	SPAC1F7.13c	rpl801	60S ribosomal protein L8 (predicted)	762	2205.89	1035.06	2112.6	2608.38	1981.3	684.866	3062.9	2767.72	2375.21	2101.89	1916.7	1890.63	1865.17	1430.02	2747.68	2235.23
chromosome1	4252403	4252918	-	SPAC21E11.03c	pcr1	transcription factor Pcr1	516	18.5909	2.24072	16.2507	12.6677	19.5301	1.8698	17.6712	19.1507	22.8381	17.7078	15.4006	17.4596	19.4711	23.9619	14.2012	19.4076
chromosome1	4254860	4255489	+	SPAC21E11.04	ppr1	L-azetidine-2-carboxylic acid acetyltransferase	630	40.3855	20.6146	36.9917	65.6405	37.2487	23.6841	55.3735	56.151	46.5448	63.5794	56.3935	54.0575	51.7753	44.612	62.4939	43.3521
chromosome1	4255729	4257484	-	SPAC21E11.05c	cyp8	cyclophilin family peptidyl-prolyl cis-trans isomerase Cyp8	1551	27.8977	14.3406	34.6832	37.9988	39.0354	9.97226	13.6995	19.4629	15.5831	12.9857	15.4006	14.3258	13.2757	11.6887	30.5516	32.7157
chromosome1	4257736	4259139	+	SPAC21E11.06	tif224	translation initiation factor eIF2B delta subunit (predicted)	1404	97.996	40.3329	123.193	144.839	126.983	56.094	59.9784	65.206	52.2671	53.292	52.0904	51.4833	50.8903	43.8327	118.831	107.036
chromosome1	4260101	4261133	+	SPAC21E11.07		iron-sulphur cluster biogenesis protein (predicted)	978	23.7412	6.72215	29.2217	27.4212	29.0098	8.72573	11.8575	19.9313	13.7948	9.44415	15.4006	14.4377	13.497	11.8835	22.6513	26.0784
chromosome1	4261888	4263699	+	SPAC21E11.08	lcb2	serine palmitoyltransferase Lcb2 (predicted)	1812	322.857	118.758	259.547	261.608	134.155	53.6009	346.343	171.003	437.756	130.532	79.268	82.0376	84.7434	149.031	287.578	146.053
chromosome1	4264024	4264549	-	SPAC2C4.03c	smd2	Sm snRNP core protein Smd2	348	30.4933	4.92957	32.4873	40.2161	38.9114	2.49307	29.6438	30.8597	26.8744	28.3325	22.648	22.8317	23.0113	21.4293	36.9759	36.3115
chromosome1	4265722	4266099	-	SPAC2C4.04c		conserved eukaryotic protein	378	28.4423	3.137	32.0932	32.763	36.6035	9.97226	20.3765	30.8076	21.8163	14.1662	20.6097	19.5861	18.586	12.0784	28.9668	34.7321
chromosome1	4267113	4267604	+	SPAC2C4.05		cornichon family protein (predicted)	405	146.876	41.6773	85.9197	100.095	95.715	48.6148	247.684	234.752	257.504	159.033	160.801	153.331	146.033	141.239	145.328	140.609
chromosome1	4269367	4270871	-	SPAC2C4.06c		rRNA methyltransferase (predicted)	1383	23.5416	7.17029	29.9818	32.3052	32.9109	4.98613	10.6488	16.0283	11.8533	8.09499	7.24736	8.05826	8.85048	7.59767	25.6679	27.4597
chromosome1	4271297	4274080	-	SPAC2C4.07c		ribonuclease II (RNB) family (predicted)	2784	49.299	2.24072	61.7677	45.0153	57.7797	4.36287	16.6926	34.8667	26.67	5.73395	8.37976	9.06555	9.73553	7.20805	36.335	50.3814
chromosome1	4275171	4275902	+	SPAC2C4.08		conserved fungal protein	732	5.69934	1.34443	6.98168	5.49442	6.67548	0.623267	2.41755	4.11115	3.37207	1.01187	2.71776	2.68609	2.65515	2.53256	4.55143	5.84749
chromosome1	4276024	4276786	+	SPAC2C4.09		DUF1640 family protein	651	15.5552	2.24072	18.158	14.4737	18.7608	3.11633	9.09461	13.5304	10.8315	3.54156	5.88848	6.71522	7.52291	5.25993	12.8251	17.072
chromosome1	4277153	4277774	-	SPAC2C4.10c		sequence orphan	501	16.5898	7.17029	19.2841	18.391	18.8353	4.36287	9.38241	14.2069	11.7001	4.38479	6.7944	6.6033	6.4166	5.25993	15.6301	17.3408
chromosome1	4278729	4279505	-	SPAC2C4.11c	rbp28	RNA-binding protein Rbp28	726	55.3871	24.1997	61.3009	87.5928	71.4202	16.8282	63.2018	42.7768	44.6544	43.3419	36.9162	33.2403	29.6491	28.4426	80.1175	62.1715
chromosome1	4279873	4280970	-	SPAC2C4.12c		tRNA 2'-phosphotransferase Tpt1 (predicted)	1098	28.6843	12.9962	35.0304	38.5627	37.075	14.3351	15.599	23.0537	17.1669	14.1662	13.5888	13.6543	13.7182	13.2472	31.5248	32.5476
chromosome1	4281493	4282092	+	SPAC2C4.13	vma16	V-type ATPase V0 subunit c'' (predicted)	600	66.3774	65.4289	48.7873	55.7328	46.9021	64.8197	101.825	86.6464	98.301	78.0829	74.9649	73.6436	72.3527	78.8989	69.8591	59.7351
chromosome1	4283515	4284453	-	SPAC2C4.14c	ppk11	PAK-related kinase Ppk11	939	43.0446	3.137	46.9434	45.8886	49.6318	11.8421	36.1482	47.7726	35.9687	33.5605	39.634	37.0456	34.5169	27.6633	42.9034	49.0315
chromosome1	4284918	4286201	-	SPAC2C4.15c	ubx2	UBX domain protein Ubx2	1284	37.1728	13.8924	49.4911	55.7964	53.4038	18.0747	13.9873	22.6373	14.8167	10.2874	12.4564	12.7589	13.0545	10.7147	42.9828	43.4697
chromosome1	4286813	4287415	-	SPAC2C4.16c	rps801	40S ribosomal protein S8 (predicted)	603	2148.86	812.932	1753.11	2117.83	1704.92	668.142	3255.04	2847.34	2867.1	2945.99	2284.16	2289.27	2294.27	2037.83	2466.36	2073.79
chromosome1	4288401	4290923	-	SPAC2C4.17c		MS ion channel protein 2 (predicted)	2523	82.4646	37.1959	65.4338	48.339	63.5039	28.047	75.5198	89.3004	113.373	50.5937	62.735	65.2495	67.7062	69.7428	56.6694	71.8333
chromosome1	4295376	4296269	+	SPAC25G10.01	SPAC2C4.18	RNA-binding protein	894	34.2868	16.1332	28.8276	23.0969	27.2727	11.2188	29.5863	39.7585	44.1946	35.0783	43.9371	42.082	40.2697	47.5342	25.0858	31.3042
chromosome1	4297129	4297905	-	SPAC25G10.02	cce1	mitochondrial cruciform cutting endonuclease Cce1	777	2.3596	1.34443	2.98411	4.85849	3.12681	1.24653	2.35999	2.0816	1.22621	2.19239	1.35888	1.00728	0.663786	1.16887	4.09276	2.78932
chromosome1	4300066	4301058	+	SPAC25G10.03	zip1	transcription factor Zip1	993	273.387	138.924	197.064	178.747	214.534	134.626	386.866	368.286	411.903	363.431	329.755	339.79	349.594	325.921	242.531	264.179
chromosome1	4301402	4303777	-	SPAC25G10.04c	rec10	meiotic recombination protein Rec10	2376	8.2949	2.24072	10.2192	7.35133	9.64098	0.623267	3.10828	5.25603	4.80265	1.51781	2.03832	2.35033	2.65515	1.16887	6.05093	8.22513
chromosome1	4304689	4305780	-	SPAC25G10.05c	his1	ATP phosphoribosyltransferase	933	623.261	161.332	447.391	502.701	457.854	159.556	987.456	897.063	942.443	708.143	620.555	628.656	636.571	606.645	651.269	599.67
chromosome1	4305971	4306326	+	SPAC25G10.06	rps2801	40S ribosomal protein S28 (predicted)	207	460.177	564.884	420.478	511.668	416.647	632.304	613.57	622.033	532.225	483.844	446.166	451.71	457.127	385.728	542.899	482.964
chromosome1	4306719	4309976	-	SPAC25G10.07c	cut7	kinesin-like protein Cut7	3258	35.1218	8.51472	41.5523	35.4	41.5418	11.8421	23.9453	26.3842	23.4512	11.1306	11.5505	11.192	10.8418	10.9095	31.8894	36.6476
chromosome1	4310579	4312756	+	SPAC25G10.08		translation initiation factor eIF3b (p84)	2178	945.465	415.877	1072.1	1184.24	1100.66	352.146	781.273	822.907	715.645	634.276	613.081	616.345	619.534	503.784	1060.74	1010.98
chromosome1	4313221	4318605	-	SPAC25G10.09c	pan1	actin cortical patch component, with EF hand and WH2 motif Panl (predicted)	5385	216.938	133.995	272.032	266.878	284.498	127.146	147.356	137.645	116.95	46.5462	46.8814	47.0065	47.1288	33.5077	230.247	237.081
chromosome1	4319660	4320204	-	SPAC27F1.02c	cdc8	tropomyosin	486	231.477	47.5032	277.832	281.805	290.148	82.8944	140.909	204.257	147.349	108.945	125.017	128.708	132.315	84.3537	238.624	262.414
chromosome1	4320807	4321475	-	SPAC27F1.03c	uch1	ubiquitin C-terminal hydrolase Uch1	669	28.8779	4.03329	33.3882	28.426	29.1835	3.11633	11.9151	22.5333	20.6922	7.58905	16.0801	15.2212	14.382	10.9095	23.3658	27.0362
chromosome1	4321882	4323207	-	SPAC27F1.04c	nuf2	spindle pole body protein Nuf2	1326	14.2211	6.274	17.3557	20.3412	19.9106	13.0886	9.43998	12.2814	8.53236	3.03562	5.43552	4.36489	3.31893	3.31181	17.0002	17.4472
chromosome1	4323652	4325106	-	SPAC27F1.05c		aminotransferase class-III, unknown specificty	1455	6.23479	4.03329	5.78523	4.19713	6.74993	6.23267	5.98633	8.69066	7.05069	1.51781	3.62368	4.02913	4.42524	4.48068	4.74548	7.37657
chromosome1	4326488	4326793	-	SPAC27F1.10		sequence orphan	306	0.0363016	0	0.0563039	0.08903	0.148895	0	0.0575608	0.20816	0	0	0.45296	0.223841	0	0	0.0793853	0.168031
chromosome1	4327283	4328371	-	SPAC27F1.06c		FKBP-type peptidyl-prolyl cis-trans isomerase (predicted)	1089	73.5197	35.4033	99.0808	154.358	112.962	17.4515	35.2272	29.0383	27.1298	16.6959	14.7212	14.2139	13.7182	12.6628	117.847	85.864
chromosome1	4329104	4330456	+	SPAC27F1.07	ost1	dolichyl-diphospho-oligosaccharide-protein glycosyltransferase Ost1 (predicted)	1353	382.056	143.406	282.533	256.19	228.033	127.77	481.439	382.753	562.676	367.816	315.034	317.406	319.724	418.457	325.224	277.991
chromosome1	4331339	4332904	+	SPAC27F1.08	pdt1	Nramp family manganese ion transporter	1566	81.7329	25.096	62.6381	73.259	69.9809	33.6564	118.115	115.32	116.388	34.2351	51.411	47.4542	43.5886	42.2742	87.0063	84.6205
chromosome1	4333170	4336787	-	SPAC27F1.09c	prp10	U2 snRNP-associated protein Sap155	3501	177.288	43.0217	226.187	215.122	232.091	41.7589	72.4115	114.748	88.5424	37.102	56.3935	54.9529	53.5454	43.0535	171.384	194.202
chromosome1	4337248	4338471	+	SPAC23D3.01		PWWP domain protein, involved in chromatin remodeling (predicted)	1224	23.596	1.34443	29.8129	36.1038	36.7276	2.49307	14.16	17.4854	12.3132	7.7577	11.324	10.8563	10.3993	6.81843	29.3785	30.5145
chromosome1	4338742	4339816	+	SPAC23D3.02	rfc2	DNA replication factor C complex subunit Rfc2	1023	59.5043	36.2996	67.0673	64.5467	73.9514	49.2381	40.8682	67.4957	45.7784	13.9976	31.0278	32.4569	33.8531	18.3123	57.2898	71.867
chromosome1	4340146	4341564	-	SPAC23D3.03c		GTPase activating protein (predicted)	1419	75.5435	44.3662	82.4571	91.1413	88.9154	51.1079	72.5842	77.4874	62.9964	68.8074	61.829	61.4443	61.0683	56.1059	85.4539	85.2254
chromosome1	4342487	4343608	-	SPAC23D3.04c	gpd2	glycerol-3-phosphate dehydrogenase Gpd2	1122	370.221	99.9359	289.712	347.281	332.285	119.044	545.734	478.403	516.335	531.908	506.409	512.707	518.86	526.967	408.102	379.465
chromosome1	4344752	4345774	-	SPAC23D3.05c		alcohol dehydrogenase pseudogene	1023	4.35619	0.896286	5.32072	5.91413	5.79452	3.7396	1.49658	3.64279	2.60569	2.69833	3.17072	2.35033	1.54883	1.16887	4.56025	5.09975
chromosome1	4346602	4350620	-	SPAC23D3.06c	nup146	nucleoporin Nup146	3978	194.812	71.2548	193.742	173.757	213.438	76.6618	161.861	198.324	196.755	107.933	138.606	139.005	139.395	118.835	170.111	208.558
chromosome1	4351018	4351934	+	SPAC23D3.07	pup1	20S proteasome component beta 2 (predicted)	804	135.496	105.314	162.521	154.378	168.823	143.351	86.2261	133.43	86.4476	48.4013	77.6826	78.3442	78.9906	50.846	133.491	157.395
chromosome1	4352514	4353577	+	SPAC23D3.08	usp108	U1 snRNP-associated protein Usp108	1014	40.8665	15.2369	49.646	55.631	56.754	17.4515	29.8165	32.2647	24.9329	23.1044	32.8396	27.8682	23.0113	17.5331	47.7194	48.8467
chromosome1	4353826	4355176	-	SPAC23D3.09	arp42	SWI/SNF and RSC complex subunit Arp42	1275	48.7893	43.0217	59.2035	70.3973	61.8413	51.1079	27.6292	45.0145	29.8888	26.3087	25.1393	29.6589	34.0744	20.0657	57.2898	56.4081
chromosome1	4355703	4357823	-	SPAC23D3.10c	eng2	endo-1,3-beta-glucanase Eng2	2121	70.9574	43.4699	73.8519	82.0475	81.1356	41.7589	74.0232	75.8221	65.7043	30.0189	35.1044	31.3377	27.6578	27.4685	79.5882	79.42
chromosome1	4358849	4359739	+	SPAC23D3.11	ayr1	1-acyldihydroxyacetone phosphate reductase (predicted)	891	24.8756	2.68886	31.2909	24.903	30.9206	8.72573	13.1814	20.816	13.2328	9.6128	12.9094	15.6688	18.3648	6.62361	21.3106	27.6579
chromosome1	4362901	4364580	+	SPAC23D3.12		inorganic phosphate transporter (predicted)	1680	47.555	164.02	31.6991	72.5764	28.8485	84.141	103.725	55.1102	76.3314	132.387	163.972	160.494	157.096	163.058	82.1227	37.3281
chromosome1	4365700	4366163	+	SPAC23D3.16		sequence orphan	246	9.85587	9.41101	9.96579	10.0731	8.90891	9.97226	9.72778	12.0733	9.65638	8.76957	7.70032	7.7225	7.74417	4.8703	9.96727	9.93064
chromosome1	4366509	4366868	-	SPAC23D3.17		conserved fungal protein	237	5.33633	4.03329	6.61571	6.72812	6.67548	2.49307	4.71999	4.94379	3.01443	2.36104	3.85016	3.58145	3.31893	1.5585	6.11267	6.11634
chromosome1	4367707	4372712	-	SPAC23D3.13c		guanyl-nucleotide exchange factor (predicted)	4851	112.659	99.0396	120.429	105.586	134.089	112.188	89.91	127.133	98.5564	62.0616	107.125	105.317	103.551	79.0937	100.782	131.843
chromosome1	4373039	4374987	-	SPAC23D3.14c	aah2	alpha-amylase homolog Aah2 (predicted)	1746	14.4208	5.37772	16.7926	17.1573	15.0881	5.6094	8.2312	12.4896	10.1162	6.91447	7.70032	8.2821	8.85048	5.45474	14.4217	14.249
chromosome1	4375499	4382692	+	SPAC1527.01	mok11	alpha-1,3-glucan synthase Mok11	7194	69.6415	99.4878	70.8256	62.4482	81.756	114.681	55.834	66.3509	67.4925	63.2421	102.822	96.5872	90.4962	95.458	60.4211	76.7819
chromosome1	4383203	4384017	+	SPAC1527.02	sft2	Golgi transport protein Sft2 (predicted)	606	38.0077	9.41101	26.9414	21.9777	25.5728	5.6094	40.6955	59.2734	58.0916	23.4417	35.3309	33.0165	30.7554	30.7803	27.7143	36.4544
chromosome1	4384659	4386086	+	SPAC1527.03		RNA-binding protein (predicted)	1428	68.1017	46.6069	79.5856	98.3527	102.589	35.5262	62.7413	56.4112	47.2601	23.779	34.6514	30.5542	26.5515	19.4812	87.4385	87.6787
chromosome1	4386956	4392424	-	SPAC30.01c	sec72	Sec7 domain protein, ARF GEF Sec72	5469	141.068	108.451	172.262	168.699	197.646	120.29	78.6856	128.799	84.455	46.0402	85.6094	84.8356	84.0796	60.7814	141.112	175.416
chromosome1	4392899	4393889	-	SPAC30.02c		elongator complex associated protein Kti2 (predicted)	846	33.461	24.6479	37.2028	42.3274	41.7156	18.698	26.5931	33.982	26.67	12.1425	12.2299	12.3112	12.3907	13.6369	37.5052	39.2185
chromosome1	4394707	4395592	-	SPAC30.03c	tsn1	translin	663	31.0061	21.5109	33.5642	36.0635	37.1825	33.0331	24.9238	32.0045	26.3635	16.5273	20.8362	21.7125	22.5687	14.2213	32.6494	35.5106
chromosome1	4395932	4400341	-	SPAC30.04c	abc4	glutathione S-conjugate-exporting ATPase Abc4	4410	293.557	194.494	232.598	219.688	203.089	155.817	292.812	256.557	404.189	124.629	113.24	112.928	112.622	193.059	242.099	220.353
chromosome1	4402017	4403663	+	SPAC29E6.01	pof11	F-box protein Pof11	1521	38.4615	24.1997	41.7212	40.8012	43.8001	42.3821	35.8028	40.7993	32.5456	26.1401	35.3309	33.9119	32.5255	28.4426	39.2693	42.8312
chromosome1	4404087	4405936	+	SPAC29E6.02	prp3	U4/U6 x U5 tri-snRNP complex subunit Prp3 (predicted)	1629	38.4433	7.61843	48.731	53.1891	51.8404	11.2188	21.8156	24.4587	19.7726	6.07124	9.51216	8.61786	7.74417	5.45474	43.5737	42.9992
[truncated: 3,318 more rows]

## Sheet: calculated fold changes
chromosome	start	end	strand	gene	alias	product	length	WT -DTT vs WT +DTT (merged)[log2]	∆IRE1 +DTT vs WT +DTT (merged) [log2]					Information:
[truncated: 5,175 more rows]
