# Supplementary material for: The unfolded protein response in fission yeast modulates stability of select mRNAs to maintain protein homeostasis
Source: eLife. 2012 Oct 15;1:e00048. doi: 10.7554/eLife.00048 (PMC3470409; doi:10.7554/eLife.00048)
Supplement: Figure 4—source data 1. — http://dx.doi.org/10.7554/eLife.00048.016 [file elife00048s003.xlsx]

## Sheet: 2', 3' cyclic phosphate 3' end 
chromosome	strand	position	22bp upstream of cleavage site (include the cutting site)	19 bp downstream	reads in ski2∆	reads in ski2∆ ire1∆
telomeric_contig	+	12815	ATCGAAATTTTCGTGTAGGAAA	ACTACTTTTTTCGGGAGTT	0.5	2
telomeric_contig	+	12816	TCGAAATTTTCGTGTAGGAAAA	CTACTTTTTTCGGGAGTTT	24	8
telomeric_contig	+	19658	TGCTTAGAAGCACGCAATGTGA	CTACTCAGAGCGAATAGGG	5	0
chromosome3	+	1002794	ACGTTAAATTTGCATATTTATC	AAGCATTTTATTGCAATAA	1	0
chromosome3	+	1004902	GAAGAAACAATTGGATGAATTG	AAAGCTGAATTAAATCTTA	4	0
chromosome3	+	1008499	TCAGTATGAGGCTTTACATGTA	GGCTGTAATCGTATACCAA	1	0
chromosome3	+	1008550	ATGGTCTTCTAATCTTGGCCTT	ATTTATGGAGCTGAAAGAT	1	0
chromosome3	+	1009197	CTTGCATCTGGAAGTCAAGATC	GTTATATACGTTTATGGAA	4	0
chromosome3	+	1009198	TTGCATCTGGAAGTCAAGATCG	TTATATACGTTTATGGAAT	17	0
chromosome3	+	1009757	ATTGTTTGCACGTTTTAAAAAG	GATAATGCTTGGCATGAAA	3	0
chromosome3	+	1013309	ACCTACAAAAAAGTCGAAAGTT	AAACCTTCAAAACAAGAAG	1	0
chromosome3	+	1015380	AGATAATGAAGAGCGTCCTTTC	ATATCACAATCATTACTCA	11	4
chromosome3	+	1015381	GATAATGAAGAGCGTCCTTTCA	TATCACAATCATTACTCAA	1	1
chromosome3	+	1015659	AAAACACGCATCGTTTAGGGGC	GCTCCATAACGTATGTGCT	3	0
chromosome3	+	1020205	AAGAAATCTTGTAGGAAGATCG	TCTTCTGGAACATGAATGA	6	0
chromosome3	+	1020211	TCTTGTAGGAAGATCGTCTTCT	GGAACATGAATGATTAGCC	1	0
chromosome3	+	1024023	TGATGATGCTTGATGAACCTAC	AAACCACTTGGACTTGGAA	3	0
chromosome3	+	1024050	ACTTGGACTTGGAAGCTGTTGC	ATGGTTAGAAGAATATTTA	1	0
chromosome3	+	1024270	TCAACAAGAAAAGGATATGGCT	AAACTTCAGAACAAATTGA	2	0
chromosome3	+	1025116	TGCTAAGGAAAGAGAAGAAGAG	CGTCGAATTGAATTGGAGA	15	0
chromosome3	+	1025121	AGGAAAGAGAAGAAGAGCGTCG	AATTGAATTGGAGAAGCAA	24	5
chromosome3	+	1030916	CATTACACTTTTAAAAACCAAA	GATTGAATAAGGGTTTAAT	4	0
chromosome3	+	1040845	CTGACTGATTTGTATGAAGACT	ATTGTTTTTAATATCTTCG	4	1
chromosome3	+	1041211	TTGAGTTTCAATGTTTATCAGC	ATTTTATGAATAGTAGTAT	1	0
chromosome3	+	1046239	AGACTTTGCAGACGAGAAATAT	GGGGGACCGATGTGTATAC	1	0
chromosome3	+	1046566	CGCTCTTCTACTTTTAAAATCT	AATTTTTTGATATTATTAA	1	0
chromosome3	+	1047695	TTTGGAGTACACGACATAAATA	AGAGCGTTGCCTTAAAAGC	1	0
chromosome3	+	1047721	CGTTGCCTTAAAAGCCGCGTGC	AACTCAATTTCTGGTATAT	1	0
chromosome3	+	1047886	GGTACAGCACTCTATTAGTCTT	AATCGCTAAGTGCTTTTTC	4	0
chromosome3	+	1047936	AAATTATCTGCAGGATTGCAAG	GTCGTCAAAATCACCGTGA	2	0
chromosome3	+	1048281	TCGTTTGTACCTCTCATAATTT	TTTATTTATACTTCTTAAA	1	0
chromosome3	+	1048580	AAATCAAACCATCTATTTTCTT	ATTTTTATTAAGGCATCCA	2	2
chromosome3	+	1048630	GGGTTACTTAGTATACTTTTGC	ATTACAAAGGCAACGGCGA	7	2
chromosome3	+	1049077	AGGAGAACTATTGCTACTACTT	GCAAAGGTGTTTTAGAGGA	1	0
chromosome3	+	1049614	TCGGAACCAGAAGATGATGGTC	ATGCAAGTTCTACAGTTGG	1	0
chromosome3	+	1049741	TTTTGCGCAATAGCAAGTCACC	ACCTCTTGACATTGCTCGT	7	0
chromosome3	+	1049765	CTCTTGACATTGCTCGTAAAGC	AGTCGGCGCACATCGTGTT	6	0
chromosome3	+	1049781	TAAAGCAGTCGGCGCACATCGT	GTTTAAACCAAAGAAAAAA	6	1
chromosome3	+	1049822	TTGGATAATTATCCGTTCTTGT	ACATTAATAAATGGAATAG	1	0
chromosome3	+	1049827	TAATTATCCGTTCTTGTACATT	AATAAATGGAATAGTAAAG	4	0
chromosome3	+	1049842	GTACATTAATAAATGGAATAGT	AAAGTTTAGTCGCATTTAG	1	0
chromosome3	+	1049863	TAAAGTTTAGTCGCATTTAGTC	ATCTAAGGTTGTTGTTATG	1	0
chromosome3	+	1050019	ATTAACAGAAAATATGTATATT	AATAAACTATTTTACACAT	1	0
chromosome3	+	1052341	GCTTTGTCTGGTATATAATTCT	ATTTTGTGCAAGCAACGTC	1	0
chromosome3	+	1052570	GCCAAAACGAGATCATTTGCTT	AAATACACACCGGACAATT	2	0
chromosome3	+	1052850	GGTAAGTAACGAATTCCTAAGT	TGAGCTTGTAAGATTGTTA	2	0
chromosome3	+	1053627	TAACCGTTGAAGGTTGGCTTAC	AAAAAAAAATAAAAAAGTA	1	4
chromosome3	+	1053637	AGGTTGGCTTACAAAAAAAAAT	AAAAAAGTATAAATATTAG	4	0
chromosome3	+	1060988	CTCAAGTACACCATTTCGAACT	AAAAATGGGAATTGTGCCG	3	0
chromosome3	+	1061994	TGGCCATGCCGTTTAATACATC	ATTGTACCCAATATTCTTT	1	0
chromosome3	+	1066645	AAAGGACACTATGCCTGAGTGG	TTAAAGGGACAGACTAGAA	1.33333	2.33333
chromosome3	+	1066648	GGACACTATGCCTGAGTGGTTA	AAGGGACAGACTAGAAATC	1.66667	0.333333
chromosome3	+	1066652	ACTATGCCTGAGTGGTTAAAGG	GACAGACTAGAAATCTGTT	0.428571	0.714286
chromosome3	+	1066710	GTTCAAATCCTGCTGGTGTCGT	ATTTTTGCTGTTATCCATC	1.14286	0.857143
chromosome3	+	1066711	TTCAAATCCTGCTGGTGTCGTA	TTTTTGCTGTTATCCATCC	0.571429	2.14286
chromosome3	+	1068048	TGTCTCCTTTAGTATAGGGGTA	GTACACAAGCCTGTCACGC	1	0
chromosome3	+	1068054	CTTTAGTATAGGGGTAGTACAC	AAGCCTGTCACGCTTGCAG	1	0
chromosome3	+	1068058	AGTATAGGGGTAGTACACAAGC	CTGTCACGCTTGCAGCCCG	1.625	0
chromosome3	+	1068060	TATAGGGGTAGTACACAAGCCT	GTCACGCTTGCAGCCCGGG	0.25	0.25
chromosome3	+	1068061	ATAGGGGTAGTACACAAGCCTG	TCACGCTTGCAGCCCGGGT	0.375	0.5
chromosome3	+	1068062	TAGGGGTAGTACACAAGCCTGT	CACGCTTGCAGCCCGGGTT	5.125	0.875
chromosome3	+	1068063	AGGGGTAGTACACAAGCCTGTC	ACGCTTGCAGCCCGGGTTC	0.75	2.5
chromosome3	+	1068067	GTAGTACACAAGCCTGTCACGC	TTGCAGCCCGGGTTCGAAT	0.25	0
chromosome3	+	1068071	TACACAAGCCTGTCACGCTTGC	AGCCCGGGTTCGAATCCCG	0.5	3.675
chromosome3	+	1068073	CACAAGCCTGTCACGCTTGCAG	CCCGGGTTCGAATCCCGGA	1.14286	2
chromosome3	+	1068074	ACAAGCCTGTCACGCTTGCAGC	CCGGGTTCGAATCCCGGAG	2	0.25
chromosome3	+	1069244	GGTTCGAGTCCCACCCCTTTCA	GTACTGAAAATTTTTGGAG	2.33333	2.33333
chromosome3	+	1069245	GTTCGAGTCCCACCCCTTTCAG	TACTGAAAATTTTTGGAGT	2.66667	2
chromosome3	+	1069246	TTCGAGTCCCACCCCTTTCAGT	ACTGAAAATTTTTGGAGTT	4	8.33333
chromosome3	+	1069247	TCGAGTCCCACCCCTTTCAGTA	CTGAAAATTTTTGGAGTTT	0.333333	2.33333
chromosome3	+	1071114	TCCCGAGTGGCTCAATCGGTTT	AGAGCGTCTGACTCTTATG	0.761905	4.49206
chromosome3	+	1071115	CCCGAGTGGCTCAATCGGTTTA	GAGCGTCTGACTCTTATGA	0.142857	0.222222
chromosome3	+	1071131	GGTTTAGAGCGTCTGACTCTTA	TGATGGTCATCAGAAGGTT	0.444444	7.97222
chromosome3	+	1071132	GTTTAGAGCGTCTGACTCTTAT	GATGGTCATCAGAAGGTTG	0.2	0
chromosome3	+	1071175	AGTTCGAGTCTCGCCTTGGGAG	TTTAGTAATCCTAGTATTG	4.66667	12
chromosome3	+	1071176	GTTCGAGTCTCGCCTTGGGAGT	TTAGTAATCCTAGTATTGG	1.64444	1
chromosome3	+	1071177	TTCGAGTCTCGCCTTGGGAGTT	TAGTAATCCTAGTATTGGG	0.644444	1.9
chromosome3	+	107193	ATACGCTTCGCACTCTGGATTT	AAATGGAATGTCGTTTGTG	2	0
chromosome3	+	1074005	TCTCTTTCAAAAGTATATCGAA	GTAGGAATGATGTACTCCC	0.1	0
chromosome3	+	1079466	TGCACCCTAAATATAACGTGTC	GTCTTGTAGCTGCATGTGA	0.0909091	0.0909091
chromosome3	+	1080646	TCTCTTTCAAAAGTATATCGAA	GTAGGAATGATGTACTCCC	0.1	0
chromosome3	+	1088099	TGCACCCTAAATATAACGTGTC	GTCTTGTAGCTGCATGTGA	0.0909091	0.0909091
chromosome3	+	1090828	TCTAAAGTAGAGATTGGAAGAG	AAAAAGTTAAAGATTGAAT	0.666667	3
chromosome3	+	1090829	CTAAAGTAGAGATTGGAAGAGA	AAAAGTTAAAGATTGAATG	0.333333	0.333333
chromosome3	+	1092466	AGTATAGGGGTAGTACACAAGC	CTGTCACGCTTGCAGCCCG	0.625	0
chromosome3	+	1092468	TATAGGGGTAGTACACAAGCCT	GTCACGCTTGCAGCCCGGG	0.25	0.25
chromosome3	+	1092469	ATAGGGGTAGTACACAAGCCTG	TCACGCTTGCAGCCCGGGT	0.375	0.5
chromosome3	+	1092470	TAGGGGTAGTACACAAGCCTGT	CACGCTTGCAGCCCGGGTT	0.125	1.20833
chromosome3	+	1092471	AGGGGTAGTACACAAGCCTGTC	ACGCTTGCAGCCCGGGTTC	0.75	0.5
chromosome3	+	1092475	GTAGTACACAAGCCTGTCACGC	TTGCAGCCCGGGTTCGAAT	0.25	0.333333
chromosome3	+	1092478	GTACACAAGCCTGTCACGCTTG	CAGCCCGGGTTCGAATCCC	1.33333	0
chromosome3	+	1092479	TACACAAGCCTGTCACGCTTGC	AGCCCGGGTTCGAATCCCG	1.08333	3.825
chromosome3	+	1092481	CACAAGCCTGTCACGCTTGCAG	CCCGGGTTCGAATCCCGGA	0.142857	0
chromosome3	+	1093016	AGTTCGAGTCTTGGCACGATCA	TCTTTTTATCATAATTTAT	3.66667	5.44444
chromosome3	+	1093019	TCGAGTCTTGGCACGATCATCT	TTTTATCATAATTTATTAC	1	0
chromosome3	+	1102824	CAACATGGCCAGTTGGCCGAGC	GGTCTATGGCGCAGCACTC	1.5	2
chromosome3	+	1102909	GGTTCGAATCCCTCACTGGTCA	CCATTTTTACTATTTTATT	7.75	15.75
chromosome3	+	1102910	GTTCGAATCCCTCACTGGTCAC	CATTTTTACTATTTTATTG	2.25	4.5
chromosome3	+	1102911	TTCGAATCCCTCACTGGTCACC	ATTTTTACTATTTTATTGT	39.25	63.25
chromosome3	+	1102912	TCGAATCCCTCACTGGTCACCA	TTTTTACTATTTTATTGTA	14.5	6.25
chromosome3	+	1102913	CGAATCCCTCACTGGTCACCAT	TTTTACTATTTTATTGTAC	0.25	2.25
chromosome3	+	1102914	GAATCCCTCACTGGTCACCATT	TTTACTATTTTATTGTACA	2	0.75
chromosome3	+	1102916	ATCCCTCACTGGTCACCATTTT	TACTATTTTATTGTACATG	0.5	0.75
chromosome3	+	1103981	TTAGTAAACAAAAGTAGGGAAA	CATATTTAATGAACCAAAG	2	0
chromosome3	+	1105860	AGCTCTTGTAGCTCAGTGGTAG	AGCGCTTGCCTAGTAAGCA	0.25	0
chromosome3	+	1106404	GACTCCTGGCGGGATCGATCTT	TTTTGCACTAAATCAAAAT	0.333333	0.333333
chromosome3	+	1106406	CTCCTGGCGGGATCGATCTTTT	TTGCACTAAATCAAAATTT	1.66667	0.333333
chromosome3	+	1107239	GGTGCTATCTTCTCGCTCACTC	ACGGACAATTAGAGCTGAA	1.66667	0.666667
chromosome3	+	1111477	CAACAGTTTTTCCAACTTGACT	GACACTACAACCTTCCAAT	0.4	0
chromosome3	+	1116442	CCTACTTCGATATACTTTTGAA	AGAGAAAAGTGAACCGATT	0.5	0
chromosome3	+	1118237	CAACAGTTTTTCCAACTTGACT	GACACTACAACCTTCCAAT	0.4	0
chromosome3	+	1123202	CCTACTTCGATATACTTTTGAA	AGAGAAAAGTGAACCGATT	0.5	0
chromosome3	+	1124997	CAACAGTTTTTCCAACTTGACT	GACACTACAACCTTCCAAT	0.4	0
chromosome3	+	1129962	CCTACTTCGATATACTTTTGAA	AGAGAAAAGTGAACCGATT	0.5	0
chromosome3	+	1131757	CAACAGTTTTTCCAACTTGACT	GACACTACAACCTTCCAAT	0.4	0
chromosome3	+	1136722	CCTACTTCGATATACTTTTGAA	AGAGAAAAGTGAACCGATT	0.5	0
chromosome3	+	1144296	CGCGACACTTTGTGATTGTATT	ACACTTAAGGCCTTTTTTT	4	0
chromosome3	+	1144298	CGACACTTTGTGATTGTATTAC	ACTTAAGGCCTTTTTTTTT	1	0
chromosome3	+	114449	CGGTGAGTTTTCCTTGTGATCT	ATTATATTACAATACACGG	0.0697674	0
chromosome3	+	1157531	TGTATCACCAGAACGCACTACC	ACCTGGCAGACACATATTT	2	0
chromosome3	+	1157535	TCACCAGAACGCACTACCACCT	GGCAGACACATATTTTGTG	3	3
chromosome3	+	1157555	CTGGCAGACACATATTTTGTGC	AGCTATTTCAAACTACTAG	5	7
chromosome3	+	1157564	ACATATTTTGTGCAGCTATTTC	AAACTACTAGTAACTTTTA	5	2
chromosome3	+	1157569	TTTTGTGCAGCTATTTCAAACT	ACTAGTAACTTTTACTATA	1	1
chromosome3	+	1157612	TACTCTGCAACACAAATCAATT	AATTAGCTAATGAATTCGC	1	0
chromosome3	+	1157643	ATGAATTCGCATTTCCAACTTC	AACTCTTACTACTATAGTC	1	2
chromosome3	+	1158288	GCTTCTGATCAACAAATTGAGC	AGTGGAGTGATCAGATCCA	2	0
chromosome3	+	1158314	GAGTGATCAGATCCACAAATTA	GATAAAGCGATTCGTTCTA	1	0
chromosome3	+	1159021	CAAAATCTGGTGATGTTTTATC	AAATAGAGAGTGGGAAGCT	3	0
chromosome3	+	1159501	CTACAGAACAAGTTTATGAATA	CTATCAAAATGTAATTTAT	1	0
chromosome3	+	1160183	ACCACCATCAATTTGTGGATTT	ATTGCAATATTTCAATACA	1	0
chromosome3	+	1160188	CATCAATTTGTGGATTTATTGC	AATATTTCAATACATTATG	2	1
chromosome3	+	1160204	TATTGCAATATTTCAATACATT	ATGCATTTTTGTTTTATTT	1	0
chromosome3	+	1160208	GCAATATTTCAATACATTATGC	ATTTTTGTTTTATTTGTTA	2	1
chromosome3	+	1160211	ATATTTCAATACATTATGCATT	TTTGTTTTATTTGTTATAT	2	0
chromosome3	+	1160216	TCAATACATTATGCATTTTTGT	TTTATTTGTTATATGCCTG	1	1
chromosome3	+	1160219	ATACATTATGCATTTTTGTTTT	ATTTGTTATATGCCTGATA	3	0
chromosome3	+	1160223	ATTATGCATTTTTGTTTTATTT	GTTATATGCCTGATAATTA	1	0
chromosome3	+	1160224	TTATGCATTTTTGTTTTATTTG	TTATATGCCTGATAATTAA	1	0
chromosome3	+	1161783	TGTAAGGCCATTTTTTAAGCAC	ATCTCACAGAGTGTGTCCA	1	0
chromosome3	+	1163207	TATTTAGAACAGCCTCTTGAGC	GATTAACTTATAATAGGCA	1	0
chromosome3	+	1163334	ACCGAATTGAAAGAGGTAGGAA	GAGAGAATGTATAATGGGC	1	0
chromosome3	+	1163336	CGAATTGAAAGAGGTAGGAAGA	GAGAATGTATAATGGGCGT	6	0
chromosome3	+	1163339	ATTGAAAGAGGTAGGAAGAGAG	AATGTATAATGGGCGTAAA	6	6
chromosome3	+	1167254	TCGGTACCCCGAGGCTTCCCAC	AAGCTTCTTAAAATCATTA	4	0
chromosome3	+	1167859	TTATTGAAATAAAAATTTATTC	ACTCCATCGATCCAAAATC	1	0
chromosome3	+	1172704	TCGAAAAATTGAAGACATCTCA	CAAATTAGATGATATTCTT	1	0
chromosome3	+	1173093	ACCCCGGCATCTGCAATATTAC	ACGTTTAAGCGACGAGATA	7	0
chromosome3	+	1173503	GGAAGAGTATGTCCCTATTGAG	AATTCGAAAAGCCAGTTTG	2	0
chromosome3	+	1173891	GCTGCTGGGAAACGTGATTGTC	AACGAAACCTTGCCCATTG	3	0
chromosome3	+	1173911	TCAACGAAACCTTGCCCATTGT	ATTTGATAGTATTATTGGC	2	0
chromosome3	+	1174027	GTTCGCTATGGTCTATCGATCG	GTGCTAAGCTCGAGCCTAT	1	1
chromosome3	+	1174030	CGCTATGGTCTATCGATCGGTG	CTAAGCTCGAGCCTATAGT	25	2
chromosome3	+	1174541	ATTATTGTCAAGAGGGAAAGAG	TCACATGATCCTTATTTCA	29	0
chromosome3	+	1174544	ATTGTCAAGAGGGAAAGAGTCA	CATGATCCTTATTTCAAAT	11	0
chromosome3	+	1174743	GCTCCATCGTTCGCATTTGAGT	ACTATGGCTGCTCTTCACA	1	0
chromosome3	+	1174910	AAAGCTCTACTGGTTATGGGTC	AATGTCGCAATCACCTTCT	2	0
chromosome3	+	1175130	TCCTTCATCATCAAAAACAACA	GAAAACAACGGCAACCAAC	3	0
chromosome3	+	1175153	AAAACAACGGCAACCAACAATC	GGAAAGGACTGAATCAGCT	10	4
chromosome3	+	1175155	AACAACGGCAACCAACAATCGG	AAAGGACTGAATCAGCTGA	4	0
chromosome3	+	1175168	AACAATCGGAAAGGACTGAATC	AGCTGATGGAAAAAAGGAT	1	0
chromosome3	+	1175204	AGGATAATTCCGGAAGCATATC	ATCGAATTCTTCTAAGACC	1	2
chromosome3	+	1175334	TGAGCGCTCAGTAGATCCTAAT	AATGCTGACATTGTGGAAA	2	0
chromosome3	+	118153	ATTGTAATCGATTCAACGTTTT	ACTTGACATTAATTTTTTA	1	0
chromosome3	+	1191811	TTCAACTCTAAAGAGAGGGAAA	TCAAGTTTGGATACAAGAC	3	0
chromosome3	+	1196765	GATTTTGTGGAGGTTAAGCGAC	AATTTGATTATCGCATACT	3	0
chromosome3	+	1200617	ATATATGCCCGTCGGCCAAGAT	AGCACGGGTTAAGTGGTAG	4	0
chromosome3	+	1200821	TCTTAAACGACAGTAGAAGATT	ATCGCGAATTACCAATTGC	1	0
chromosome3	+	1201420	CAGCAGCAAAGAGCAGGGAAAG	GGCTATTTGCGAAAGCTTA	14	5
chromosome3	+	1203121	AGCAAAATAAGCGTCGTGAAAG	ATTATCTATCTCGCACATC	1.5	0
chromosome3	+	1203122	GCAAAATAAGCGTCGTGAAAGA	TTATCTATCTCGCACATCG	9.5	2
chromosome3	+	1203123	CAAAATAAGCGTCGTGAAAGAT	TATCTATCTCGCACATCGT	1	0
chromosome3	+	1203331	TCTTCTTTTATTTGCCAATAGT	TATGTCAATTTTGATATTT	1	0
chromosome3	+	1204070	CAGCACATCTGAAGATCAAGTC	AGTACCCATGGATCTATCT	3	0
chromosome3	+	1204528	CATAGATGGGCGATAGATGTTT	AGCTATTTCTACAAATCGC	4	5
chromosome3	+	1208004	ACAAAAAAAAGCTATTAATTTC	ATTTTTAATTAATTATCCT	1	0
chromosome3	+	1208295	TTCCGGTGCTCTTGCAAAGCCC	AATGTCGACAAGGTCTCAT	2	0
chromosome3	+	1208574	TCAATCTTGAAGACAATGATTC	AGCCGAAATGCTTCGTCTT	1	1
chromosome3	+	1210007	ATTTTTGACGTGTATGCAGAGT	TGTTTGAAATTATCGATGG	1	0
chromosome3	+	1210427	GAGGTTATAATCAATGCATTAT	ATTATAACCCATCGATGTC	3	0
chromosome3	+	1210466	TCTCTTGGGGTACTTGAAATGC	ATCAGTGGACTTTACCATT	2	0
chromosome3	+	1211599	GATTTAGTAGTATAGGGAAAGT	CGGTGTTTATGAATGGTAT	1	0
chromosome3	+	1211602	TTAGTAGTATAGGGAAAGTCGG	TGTTTATGAATGGTATATT	7	0
chromosome3	+	1213458	TCTTAAGAAATTGGTTTATTAC	ATTAAGGCTACAGCAATAT	1	0
chromosome3	+	1214356	CAAACACTAATATTGTCTTTTG	CGAAAGTAAACAAAGAGAA	2	0
chromosome3	+	1214400	ATCCCAAGCTAGGCTCTCATTA	AGAGGAAAAATCAAATACA	1	0
chromosome3	+	1214690	ATCAAACTGTTATTACCCCTAA	ATCATATCGCAAGTCCGTA	6	0
chromosome3	+	1216906	CACCAGTAGTCAACGCTACTTC	GCTTTCTTTGTTTGCGATT	2	0
chromosome3	+	1216915	TCAACGCTACTTCGCTTTCTTT	GTTTGCGATTTACTCTATT	2	7
chromosome3	+	1216916	CAACGCTACTTCGCTTTCTTTG	TTTGCGATTTACTCTATTT	6	1
chromosome3	+	1216917	AACGCTACTTCGCTTTCTTTGT	TTGCGATTTACTCTATTTT	8	0
chromosome3	+	1216919	CGCTACTTCGCTTTCTTTGTTT	GCGATTTACTCTATTTTGT	7	0
chromosome3	+	1216920	GCTACTTCGCTTTCTTTGTTTG	CGATTTACTCTATTTTGTT	1	0
chromosome3	+	1216921	CTACTTCGCTTTCTTTGTTTGC	GATTTACTCTATTTTGTTA	2	0
chromosome3	+	1216922	TACTTCGCTTTCTTTGTTTGCG	ATTTACTCTATTTTGTTAC	3	8
chromosome3	+	1216932	TCTTTGTTTGCGATTTACTCTA	TTTTGTTACTGTAGCGTCA	1	0
chromosome3	+	1216933	CTTTGTTTGCGATTTACTCTAT	TTTGTTACTGTAGCGTCAA	4	0
chromosome3	+	1216936	TGTTTGCGATTTACTCTATTTT	GTTACTGTAGCGTCAACTT	2	0
chromosome3	+	1216937	GTTTGCGATTTACTCTATTTTG	TTACTGTAGCGTCAACTTT	1	0
chromosome3	+	1216939	TTGCGATTTACTCTATTTTGTT	ACTGTAGCGTCAACTTTTT	6	7
chromosome3	+	1216940	TGCGATTTACTCTATTTTGTTA	CTGTAGCGTCAACTTTTTA	1	0
chromosome3	+	1216942	CGATTTACTCTATTTTGTTACT	GTAGCGTCAACTTTTTACG	4	0
chromosome3	+	1216943	GATTTACTCTATTTTGTTACTG	TAGCGTCAACTTTTTACGC	1	0
chromosome3	+	1218401	TCGTACTACCATCCCCACAATG	CTACCTATTCCTCGTCGTC	7	0
chromosome3	+	1219575	CTTATTGATGACACTATTTTAC	GAGTTAACATTCCCAATGA	1	0
chromosome3	+	1219822	ACGAGTATGAAAAATCGATTGC	TTATACTTCGACGATTGAC	2	0
chromosome3	+	1220324	GATTGAAGTCCCGCAGAGATGT	ATAAGCTCAATCATTGGAA	3	0
chromosome3	+	1227030	CACGAGTCGCGTCAGTCAGTCA	TTAATTATTTTGCAGTTCA	7	0
chromosome3	+	1228485	ATTCTTACGATCACGACATTCG	CATGCTCGCCAAATATCTT	4	0
chromosome3	+	1230586	GTTAAAACTTAAACATTGCTAC	ATCCATCTAGTAAAACTAT	2	0
chromosome3	+	1232711	CGGCCACATCGAATGCCAATTC	ATCAAATCTACATAGATAC	2	0
chromosome3	+	1242517	CGACTGTGGACGAAGAGCGTCG	CTCGAGTAAAGACGAATCG	3	9
chromosome3	+	1242518	GACTGTGGACGAAGAGCGTCGC	TCGAGTAAAGACGAATCGG	1	0
chromosome3	+	1242523	TGGACGAAGAGCGTCGCTCGAG	TAAAGACGAATCGGACTAG	1	0
chromosome3	+	1242524	GGACGAAGAGCGTCGCTCGAGT	AAAGACGAATCGGACTAGG	2	0
chromosome3	+	1245576	TTCCTTCCGTTTTTGGTACTTC	AAATAATCACCAGATCGTC	2	0
chromosome3	+	1245776	TTTTTCGTTCGGCGTCAGTCTC	AGAGTAGCACGTCTCCGGT	2	0
chromosome3	+	1247133	ACCGGGAAAGAAAGCGTCAAGA	AGTAATTTGTGAGGTTATC	0.5	0
chromosome3	+	1250077	TACATAGCGTTGTCAAGAGCAG	ATATTGCTGCAACGTTCAT	1	0
chromosome3	+	1250078	ACATAGCGTTGTCAAGAGCAGA	TATTGCTGCAACGTTCATT	1	0
chromosome3	+	125063	ACCTGACATTTTCATTGACACC	ATGGGATATGCTTTCACTT	1	0
chromosome3	+	125073	TTCATTGACACCATGGGATATG	CTTTCACTTTTTGTGTCGT	9	0
chromosome3	+	125078	TGACACCATGGGATATGCTTTC	ACTTTTTGTGTCGTTAAAA	1	0
chromosome3	+	1253210	GGAGGACAACGTGGCCGAGTGG	TTTTAAGGCGTTCGCCTGC	6.5	9
chromosome3	+	1253213	GGACAACGTGGCCGAGTGGTTT	TAAGGCGTTCGCCTGCTAT	9	20
chromosome3	+	1253214	GACAACGTGGCCGAGTGGTTTT	AAGGCGTTCGCCTGCTATT	4	12.8333
chromosome3	+	1253215	ACAACGTGGCCGAGTGGTTTTA	AGGCGTTCGCCTGCTATTC	10.5	0
chromosome3	+	1253216	CAACGTGGCCGAGTGGTTTTAA	GGCGTTCGCCTGCTATTCT	9	0
chromosome3	+	1253217	AACGTGGCCGAGTGGTTTTAAG	GCGTTCGCCTGCTATTCTG	2	0
chromosome3	+	1253218	ACGTGGCCGAGTGGTTTTAAGG	CGTTCGCCTGCTATTCTGT	1	0
chromosome3	+	1253220	GTGGCCGAGTGGTTTTAAGGCG	TTCGCCTGCTATTCTGTAG	2	0
chromosome3	+	1253231	GTTTTAAGGCGTTCGCCTGCTA	TTCTGTAGCCCAGCGGATT	11.3333	66
chromosome3	+	1253296	CCTGCCGTTGTCGGCATGATTT	TTTTTATTTGTAAAATGAA	2	0
chromosome3	+	1254624	AATTCTCATGCTACTCTAACAC	ATTGGTTTTAAGAAGTTCC	4	0
chromosome3	+	1255559	TATAAAGACGCACTTGGCAAGC	TAACTGTCAATCCCGATCA	4	0
chromosome3	+	1255989	AGGTTAGCAAGGAACGTGTAGG	AGAGGAAATTGAGAAAATG	1	0
chromosome3	+	1256327	CTCAGAAGTACATATGTTAACC	AGTTGAATCAGTGCTGCAC	3	0
chromosome3	+	1256367	CATTCAATCCGATATTCGATGA	ATTAGTTAACGATACTTCC	1	4
chromosome3	+	1256508	CGGCAGCATCTGTATCAAATAC	ATTTAGTTCTTATAAATCT	1	1
chromosome3	+	1256511	CAGCATCTGTATCAAATACATT	TAGTTCTTATAAATCTCTA	3	0
chromosome3	+	1256517	CTGTATCAAATACATTTAGTTC	TTATAAATCTCTATATGAC	4	0
chromosome3	+	1256809	ATATAAGAAAAGACAATCACTG	TTTAGATAACTTAATCGCA	1	0
chromosome3	+	126229	ACCTCTTACGATGTGTATTATT	AAATGAGAAGCCCTCATTC	2	0
chromosome3	+	1271707	TCCAAAGAAAGTGGAGGGATAT	CCCATTTTTGCATCCGCCA	1	0
chromosome3	+	1279574	AGTAGAAGGTCGTGTGTCAGAT	ATACTTTCGCTATGCGGTT	1	0
chromosome3	+	128122	AGTCCTTACATGAGCAAAGACC	AGGGTTACAGCATGCCCAT	2	0
chromosome3	+	1286180	CTGTTTCGCCAAAACTCATCTC	AAAAACCAACAGGTAGTTT	3	0
chromosome3	+	1288183	TCCTCTTTCTTCATATCGTTTT	TTACAGCCTTCTTTCAGCA	2	0
chromosome3	+	1290300	GTTCGTAAACGGGACATGGATC	AACTACGTGCTTTACAATT	1	0
chromosome3	+	1292191	GAAGCACTATGGATTTGGCACC	ACGTCCCCTCGGTCGTCAG	1	0
chromosome3	+	1292200	TGGATTTGGCACCACGTCCCCT	CGGTCGTCAGCACAGCAAG	2	0
chromosome3	+	1292205	TTGGCACCACGTCCCCTCGGTC	GTCAGCACAGCAAGTCGCA	4	0
chromosome3	+	1292208	GCACCACGTCCCCTCGGTCGTC	AGCACAGCAAGTCGCAATC	5	6
chromosome3	+	1292213	ACGTCCCCTCGGTCGTCAGCAC	AGCAAGTCGCAATCGGCTT	10	16
chromosome3	+	1292223	GGTCGTCAGCACAGCAAGTCGC	AATCGGCTTTTGCTTTTGA	5	0
chromosome3	+	1292239	AGTCGCAATCGGCTTTTGCTTT	TGACAACACCGCTACCAGT	2	0
chromosome3	+	1292243	GCAATCGGCTTTTGCTTTTGAC	AACACCGCTACCAGTATTG	2	7
chromosome3	+	1292328	GTAAAGGATCCCTTGGCTAAGA	AGGCCTTTCAAAAGGAGAT	1	0
chromosome3	+	1292501	CCTGTCTCGTGACTACCTTAAC	AAGCTTGCCGTCCTCAAGC	1	0
chromosome3	+	1292705	CGATGAGGCCACCGCCAAGGTC	ATCAAGAAGTACGAGGCCC	2	0
chromosome3	+	1292741	GGCCCATAAGATCGACATTCTC	ACCTTTAATCAATCCCGTT	2	1
chromosome3	+	1292747	TAAGATCGACATTCTCACCTTT	AATCAATCCCGTTATCCTC	4	0
chromosome3	+	1292751	ATCGACATTCTCACCTTTAATC	AATCCCGTTATCCTCGTGT	6	6
chromosome3	+	1292759	TCTCACCTTTAATCAATCCCGT	TATCCTCGTGTTCATAAGG	1	0
chromosome3	+	1292772	CAATCCCGTTATCCTCGTGTTC	ATAAGGAGACTTTACTACC	2	0
chromosome3	+	1292924	TAAGGAGTATTTGTTTGTCAGC	AACATTGACAACTTGGGTG	3	2
chromosome3	+	1292927	GGAGTATTTGTTTGTCAGCAAC	ATTGACAACTTGGGTGCCG	9	10
chromosome3	+	1293224	GCTCAGCATGGAGATCATCCCC	AACAAGAAGACCATCAAAC	1	0
chromosome3	+	1293258	ATCAAACACAAAGGTGAGAATA	TCAATATCATTCAATTGGA	4	0
chromosome3	+	1293260	CAAACACAAAGGTGAGAATATC	AATATCATTCAATTGGAAA	23	29
chromosome3	+	1293266	CAAAGGTGAGAATATCAATATC	ATTCAATTGGAAACTGCCG	37	30
chromosome3	+	1293270	GGTGAGAATATCAATATCATTC	AATTGGAAACTGCCGCTGG	7	37
chromosome3	+	1293282	AATATCATTCAATTGGAAACTG	CCGCTGGTGCCGCTATCCG	1	0
chromosome3	+	1293303	GCCGCTGGTGCCGCTATCCGTC	ATTTTAAGAACGCCCACGG	1	5
chromosome3	+	1293308	TGGTGCCGCTATCCGTCATTTT	AAGAACGCCCACGGTGTTA	1	6
chromosome3	+	1293488	AGGCGCACACTTCAAGAAAGTT	GCTGATTTCTCTGCTCACA	1	0
chromosome3	+	1293641	CAACCGTATTGACATTCCTAAT	GGTTCTGTCCTTGAGAACT	1	0
chromosome3	+	1293754	TGCATTAGAATAGCACTTTATG	GAAACCACAATGTTCTTTT	1	0
chromosome3	+	1293832	CATGTTAAAAAATTTGCATTAG	ATACATAAGTCGTAGTTGA	3	0
chromosome3	+	1293849	ATTAGATACATAAGTCGTAGTT	GATCATAAAAATTTTGGTT	1	0
chromosome3	+	1293862	GTCGTAGTTGATCATAAAAATT	TTGGTTGAGATGTTGTAAA	1	0
chromosome3	+	1297434	GATCTTTTAGGCAAGTTACAGC	AGTCATTGGGTACAGGAGA	1	0
chromosome3	+	1303050	CATACAATGTGTTTTGGTTTTG	TTTTCTTCCAACCACCTTT	1	0
chromosome3	+	1303698	GCGTCGCGTTAAACATCCTAAC	ATCATTCAACTCTTGGAAT	3	0
chromosome3	+	1304054	TCCGTCTCGCAGATTTCGGTCT	AAGCAAAGTGGTTTGGGAC	1	0
chromosome3	+	1304058	TCTCGCAGATTTCGGTCTAAGC	AAAGTGGTTTGGGACTCTC	7	5
chromosome3	+	1305079	TGACGCTTACTCAGTGACGAAT	ATGTTCTAATAGTTGGGAT	3	0
chromosome3	+	1309645	CTAAGTACTTGTATCGTTCTTT	GTACAAGCTTTTGCTGTTT	1	1
chromosome3	+	1309649	GTACTTGTATCGTTCTTTGTAC	AAGCTTTTGCTGTTTAATT	3	9
chromosome3	+	1309678	TGCTGTTTAATTGAGCGAGCGG	TTTTCATTTAAACATCTTT	1	3
chromosome3	+	1309703	TCATTTAAACATCTTTCTTTTT	ATTTCATTTAATATAAACA	5	1
chromosome3	+	1309977	TGCTCATTATCCCAACCAAAAC	TTTAATCTCGGAACTGTCC	3	0
chromosome3	+	1310351	GCTCCTCTTCTGCCAGCTCCAG	TGGATCCATCTCTTCTGCC	4	1
chromosome3	+	1310358	TTCTGCCAGCTCCAGTGGATCC	ATCTCTTCTGCCGATGCCA	5	0
chromosome3	+	1310413	AGCTCCAACTCCACTATTAGCG	GATTTTCCACTTCTACCAC	9	0
chromosome3	+	1310564	TTGCCGCTCTTATGCTTATTGC	TTAAAGAAGCTGACAACCG	3	0
chromosome3	+	1310578	CTTATTGCTTAAAGAAGCTGAC	AACCGAGTTGGCCTACTAT	4	0
chromosome3	+	1310672	TATCTATCTAGTTCATCTACTC	ATCGCTACATATGAGGGGC	1	0
chromosome3	+	1310835	AGTCTGGTCATTTTGCTACTCT	TTTATACTAAACGTTAGTT	3	0
chromosome3	+	1310922	CATAGCTGATCATCATCATCAT	ATAGCAATTCCATTTCATT	3	0
chromosome3	+	1311643	AACCAAACACCAGCAGAAAATT	ATCACAAAATGTCTCGTGG	3	4
chromosome3	+	1311646	CAAACACCAGCAGAAAATTATC	ACAAAATGTCTCGTGGACG	4	6
chromosome3	+	1311648	AACACCAGCAGAAAATTATCAC	AAAATGTCTCGTGGACGCG	15	8
chromosome3	+	1311651	ACCAGCAGAAAATTATCACAAA	ATGTCTCGTGGACGCGGTG	2	1
chromosome3	+	1311653	CAGCAGAAAATTATCACAAAAT	GTCTCGTGGACGCGGTGCT	4	0
chromosome3	+	1311658	GAAAATTATCACAAAATGTCTC	GTGGACGCGGTGCTGCCTC	2	1
chromosome3	+	1311661	AATTATCACAAAATGTCTCGTG	GACGCGGTGCTGCCTCTGG	1	0
chromosome3	+	1311684	ACGCGGTGCTGCCTCTGGTACT	AAGTATAGAATGACCTTGG	8	2
chromosome3	+	1311689	GTGCTGCCTCTGGTACTAAGTA	TAGAATGACCTTGGGTCTT	2	0
chromosome3	+	1311723	GGGTCTTCCAGTTCAAGCCATT	ATGAACTGTGCTGATAACT	2	0
chromosome3	+	1311778	CTTTACATTGTCTCCGTTTTTG	GTACTGGTGCTCGTCTTAA	1	0
chromosome3	+	1312117	TCTTGCTACCGTCAAGAAGGGT	AAGCCTGACTTGCGTAAGA	4	0
chromosome3	+	1312179	TTCGTCAACGTAAGGCCTGGCG	CCGTAAGGACGGTGTTTAT	2	0
chromosome3	+	1312307	TGTGCTGACCTCTGGCCTCGTA	TTGCTTCAAATGCTGGTAC	5	0
chromosome3	+	1312337	AATGCTGGTACCGTTGTTTAGG	AAAGAAAAACTAACCCCAA	1	0
chromosome3	+	1312362	GAAAAACTAACCCCAATAAACA	AATCATTTGTCCCTACCGT	1	0
chromosome3	+	1312366	AACTAACCCCAATAAACAAATC	ATTTGTCCCTACCGTTTAT	2	1
chromosome3	+	1316651	GCGATGCATTCAAGACAAATAT	CTTCAAAAACAGCATTTAC	1	0
chromosome3	+	1317598	CTTACGAACTTACTATTGTTTC	AGCTCACCGCACACCAGAT	5	0
chromosome3	+	1318016	GGCGACCATAGACATAACTGTT	AAATGATTTTGCTTGCTTT	1	0
chromosome3	+	1318042	GATTTTGCTTGCTTTTTGTTTT	AAATAATATTTTATTTTGA	2	0
chromosome3	+	1321387	ACAGAAGAAGTATAAAACAAGA	GGACAAAGTTGGTCAGTTT	1	0
chromosome3	+	1321401	AAACAAGAGGACAAAGTTGGTC	AGTTTATCATAAATTTAAG	5	0
chromosome3	+	1321628	TCGTCGTCGTCTTGCATACAAC	ACTCGTAGCAACAAAACCA	2	0
chromosome3	+	1321670	AATCATCAAGACTCCCGGTAAT	AACATTCGCTACCTTCATA	1	0
chromosome3	+	1322005	TTGATCAGCTTCCTTCTCTTTT	AAATTGGTATTTGGTATTC	2	0
chromosome3	+	1322013	CTTCCTTCTCTTTTAAATTGGT	ATTTGGTATTCATTTTCTG	2	0
chromosome3	+	132316	TTGCTCTTACAAAGTTCGGAAG	TATTTATTCGTGGGGAAAG	0.5	0
chromosome3	+	1324911	TATTAAAAATAAGCCTGGTTTC	ATCGAGTTAAGAAAGCTTG	2	5
chromosome3	+	1324995	CAAGGTCATGCTTAATGCCAGC	ACATTACTTTTAGATGATA	1	0
chromosome3	+	1329426	AATTGGCTCACGAATTGATGCC	TGAAAAGTATAGACCAACT	2	0
chromosome3	+	133077	TATAATAGAATTGAAAATTTAC	AAATGGTTGTTGGAGTCCG	1	0
chromosome3	+	1331658	GAAGCATGCCTCCTAAGACACC	ATTAAATTTTGTCTTTAAG	3	1
chromosome3	+	133839	GAGCTCAAGGCACATGGTCTTT	TTTTAAGTCTCCGCAGTGA	1	0
chromosome3	+	1342916	CACCACGTATATTCATTTTTAC	AAATACCCAGCTTATATCG	8	0
chromosome3	+	1342938	AAATACCCAGCTTATATCGTAG	TGAGGAGGCGAATTTTGCG	2	0
chromosome3	+	1342948	CTTATATCGTAGTGAGGAGGCG	AATTTTGCGAAAGAAAGCA	2	0
chromosome3	+	1343971	TTAGTACGCCAAGCATGCTACC	AATAGGAGGAACTTCATTG	2	0
chromosome3	+	1344566	CTCAACTGAAAACCAAGAAACT	GCTGAAGTCTTGGACCCTG	1	0
chromosome3	+	1352293	ACTTGCAGCTTTCTCGCATGCC	ATAGAGCGTAAAGAAAGCT	1	0
chromosome3	+	1353720	GTAGAGATTCGGTGATTTCTTT	TAAGGTGTCCATGGGCGCT	4	0
chromosome3	+	1356570	GAATTGCAGAGCGTAGTGGTAG	ACTTGCAGCTCCTACTAGG	2	0
chromosome3	+	1357837	TCTATAATTCGATCTTTTTAGC	ATTAAATTATTGAATTAAG	1	0
chromosome3	+	1357991	GCAGCCTTCCGGAGAGGCCATG	ATCGCTCGTCCTCGTTTGG	3	0
chromosome3	+	1358234	TGGTTTAACGATCGGTGTCGTA	TTGTTTGGTCTCATCCGCA	1	0
chromosome3	+	135912	AATTCACTAGAGAAACCGTGAC	AAGCAATTACAAAACGAGC	2	0
chromosome3	+	1360428	ACCGAGTCACGGACTTGGTCTT	TACCATACCGAGGATGCAG	4	0
chromosome3	+	1360432	AGTCACGGACTTGGTCTTTACC	ATACCGAGGATGCAGCTGT	7	0
chromosome3	+	1360443	TGGTCTTTACCATACCGAGGAT	GCAGCTGTCAAACTGCCCG	4	4
chromosome3	+	1360452	CCATACCGAGGATGCAGCTGTC	AAACTGCCCGTGCTATGGG	4	0
chromosome3	+	1360479	GCCCGTGCTATGGGGTGCAAAG	AATATGCGCCTGAACTCTT	1	0
chromosome3	+	1360486	CTATGGGGTGCAAAGAATATGC	GCCTGAACTCTTACGACCT	1	0
chromosome3	+	1360513	AACTCTTACGACCTGTAGCAGT	ACTTTATTATGTCGTACAG	3	1
chromosome3	+	1360521	CGACCTGTAGCAGTACTTTATT	ATGTCGTACAGGATGAGAG	8	1
chromosome3	+	1360550	ACAGGATGAGAGGACGGCCTAC	ATAGCTTTCCTTTTCAGTT	2	0
chromosome3	+	1363698	TGTCAAATCTTTGTACAAAGAT	ACCAAAAAATGCAAAGTTG	1	0
chromosome3	+	1363817	TTGAAATTCCCACCACGCTTTT	ATGGACATATTACTTTTTA	1	0
chromosome3	+	1364344	TTAATGTCTTGGGAAGACAGTG	TTTATGACGATCCTTCGTT	2	0
chromosome3	+	1364766	TTTGAAAAATTTCGATACCGCT	AGTAAATACCTCGAACAAG	1	0
chromosome3	+	1365135	ACTTAGGATATCCGAAACGCAA	TTGTCCTTCAATTTGCTTA	1	0
chromosome3	+	1365502	GCTGGAGTGAAAGATGTGTAGG	TGCTTTTTCACGTACGATA	3	0
chromosome3	+	1366176	ATCTTTTTCCAATGTAGGGAAA	AAATATTGAAATTGCAGCC	8	0
chromosome3	+	1366777	TGACGAACGCCGATGATATTAC	ATTGTCCGACTGGAATGCA	8	2
chromosome3	+	1368559	CAACTTTCGATATTTAACATTT	AAAAAAACAGCTGATAAAG	1	0
chromosome3	+	1369584	AAATCAGAAACTTTTCTTTTTC	TTTAAAATTGAGACATTTA	0.666667	0
chromosome3	+	1374062	GGGTTTTTTGTTTATTTTTCTT	ATATTTTAATTACTTAAAC	1	0
chromosome3	+	1374214	TGTTTTAGAAGAGCTGTTATTG	CTTTAGCACTTCTTCTTTT	1	0
chromosome3	+	1374363	TGATTTCTTTCCAAGCCCTGAT	AACTGGCGAATGAGTTTTA	1	0
chromosome3	+	1374384	TAACTGGCGAATGAGTTTTATT	ACTGTAATTTTGGATCGTT	1	0
chromosome3	+	1374998	CGGATTGGCAGCGTCAATTGTC	AAAATTCGCATCCGTCCAA	3	0
chromosome3	+	1375167	TGTGGATTGGTCGATGTATGTG	CGTGAATGCGCGGCGAAAT	4	0
chromosome3	+	1375514	AAGATGCTGTCAATATAAACAC	AGGAACAGTAGAACCTCTA	4	0
chromosome3	+	1376052	CATGAAAGAAATTCAGGACTTT	GATTCAATTACGAATGCCT	2	0
chromosome3	+	1376057	AAGAAATTCAGGACTTTGATTC	AATTACGAATGCCTCTAAT	1	1
chromosome3	+	1376061	AATTCAGGACTTTGATTCAATT	ACGAATGCCTCTAATGTCT	1	0
chromosome3	+	1376068	GACTTTGATTCAATTACGAATG	CCTCTAATGTCTCGAAATC	25	0
chromosome3	+	1376070	CTTTGATTCAATTACGAATGCC	TCTAATGTCTCGAAATCCG	1	0
chromosome3	+	1376722	AGCACCAACAACCCCATTGTTC	ATTACAGTGCCAATTACTC	2	5
chromosome3	+	1376957	ATGTACAGTATTGGAGCGATTT	AGGTGGCTCTGCAAATCAT	4	0
chromosome3	+	1377379	GGCGAATGGGGAGTCTCAATTG	CGATTTATGTACTTTGTAT	2	0
chromosome3	+	1378137	TGAAGAGAAGGAAGAGGTGTGT	GCTGTTTACAATATATCAC	2	0
chromosome3	+	1378565	TAGCCCCTTCGTTGCTTGAATC	ATACAAGGTACAACTTATC	2	0
chromosome3	+	1378639	TTCGCTGCTGAGAAACTTGATG	TTTTACAGAAAAAGTATCC	4	0
chromosome3	+	1379276	GCCATACAACTGAAGATGATGC	AAGTGATGGATTAGATACT	3	0
chromosome3	+	1379299	AGTGATGGATTAGATACTATTC	AAGAAGAAAGCATGACCGC	2	0
chromosome3	+	1379506	CGTAATGCACCTTCTTTCCGAC	CTCAAATGGGAAGTTTTGA	3	0
chromosome3	+	1379509	AATGCACCTTCTTTCCGACCTC	AAATGGGAAGTTTTGATGC	5	0
chromosome3	+	1379788	ACTTTTACTGATGAGGACGGTC	AAGCATTAAGGTCGTTTTC	2	0
chromosome3	+	1379997	TGAAGAATCCGAATCCTTGAGC	AATGGACAAACTTCTTATG	2	0
chromosome3	+	1380000	AGAATCCGAATCCTTGAGCAAT	GGACAAACTTCTTATGATG	3	0
chromosome3	+	1380260	GCGCGTTCTTTATCGGCGCTTC	ATTTGTATGGTGGTTTATG	1	0
chromosome3	+	1381570	TATGTTTCATTATATTCTATAT	CCACCTTATTTAACTTCCT	3	0
chromosome3	+	1386221	TCGCGCTTTTGTAACTAACTTC	ATTCTGGCCTAATTCATAC	4	0
chromosome3	+	1388725	CAAACTCACCACCAAAAAAAGC	AATTTTTAACACAGTGCTA	1	0
chromosome3	+	1389524	CGAAATCAATACGTCGCTTGGC	ATGGAGCTAGTGCAGTATA	4	0
chromosome3	+	1390073	ACGTACGACGTAAGCCCGAATT	ATCTTCTTACTCGAGTTAT	1	0
chromosome3	+	1390521	GAAAAAACCATTGAATCCCTTC	AAATAATACACCAGGTCGA	2	0
chromosome3	+	1391706	CATCGGTCTGACTCTTTGGCTC	AAGGCATTGCTTATGAGGA	1	2
chromosome3	+	1405445	CAACAAATGTCCAGTCCCGCTC	AAGAAGCACCTTAATTGGC	1	0
chromosome3	+	1405586	TGTAGAATAGATGATAATTTGT	ATTTTATTAATTAATCTGT	3	0
chromosome3	+	1405704	TATATCGAACAGTGCTCTAAAT	TTTGGAAGATGAGTTCGTT	2	0
chromosome3	+	141001	AGTGGCTAGGATTCATCGCTCT	CACCGATGCGGCGGGGGTT	1	0.5
chromosome3	+	141002	GTGGCTAGGATTCATCGCTCTC	ACCGATGCGGCGGGGGTTC	0.166667	0.166667
chromosome3	+	141004	GGCTAGGATTCATCGCTCTCAC	CGATGCGGCGGGGGTTCGA	0.166667	1.66667
chromosome3	+	141006	CTAGGATTCATCGCTCTCACCG	ATGCGGCGGGGGTTCGATT	0.5	0
chromosome3	+	141008	AGGATTCATCGCTCTCACCGAT	GCGGCGGGGGTTCGATTCC	0.25	0.5
chromosome3	+	141009	GGATTCATCGCTCTCACCGATG	CGGCGGGGGTTCGATTCCC	1	5
chromosome3	+	141010	GATTCATCGCTCTCACCGATGC	GGCGGGGGTTCGATTCCCC	2	1.33333
chromosome3	+	141011	ATTCATCGCTCTCACCGATGCG	GCGGGGGTTCGATTCCCCC	4.33333	0
chromosome3	+	141012	TTCATCGCTCTCACCGATGCGG	CGGGGGTTCGATTCCCCCT	0.166667	0.5
chromosome3	+	141041	TCGATTCCCCCTGACGGAGATT	TTTTATCGTGTACTTTTCT	0.2	2
chromosome3	+	1412392	CAACTTGATATTGCACGAAAGT	TTAGGATTATCAAATTCCT	2	0
chromosome3	+	1412403	TGCACGAAAGTTTAGGATTATC	AAATTCCTACAATTGCAAT	1	0
chromosome3	+	1412419	ATTATCAAATTCCTACAATTGC	AATTACTTAGTTCAGTCCA	2	0
chromosome3	+	1412446	CTTAGTTCAGTCCATCAATTTT	GAGATTCTCTCGACAACCA	2	6
chromosome3	+	1412447	TTAGTTCAGTCCATCAATTTTG	AGATTCTCTCGACAACCAA	2	0
chromosome3	+	1412448	TAGTTCAGTCCATCAATTTTGA	GATTCTCTCGACAACCAAT	2	0
chromosome3	+	1412451	TTCAGTCCATCAATTTTGAGAT	TCTCTCGACAACCAATTTT	4	0
chromosome3	+	1412460	TCAATTTTGAGATTCTCTCGAC	AACCAATTTTTAAATCGTA	7	13
chromosome3	+	1412462	AATTTTGAGATTCTCTCGACAA	CCAATTTTTAAATCGTAAA	1	2
chromosome3	+	1412464	TTTTGAGATTCTCTCGACAACC	AATTTTTAAATCGTAAAAA	23	26
chromosome3	+	1412465	TTTGAGATTCTCTCGACAACCA	ATTTTTAAATCGTAAAAAA	1	0
chromosome3	+	1412468	GAGATTCTCTCGACAACCAATT	TTTAAATCGTAAAAAATGT	4	0
chromosome3	+	1412471	ATTCTCTCGACAACCAATTTTT	AAATCGTAAAAAATGTCTG	2	13
chromosome3	+	1412475	TCTCGACAACCAATTTTTAAAT	CGTAAAAAATGTCTGCTGC	3	0
chromosome3	+	1412476	CTCGACAACCAATTTTTAAATC	GTAAAAAATGTCTGCTGCT	3	0
chromosome3	+	1412477	TCGACAACCAATTTTTAAATCG	TAAAAAATGTCTGCTGCTG	2	0
chromosome3	+	1412478	CGACAACCAATTTTTAAATCGT	AAAAAATGTCTGCTGCTGA	2	6
chromosome3	+	1412480	ACAACCAATTTTTAAATCGTAA	AAAATGTCTGCTGCTGAAA	2	0
chromosome3	+	1412488	TTTTTAAATCGTAAAAAATGTC	TGCTGCTGAAAAGAAACCC	2	0
chromosome3	+	1412734	CTTCCAAGCTTGCTGCTTACAA	CAAGAAGTCCACTATTTCT	3	0
chromosome3	+	1412739	AAGCTTGCTGCTTACAACAAGA	AGTCCACTATTTCTTCCCG	1	0
chromosome3	+	1412844	GGTACCAAATCCGTCACCAAGT	ATTCTTCTTCTGCTCAGTA	2	2
chromosome3	+	1412859	ACCAAGTATTCTTCTTCTGCTC	AGTAAGCGAATCGCACGAT	2	0
chromosome3	+	1412862	AAGTATTCTTCTTCTGCTCAGT	AAGCGAATCGCACGATTGT	2	0
chromosome3	+	1412868	TCTTCTTCTGCTCAGTAAGCGA	ATCGCACGATTGTGCAATC	1	1
chromosome3	+	1412893	GCACGATTGTGCAATCGTCTTT	TAGTCAGCTGATGAGTTTC	1	0
chromosome3	+	1412894	CACGATTGTGCAATCGTCTTTT	AGTCAGCTGATGAGTTTCC	1	9
chromosome3	+	1412898	ATTGTGCAATCGTCTTTTAGTC	AGCTGATGAGTTTCCACAG	1	29
chromosome3	+	1412931	TTCCACAGCCTTCCATTTCGAC	AATGACAACCTCACGAAAC	3	0
chromosome3	+	1413114	CACAGGTGCAGCACATCACGCG	ATAGTTTTTTTTACATTAC	4	0
chromosome3	+	1413116	CAGGTGCAGCACATCACGCGAT	AGTTTTTTTTACATTACAC	3	1
chromosome3	+	1413118	GGTGCAGCACATCACGCGATAG	TTTTTTTTACATTACACAT	4	0
chromosome3	+	1413125	CACATCACGCGATAGTTTTTTT	TACATTACACATGGTTCTT	2	0
chromosome3	+	1413126	ACATCACGCGATAGTTTTTTTT	ACATTACACATGGTTCTTC	3	0
chromosome3	+	1413128	ATCACGCGATAGTTTTTTTTAC	ATTACACATGGTTCTTCAT	8	0
chromosome3	+	1413135	GATAGTTTTTTTTACATTACAC	ATGGTTCTTCATTTCTATG	2	0
chromosome3	+	1413149	CATTACACATGGTTCTTCATTT	CTATGACCGGTTCGTGGAG	1	2
chromosome3	+	1413165	TCATTTCTATGACCGGTTCGTG	GAGTTGAAAGGTGTTTTGT	2	0
chromosome3	+	1413285	ATCTTCTTCCCTTGTGCATTTT	ATAGCTATCACCACTGGTT	2	0
chromosome3	+	1413289	TCTTCCCTTGTGCATTTTATAG	CTATCACCACTGGTTGGAG	1	0
chromosome3	+	1413403	ATACAGACACTTCTCACACTCC	ATTTCCCGTTCCACTCCTG	4	4
chromosome3	+	1413415	CTCACACTCCATTTCCCGTTCC	ACTCCTGGGCATCTTGGTT	2	1
chromosome3	+	1413419	CACTCCATTTCCCGTTCCACTC	CTGGGCATCTTGGTTTATT	4	0
chromosome3	+	1413435	CCACTCCTGGGCATCTTGGTTT	ATTAATGGATTTATTATTA	6	0
chromosome3	+	1413447	ATCTTGGTTTATTAATGGATTT	ATTATTATTATTATTGTTT	3	0
chromosome3	+	1413993	TGGATATGGAAGAGGGTGTGGT	ATTGGAAAAACTGGTATCC	1	0
chromosome3	+	1418101	TAACGGCCGGAATCAATCTAGC	AGCGATTTTTTTACTTCAT	1	0
chromosome3	+	1418734	CCTCTTACCACTTGGAAATCTT	ATTAGCAAACGTTATCCAA	1	0
chromosome3	+	1419726	TGGCAGCCTTACCAGGAGCAAG	CCAGCAACCCTCACCAGAA	3	1
chromosome3	+	1421897	TCTTCCAGGCAGACCAAATCGC	AAATACATATCCGAAAATT	4	0
chromosome3	+	142688	AGGCACCCTTGGATTGTAAAAT	ATAAAGATTCATGGACTCG	1	0
chromosome3	+	142727	CGCAAAAGTTCTGAATCTTCCT	AACCGCCATCTTGGTACTT	1	0
chromosome3	+	1428980	AAAACAGGAAAGACGAAGATAT	GAGGATATAGGCATTGCCG	2	0
chromosome3	+	142943	CCATAAACTAATCGTTTTCCAG	ATTTTCTTTTCGAAATCAC	2	0
chromosome3	+	1437144	ACACCACCCAAAAACTCCAAGC	ATAAAAAGATGTCTACAGT	1	1
chromosome3	+	1437146	ACCACCCAAAAACTCCAAGCAT	AAAAAGATGTCTACAGTCA	1	1
chromosome3	+	1437152	CAAAAACTCCAAGCATAAAAAG	ATGTCTACAGTCAAGGTCA	1	0
chromosome3	+	1437161	CAAGCATAAAAAGATGTCTACA	GTCAAGGTCAACGGAGCTA	19	0
chromosome3	+	1437164	GCATAAAAAGATGTCTACAGTC	AAGGTCAACGGAGCTAAGA	7	6
chromosome3	+	1437170	AAAGATGTCTACAGTCAAGGTC	AACGGAGCTAAGAACGGCG	5	1
chromosome3	+	1437181	CAGTCAAGGTCAACGGAGCTAA	GAACGGCGGAGAACGTATG	1	0
chromosome3	+	1437192	AACGGAGCTAAGAACGGCGGAG	AACGTATGGTGTTGCCTGC	3	6
chromosome3	+	1437193	ACGGAGCTAAGAACGGCGGAGA	ACGTATGGTGTTGCCTGCC	1	0
chromosome3	+	1437195	GGAGCTAAGAACGGCGGAGAAC	GTATGGTGTTGCCTGCCGG	1	0
chromosome3	+	1437233	CGGCGAGGCCGCCGCTAAATAC	TATCCTGCCTACCGTGAAA	2	0
chromosome3	+	1437242	CGCCGCTAAATACTATCCTGCC	TACCGTGAAAACGTCCCCA	2	0
chromosome3	+	1437263	CTACCGTGAAAACGTCCCCAAG	AAGGCTCGTAAGGCTGTAC	5	0
chromosome3	+	1437271	AAAACGTCCCCAAGAAGGCTCG	TAAGGCTGTACGCCCTACC	1	0
chromosome3	+	1437326	TTTAGCACCCGGAACTGTTTGC	ATTTTGTTGGCTGGACGCT	5	12
chromosome3	+	1437329	AGCACCCGGAACTGTTTGCATT	TTGTTGGCTGGACGCTTCC	8	0
chromosome3	+	1437358	CTGGACGCTTCCGTGGTAAGCG	TGTTGTTGTCCTCAGTCAA	2	0
chromosome3	+	1437375	AAGCGTGTTGTTGTCCTCAGTC	AATTGGAGGACACTCTTGT	5	0
chromosome3	+	1437409	CTCTTGTCGTTACTGGCCCTTA	CAAGGTCAACGGTGTCCCT	1	1
chromosome3	+	1437410	TCTTGTCGTTACTGGCCCTTAC	AAGGTCAACGGTGTCCCTA	11	3
chromosome3	+	1437414	GTCGTTACTGGCCCTTACAAGG	TCAACGGTGTCCCTATCCG	2	0
chromosome3	+	1437416	CGTTACTGGCCCTTACAAGGTC	AACGGTGTCCCTATCCGTC	4	0
chromosome3	+	1437436	TCAACGGTGTCCCTATCCGTCG	TGTCAACCACCGTTATGTG	2	0
chromosome3	+	1437491	CCCCAAGATCGATGTCTCCGGT	GTCTCTGTTGAGAAGTTCA	2	0
chromosome3	+	1437505	TCTCCGGTGTCTCTGTTGAGAA	GTTCACCAAGGCTTACTTT	2	0
chromosome3	+	1437518	TGTTGAGAAGTTCACCAAGGCT	TACTTTGCCAAGCAAAAGC	2	0
chromosome3	+	1437531	ACCAAGGCTTACTTTGCCAAGC	AAAAGCGTAGCGGACCCGT	7	8
chromosome3	+	1437578	GGATGAAGCTTTCTTCGCCGAG	AACGCTCCCAAGAACGCTC	1	3
chromosome3	+	1437579	GATGAAGCTTTCTTCGCCGAGA	ACGCTCCCAAGAACGCTCT	3	0
chromosome3	+	1437633	ATTGCTGACCAAAAGGCCGTTG	ATGCTAAGCTTCTCCCTGC	1	2
chromosome3	+	1437635	TGCTGACCAAAAGGCCGTTGAT	GCTAAGCTTCTCCCTGCTA	3	0
chromosome3	+	1437638	TGACCAAAAGGCCGTTGATGCT	AAGCTTCTCCCTGCTATCA	5	1
chromosome3	+	1437656	TGCTAAGCTTCTCCCTGCTATC	AAGGCTATCCCTAATATGA	5	14
chromosome3	+	1437723	TTGTCTAACGGTGACCGTCCTC	ACTTGATGAAGTTTTAGAT	1	0
chromosome3	+	1437734	TGACCGTCCTCACTTGATGAAG	TTTTAGATTCATAACCTTA	1	0
chromosome3	+	1437735	GACCGTCCTCACTTGATGAAGT	TTTAGATTCATAACCTTAG	3	0
chromosome3	+	1437738	CGTCCTCACTTGATGAAGTTTT	AGATTCATAACCTTAGGTA	1	0
chromosome3	+	1437740	TCCTCACTTGATGAAGTTTTAG	ATTCATAACCTTAGGTAAA	2	0
chromosome3	+	1437744	CACTTGATGAAGTTTTAGATTC	ATAACCTTAGGTAAATAGG	5	0
chromosome3	+	1437876	TGCATGCGCTAAGTAGAAGAGC	AGTGCACTGCACATATGTA	1	3
chromosome3	+	1437907	CACATATGTATCTAAAATTTTT	ATAAAATTGGCAAGTAGTT	1	0
chromosome3	+	144336	CTTTCTGTTCTTTACCTAAAAC	AAAAAAATCTTAAAAAAGG	1	0
chromosome3	+	1444551	CGAAGCACTCACAGTACTTAAG	AGATACAAAATTCAGGAAT	5	0
chromosome3	+	144925	TGGCAAGTTTACCAAGACAAAC	AAATTTCGCTTGCATATTA	2	0
chromosome3	+	145057	GAAGGCACACGTGGGTCGAATC	ACAGATGACACTCCTCAAC	2	0
chromosome3	+	145094	CAACATCAAGGTGTCGTTATTT	ATTCCATGAATGACACTCC	5	0
chromosome3	+	1451342	TCCCATTTTCTATACATATAAA	TACGATTCAGCTATATTGA	4	0
chromosome3	+	1453371	AAACAGCCATGCTTAGAGCATA	TGGGCAAATTTGATTACAC	4	0
chromosome3	+	1453707	ACTAATCCCCGTATCAGCATTT	GTGATATTCGGGCTATTGT	3	0
chromosome3	+	1454146	TTGCACGTGGACCAGGTGCTGT	AATGTCTGTTTTTACTGGC	3	3
chromosome3	+	1454508	GCATATAGAATTTTAAATCATC	AAATATTAAAATGATCGAA	1	0
chromosome3	+	1457950	ATATTCCCATACCGACATACTT	AAGGAACTACTGTACGATA	3	0
chromosome3	+	1462659	CATTCATACGGACTATTGGAAT	AATCACATTAATTTTGGTC	1	0
chromosome3	+	1464642	GTCAATTAGCATGATCGGAAAA	TGTATTACTGTTGTATTTT	2	0
chromosome3	+	1466176	CGGTGAGTTTTCCTTGTGATCT	ATTATATTACAATACACAG	0.0697674	0
chromosome3	+	1471028	GTGCTATTGGGAGTATAGTATC	ATTAAAAGATAAGGAGCTA	1	0
chromosome3	+	1475055	TCCCGAGTGGCTCAATCGGTTT	AGAGCGTCTGACTCTTATG	0.761905	6.8254
chromosome3	+	1475056	CCCGAGTGGCTCAATCGGTTTA	GAGCGTCTGACTCTTATGA	0.142857	0.222222
chromosome3	+	1475072	GGTTTAGAGCGTCTGACTCTTA	TGATGGTCATCAGAAGGTT	0.587302	11.0222
chromosome3	+	1475073	GTTTAGAGCGTCTGACTCTTAT	GATGGTCATCAGAAGGTTG	0.2	2
chromosome3	+	1475116	AGTTCGAGTCTCGCCTTGGGAG	TTAGTTTTTACATTTTTGA	4.66667	12
chromosome3	+	1475117	GTTCGAGTCTCGCCTTGGGAGT	TAGTTTTTACATTTTTGAG	1.64444	1
chromosome3	+	1475118	TTCGAGTCTCGCCTTGGGAGTT	AGTTTTTACATTTTTGAGA	0.644444	1.9
chromosome3	+	1475579	TCTCCACCTGTCGGTACATTCC	AAAAAAGCAGTAAAAGTGT	1	0
chromosome3	+	1476752	AATGTGTTTCGTCCTTTACCTC	CTCCTTCTAATCCTCCCGG	3	0
chromosome3	+	1476882	TTGAATCTCCGTCTTTGAATAC	ATCCGTAGCCAAGGTGTAT	1	0
chromosome3	+	1476908	GTAGCCAAGGTGTATATTAATC	AAAAATTTATTAGGAAATT	2	0
chromosome3	+	1477466	GATCCAGGTGCCGCTCTTCCAC	AAGTTGGCAACATCCATAT	1	0
chromosome3	+	1480734	AACAACAAATGTAGGAAAAGAG	AGAAAATTTATGATATCCT	2	3
chromosome3	+	1489461	CAAATAGGTCGTTGATATCCCC	AGATTTATTGATGTACGCT	1	0
chromosome3	+	1498052	ACAAGTAGCAGTGTAGGCATAG	GATGTGGGGTTATACGAGG	1	0
chromosome3	+	1498795	CCGAATTAAGGACCGTCGTAAA	AGTACTGGACCCTTCAAAT	1	0
chromosome3	+	1499968	CGGTAGCAAGCGTAGTGTTGTA	CTCTACACTTCCAGAGTAA	1	0
chromosome3	+	1503641	TACACGGTGGAGCGTCAAGCTC	GTGAAGAGGTCCGATATCG	2	0
chromosome3	+	151645	TCCAAAAATCGGAAGTCAATAA	AGAGATATTATAAAAAGTC	1	0
chromosome3	+	1516450	ATGAGGATGTTGAAGCTCTCGC	ATCAGACGAGGCCGATTTA	3	0
chromosome3	+	1516474	CAGACGAGGCCGATTTAGCCGC	ACTGGGTTATAAACAAGAG	2	6
chromosome3	+	1516716	TCTGGTGGTCTGTACTACGCTG	CAGCCGTATTGGCCCCTAA	2	0
chromosome3	+	1518236	TCCTACATCGTCATTCCATTGT	ATTTTAAATATTCCTTTGT	3	0
chromosome3	+	1522758	TTAAAAAAAAAATGTAGGGAAA	TAAGTAGAAAACTTAGAAA	2.5	0
chromosome3	+	1529484	AACTTGATCGGAAGAATCAGTA	GCAACCATTTTGAACCAAC	3	0
chromosome3	+	1535461	ATAAAGGCAAAAAATGGCTAGT	AATCAGCCAAATAACGGTG	2	0
chromosome3	+	1536041	CACCCAAGGTTACCTCTGAGTC	AACAAAGAAGGAGACCGCT	1	0
chromosome3	+	1536044	CCAAGGTTACCTCTGAGTCAAC	AAAGAAGGAGACCGCTGCT	1	1
chromosome3	+	1537285	TATTCTTGTGTAATGCACATTC	ATACCGCTGTCGAGGAAGT	5	0
chromosome3	+	1537307	ATACCGCTGTCGAGGAAGTTTC	ATTTGCCAAGTTGCTCCAT	1	6
chromosome3	+	1537839	GGTCAGCAAATAGTAAATAAGC	AGTTGCACTTTGCAGCTAT	4	0
chromosome3	+	1538121	TTCACGTACTCTTTTGACGTTG	CTTGGTTTTAAGAGTAAGC	2	0
chromosome3	+	1538682	CGAAGCGTTGTATATACTTCAT	TCAGAGGAAAAATTAGTTG	3	0
chromosome3	+	1545450	AGGATATTGAAGAATAGGGAAA	TCGGAGGCGGTATGGCTTG	0.5	0
chromosome3	+	1547832	TAACCATTCCGATCCTGATTTC	GTTCCATTTTTACTACTTT	2	0
chromosome3	+	1549429	TTCATCCTTGGTATCTACACTT	ATATAAAAATTTTAGGCAT	2	0
chromosome3	+	1549918	CACTTCCACTGCCCAGGTTTAC	AAAAATTTCCAAACTCCGT	2	0
chromosome3	+	1550535	AATCTTCCATATGACTTTAATC	AGCCCGAGACAAGTCCCAA	1	0
chromosome3	+	1550873	AATTTGGGATCATGCTGGTGGT	TCTCTTCTTGTTGAAGAGG	2	0
chromosome3	+	15510	CACCATTCCATCATGATATCCT	CATTATCACCATATCCATA	0.333333	0
chromosome3	+	15511	ACCATTCCATCATGATATCCTC	ATTATCACCATATCCATAT	2	0.666667
chromosome3	+	15513	CATTCCATCATGATATCCTCAT	TATCACCATATCCATATCC	1	0
chromosome3	+	15517	CCATCATGATATCCTCATTATC	ACCATATCCATATCCAATG	1.33333	0
chromosome3	+	15522	ATGATATCCTCATTATCACCAT	ATCCATATCCAATGTAACC	1	0
chromosome3	+	15526	TATCCTCATTATCACCATATCC	ATATCCAATGTAACCGTAA	0.333333	0
chromosome3	+	1553285	TGTGGAAGAGCCAAGGTCGTAA	AGTTCAGCCTGCGACTTTT	1	0
chromosome3	+	1553372	ATTTCCTCTAGAGAGTGTAGGG	GGTTCACTAGCAATATCTA	1	0
chromosome3	+	1554188	GTTCTTCTCGACAGGGATGGAC	GTTCCATACTAAACGTCTA	1	0
chromosome3	+	15545	TCCATATCCAATGTAACCGTAA	CCATGAAAAATATGACACA	0.333333	0
chromosome3	+	1556504	TTATGAACCCCCATGGCGTAAA	GTGCGATTTATTGGAATTG	2	0
chromosome3	+	1557251	CATCAGGACTATTCTTATAAAC	AAAAATACACACCCTGATG	1	0
chromosome3	+	1557332	GAATTTGGCAGGTGATTCGCTT	GCATATGAAAAGAAAACGA	1	0
chromosome3	+	15574	AAATATGACACACCAAAAAAAA	AGGAAACCCAACCTGTTGT	0.333333	0
chromosome3	+	1557585	AATGTTGTTTTGATGGCTTCAC	ATTTAACTACACATGCAGA	1	0
chromosome3	+	1561039	TTGGAAGTCGCTTTTCATCGAC	AATTTCTTAGCTTAAACTT	1	0
chromosome3	+	1561232	ACCCACAACAACACCACGCCAT	AATTTGAAATCTCAACTCT	2	1
chromosome3	+	1561285	ACGCTGGTTTACCTCAATAAAT	ATTAGAAGTGAAAAACGTT	1	0
chromosome3	+	1561927	GTGCGCTTGTCCTTGATTTTTT	AATTGTCGCAAAAGAAAAG	2	0
chromosome3	+	1562058	GGCATCCTTGTCTCTATGGCAT	ATTTTTCCTTCTTGGAAGC	2	0
chromosome3	+	1562196	TTAAAGCTAAGTAGTGTCCAAG	GTGAGGATGCCTCGGTTTG	3	0
chromosome3	+	1562283	TTTGATATCACCCAATGGTATT	ACCCTGCGAATGCAAAGGT	5	0
chromosome3	+	1562943	GCTGCACCGCCTATCCTCCGTC	ATTTTTCTTTTGGAATAGT	3	0
chromosome3	+	1563908	ACGAGTACTTAAAGACGTTACC	AGAGCTGTTGTAATTCGCC	7	0
chromosome3	+	1564376	TCTAGCTGGTACTCGTCTTTTC	ATCCGTTTCTGTACGTCTA	1	0
chromosome3	+	1564881	GGTGGAACGGTTTTGGAACCGC	AAGGTGCTATGCTTGACTT	1	0
chromosome3	+	1569283	GCACGAAAAGGAAATAATGGAT	AATAAATATGAGTTAACAA	1	0
chromosome3	+	1569361	TTTGCAATCCACCGTTGATTCA	TTGCAACTCGAGCTCAACC	1	0
chromosome3	+	1578488	AATCTCGCCAAGAGAGTTCGTG	ATATAGTTGACAGTACGAG	3	1
chromosome3	+	1584220	TCAATGTCCTGAACAATTTGTG	AATTAAGTTAGTTAACTCT	6	0
chromosome3	+	1588064	CCAGCTAGAAGACGCGATCGTT	ACGAAAGGCATCGAGAGTC	1	0
chromosome3	+	1588169	CATGGCCGAGAAAGATTTCGAG	AGCGAGACTATGAAGGTCG	2	0
chromosome3	+	1591320	AGAATTCCATTGTCTTGACTAT	CACAAACTTTTAAGTCTTT	3	0
chromosome3	+	1591321	GAATTCCATTGTCTTGACTATC	ACAAACTTTTAAGTCTTTT	26	16
chromosome3	+	1591322	AATTCCATTGTCTTGACTATCA	CAAACTTTTAAGTCTTTTC	3	0
chromosome3	+	1591323	ATTCCATTGTCTTGACTATCAC	AAACTTTTAAGTCTTTTCT	9	29
chromosome3	+	1591331	GTCTTGACTATCACAAACTTTT	AAGTCTTTTCTTTTTTCTA	5	15
chromosome3	+	1591360	TTCTTTTTTCTAACCACATAAT	GACTATTCCTGACAAGCAG	2	0
chromosome3	+	1591377	ATAATGACTATTCCTGACAAGC	AGTTGGCTGCCGTTTTCCA	2	3
chromosome3	+	1591421	CCACGGTGGTCCCGAGAACGTC	AAGTTCGAGGAAGTCCCCG	2	5
chromosome3	+	1591455	GTCCCCGTCGCCGAGCCCGGTC	AAGACGAGGTCTTGGTTAA	1	3
chromosome3	+	1591467	GAGCCCGGTCAAGACGAGGTCT	TGGTTAACATCAAGTACAC	3	0
chromosome3	+	1591475	TCAAGACGAGGTCTTGGTTAAC	ATCAAGTACACCGGTGTCT	4	10
chromosome3	+	1591478	AGACGAGGTCTTGGTTAACATC	AAGTACACCGGTGTCTGCC	3	20
chromosome3	+	1591492	TTAACATCAAGTACACCGGTGT	CTGCCACACCGATTTACAC	9	0
chromosome3	+	1591506	ACCGGTGTCTGCCACACCGATT	TACACGCTCTTCAAGGTGA	4	0
chromosome3	+	1591523	CGATTTACACGCTCTTCAAGGT	GACTGGCCTCTTCCCGCCA	6	1
chromosome3	+	1591558	CCGCCAAGATGCCTTTGATCGG	TGGTCACGAAGGTGCTGGT	3	4
chromosome3	+	1591561	CCAAGATGCCTTTGATCGGTGG	TCACGAAGGTGCTGGTGTC	1	0
chromosome3	+	1591563	AAGATGCCTTTGATCGGTGGTC	ACGAAGGTGCTGGTGTCGT	5	24
chromosome3	+	1591565	GATGCCTTTGATCGGTGGTCAC	GAAGGTGCTGGTGTCGTCG	9	2
chromosome3	+	1591568	GCCTTTGATCGGTGGTCACGAA	GGTGCTGGTGTCGTCGTCA	1	0
chromosome3	+	1591583	TCACGAAGGTGCTGGTGTCGTC	GTCAAGGTCGGTGCCGGTG	11	0
chromosome3	+	1591613	CGGTGCCGGTGTCACTCGTCTT	AAGATTGGTGACCGTGTTG	4	0
chromosome3	+	1591628	TCGTCTTAAGATTGGTGACCGT	GTTGGTGTCAAGTGGATGA	6	0
chromosome3	+	1591636	AGATTGGTGACCGTGTTGGTGT	CAAGTGGATGAACTCTTCT	7	0
chromosome3	+	1591637	GATTGGTGACCGTGTTGGTGTC	AAGTGGATGAACTCTTCTT	13	4
chromosome3	+	1591676	TTGCGGTAACTGCGAGTACTGT	ATGAAGGCTGAGGAGACCA	2	3
chromosome3	+	1591708	AGGAGACCATCTGCCCTCACAT	TCAACTTTCCGGTTACACC	3	0
chromosome3	+	1591710	GAGACCATCTGCCCTCACATTC	AACTTTCCGGTTACACCGT	2	21
chromosome3	+	1591724	TCACATTCAACTTTCCGGTTAC	ACCGTTGACGGTACTTTCC	1	5
chromosome3	+	1591754	CGGTACTTTCCAACACTACTGC	ATTGCCAATGCCACCCATG	4	19
chromosome3	+	1591760	TTTCCAACACTACTGCATTGCC	AATGCCACCCATGCTACCA	14	13
chromosome3	+	1591765	AACACTACTGCATTGCCAATGC	CACCCATGCTACCATCATC	3	0
chromosome3	+	1591785	GCCACCCATGCTACCATCATCC	CCGAGTCCGTTCCCCTCGA	2	0
chromosome3	+	1591792	ATGCTACCATCATCCCCGAGTC	CGTTCCCCTCGAGGTTGCT	6	4
chromosome3	+	1591795	CTACCATCATCCCCGAGTCCGT	TCCCCTCGAGGTTGCTGCT	1	0
chromosome3	+	1591797	ACCATCATCCCCGAGTCCGTTC	CCCTCGAGGTTGCTGCTCC	3	0
chromosome3	+	1591799	CATCATCCCCGAGTCCGTTCCC	CTCGAGGTTGCTGCTCCCA	5	3
chromosome3	+	1591802	CATCCCCGAGTCCGTTCCCCTC	GAGGTTGCTGCTCCCATCA	3	0
chromosome3	+	1591806	CCCGAGTCCGTTCCCCTCGAGG	TTGCTGCTCCCATCATGTG	2	0
chromosome3	+	1591807	CCGAGTCCGTTCCCCTCGAGGT	TGCTGCTCCCATCATGTGC	2	0
chromosome3	+	1591811	GTCCGTTCCCCTCGAGGTTGCT	GCTCCCATCATGTGCGCTG	2	0
chromosome3	+	1591813	CCGTTCCCCTCGAGGTTGCTGC	TCCCATCATGTGCGCTGGT	3	0
chromosome3	+	1591819	CCCTCGAGGTTGCTGCTCCCAT	CATGTGCGCTGGTATCACT	3	4
chromosome3	+	1591820	CCTCGAGGTTGCTGCTCCCATC	ATGTGCGCTGGTATCACTT	9	13
chromosome3	+	1591821	CTCGAGGTTGCTGCTCCCATCA	TGTGCGCTGGTATCACTTG	3	0
chromosome3	+	1591822	TCGAGGTTGCTGCTCCCATCAT	GTGCGCTGGTATCACTTGC	6	0
chromosome3	+	1591824	GAGGTTGCTGCTCCCATCATGT	GCGCTGGTATCACTTGCTA	9	16
chromosome3	+	1591830	GCTGCTCCCATCATGTGCGCTG	GTATCACTTGCTATCGTGC	1	0
chromosome3	+	1591832	TGCTCCCATCATGTGCGCTGGT	ATCACTTGCTATCGTGCCT	5	2
chromosome3	+	1591833	GCTCCCATCATGTGCGCTGGTA	TCACTTGCTATCGTGCCTT	1	0
chromosome3	+	1591835	TCCCATCATGTGCGCTGGTATC	ACTTGCTATCGTGCCTTGA	16	7
chromosome3	+	1591842	ATGTGCGCTGGTATCACTTGCT	ATCGTGCCTTGAAGGAATC	4	7
chromosome3	+	1591881	TCCAAGGTCGGCCCTGGTGAGT	GGATCTGCATTCCCGGTGC	2	0
chromosome3	+	1591884	AAGGTCGGCCCTGGTGAGTGGA	TCTGCATTCCCGGTGCCGG	3	0
chromosome3	+	1591885	AGGTCGGCCCTGGTGAGTGGAT	CTGCATTCCCGGTGCCGGT	2	0
chromosome3	+	1591889	CGGCCCTGGTGAGTGGATCTGC	ATTCCCGGTGCCGGTGGTG	6	6
chromosome3	+	1591895	TGGTGAGTGGATCTGCATTCCC	GGTGCCGGTGGTGGTCTTG	3	0
chromosome3	+	1591928	TGGTCTTGGCCATCTTGCCGTC	CAATACGCCAAGGCTATGG	4	0
chromosome3	+	1591929	GGTCTTGGCCATCTTGCCGTCC	AATACGCCAAGGCTATGGC	2	6
chromosome3	+	1591948	TCCAATACGCCAAGGCTATGGC	TATGCGTGTTGTTGCCATT	3	0
chromosome3	+	1591964	TATGGCTATGCGTGTTGTTGCC	ATTGATACTGGTGATGACA	1	0
chromosome3	+	1591968	GCTATGCGTGTTGTTGCCATTG	ATACTGGTGATGACAAGGC	2	0
chromosome3	+	1591970	TATGCGTGTTGTTGCCATTGAT	ACTGGTGATGACAAGGCTG	7	0
chromosome3	+	1592003	CAAGGCTGAGCTCGTCAAGTCC	TTTGGTGCTGAGGTCTTCC	1	0
chromosome3	+	1592011	AGCTCGTCAAGTCCTTTGGTGC	TGAGGTCTTCCTTGACTTC	1	0
chromosome3	+	1592033	TGAGGTCTTCCTTGACTTCAAG	AAGGAAGCCGACATGATTG	2	1
chromosome3	+	1592047	ACTTCAAGAAGGAAGCCGACAT	GATTGAGGCTGTCAAGGCT	4	0
chromosome3	+	1592050	TCAAGAAGGAAGCCGACATGAT	TGAGGCTGTCAAGGCTGCC	1	0
chromosome3	+	1592090	CACCAACGGTGGTGCCCACGGT	ACCTTGGTCTTATCCACCT	1	0
chromosome3	+	1592101	GTGCCCACGGTACCTTGGTCTT	ATCCACCTCCCCCAAGTCT	2	0
chromosome3	+	1592107	ACGGTACCTTGGTCTTATCCAC	CTCCCCCAAGTCTTACGAG	1	0
chromosome3	+	1592127	ACCTCCCCCAAGTCTTACGAGC	AAGCTGCTGGCTTTGCCCG	2	0
chromosome3	+	1592155	CTGGCTTTGCCCGTCCCGGTTC	CACCATGGTCACTGTTTCC	5	0
chromosome3	+	1592165	CCGTCCCGGTTCCACCATGGTC	ACTGTTTCCATGCCTGCCG	6	0
chromosome3	+	1592188	CTGTTTCCATGCCTGCCGGTGC	CAAGCTCGGTGCTGATATC	3	0
chromosome3	+	1592191	TTTCCATGCCTGCCGGTGCCAA	GCTCGGTGCTGATATCTTC	1	0
chromosome3	+	1592204	CGGTGCCAAGCTCGGTGCTGAT	ATCTTCTGGTTGACCGTTA	3	0
chromosome3	+	1592205	GGTGCCAAGCTCGGTGCTGATA	TCTTCTGGTTGACCGTTAA	1	0
chromosome3	+	1592221	CTGATATCTTCTGGTTGACCGT	TAAGATGCTTAAGATCTGC	3	0
chromosome3	+	1592222	TGATATCTTCTGGTTGACCGTT	AAGATGCTTAAGATCTGCG	1	13
chromosome3	+	1592247	ATGCTTAAGATCTGCGGTTCTC	ACGTCGGTAACCGTATTGA	2	1
chromosome3	+	1592254	AGATCTGCGGTTCTCACGTCGG	TAACCGTATTGACTCTATC	3	0
chromosome3	+	1592286	GACTCTATCGAGGCTCTTGAAT	ACGTTTCCCGTGGTCTCGT	5	2
chromosome3	+	1592289	TCTATCGAGGCTCTTGAATACG	TTTCCCGTGGTCTCGTCAA	3	3
chromosome3	+	1592293	TCGAGGCTCTTGAATACGTTTC	CCGTGGTCTCGTCAAGCCT	1	0
chromosome3	+	1592299	CTCTTGAATACGTTTCCCGTGG	TCTCGTCAAGCCTTACTAC	5	0
chromosome3	+	1592303	TGAATACGTTTCCCGTGGTCTC	GTCAAGCCTTACTACAAGG	1	0
chromosome3	+	1592306	ATACGTTTCCCGTGGTCTCGTC	AAGCCTTACTACAAGGTCC	6	24
chromosome3	+	1592318	TGGTCTCGTCAAGCCTTACTAC	AAGGTCCAACCCTTCTCTA	1	1
chromosome3	+	1592333	TTACTACAAGGTCCAACCCTTC	TCTACTCTTCCCGACGTCT	1	0
chromosome3	+	1592336	CTACAAGGTCCAACCCTTCTCT	ACTCTTCCCGACGTCTACC	3	1
chromosome3	+	1592343	GTCCAACCCTTCTCTACTCTTC	CCGACGTCTACCGTCTCAT	1	3
chromosome3	+	1592352	TTCTCTACTCTTCCCGACGTCT	ACCGTCTCATGCATGAGAA	3	1
chromosome3	+	1592354	CTCTACTCTTCCCGACGTCTAC	CGTCTCATGCATGAGAACA	3	0
chromosome3	+	1592356	CTACTCTTCCCGACGTCTACCG	TCTCATGCATGAGAACAAG	1	0
chromosome3	+	1592360	TCTTCCCGACGTCTACCGTCTC	ATGCATGAGAACAAGATTG	11	0
chromosome3	+	1592362	TTCCCGACGTCTACCGTCTCAT	GCATGAGAACAAGATTGCC	5	2
chromosome3	+	1592364	CCCGACGTCTACCGTCTCATGC	ATGAGAACAAGATTGCCGG	4	87
chromosome3	+	1592366	CGACGTCTACCGTCTCATGCAT	GAGAACAAGATTGCCGGCC	4	7
chromosome3	+	1592372	CTACCGTCTCATGCATGAGAAC	AAGATTGCCGGCCGTATCG	4	13
chromosome3	+	1592405	CCGTATCGTCTTGGACCTTTCC	AAGTAAGGGAATGAGAATG	3	4
chromosome3	+	1592407	GTATCGTCTTGGACCTTTCCAA	GTAAGGGAATGAGAATGTG	5	0
chromosome3	+	1592477	CCTATAGTTCTTTTCTTTTGTT	CTTTATGTCGTTTTTCGAT	1	1
chromosome3	+	1592479	TATAGTTCTTTTCTTTTGTTCT	TTATGTCGTTTTTCGATGG	1	4
chromosome3	+	1592481	TAGTTCTTTTCTTTTGTTCTTT	ATGTCGTTTTTCGATGGTA	1	4
chromosome3	+	1592498	TCTTTATGTCGTTTTTCGATGG	TACGGCCGTTGTCAATCTC	1	1
chromosome3	+	1592507	CGTTTTTCGATGGTACGGCCGT	TGTCAATCTCAGTTTGTGT	2	0
chromosome3	+	1592517	TGGTACGGCCGTTGTCAATCTC	AGTTTGTGTGCTTGGTTGC	15	10
chromosome3	+	1592528	TTGTCAATCTCAGTTTGTGTGC	TTGGTTGCAGCTTGGTTTC	1	0
chromosome3	+	1592533	AATCTCAGTTTGTGTGCTTGGT	TGCAGCTTGGTTTCAAATC	1	0
chromosome3	+	1592534	ATCTCAGTTTGTGTGCTTGGTT	GCAGCTTGGTTTCAAATCT	1	5
chromosome3	+	1592536	CTCAGTTTGTGTGCTTGGTTGC	AGCTTGGTTTCAAATCTGT	13	22
chromosome3	+	1592547	TGCTTGGTTGCAGCTTGGTTTC	AAATCTGTTCATCTCATGA	17	5
chromosome3	+	1592591	TTTTACCATTTCACCACACGTT	TATACCATTCTCTCATAGA	1	1
chromosome3	+	1592592	TTTACCATTTCACCACACGTTT	ATACCATTCTCTCATAGAA	1	6
chromosome3	+	1592594	TACCATTTCACCACACGTTTAT	ACCATTCTCTCATAGAATC	1	3
chromosome3	+	1592597	CATTTCACCACACGTTTATACC	ATTCTCTCATAGAATCTTC	1	6
chromosome3	+	1592605	CACACGTTTATACCATTCTCTC	ATAGAATCTTCATCAAACC	2	8
chromosome3	+	1592612	TTATACCATTCTCTCATAGAAT	CTTCATCAAACCATCTCGG	1	0
chromosome3	+	1592619	ATTCTCTCATAGAATCTTCATC	AAACCATCTCGGGGTTAGA	1	2
chromosome3	+	1592620	TTCTCTCATAGAATCTTCATCA	AACCATCTCGGGGTTAGAG	2	0
chromosome3	+	1592632	ATCTTCATCAAACCATCTCGGG	GTTAGAGTGGAAAGAAAGT	2	0
chromosome3	+	1592655	TTAGAGTGGAAAGAAAGTCTTG	TTCTTTTATTTCCTTTTTT	1	0
chromosome3	+	1592662	GGAAAGAAAGTCTTGTTCTTTT	ATTTCCTTTTTTCCATCTT	1	0
chromosome3	+	1592713	CTTTTCTTCCTCCTCCTCGTTC	ATCTTGAGGTTTGACGTGT	4	9
chromosome3	+	1592728	CTCGTTCATCTTGAGGTTTGAC	GTGTCTGTTTAGAATTTTG	3	0
chromosome3	+	1592735	ATCTTGAGGTTTGACGTGTCTG	TTTAGAATTTTGAGCTGTT	6	11
chromosome3	+	1592737	CTTGAGGTTTGACGTGTCTGTT	TAGAATTTTGAGCTGTTGC	1	4
chromosome3	+	1592738	TTGAGGTTTGACGTGTCTGTTT	AGAATTTTGAGCTGTTGCA	8	20
chromosome3	+	1592740	GAGGTTTGACGTGTCTGTTTAG	AATTTTGAGCTGTTGCAGC	1	24
chromosome3	+	1592745	TTGACGTGTCTGTTTAGAATTT	TGAGCTGTTGCAGCATCTT	1	0
chromosome3	+	1592756	GTTTAGAATTTTGAGCTGTTGC	AGCATCTTATTTTTTGTTT	2	4
chromosome3	+	1592764	TTTTGAGCTGTTGCAGCATCTT	ATTTTTTGTTTTGCGAAAA	5	17
chromosome3	+	1592798	GCGAAAACGAAGCGCTTTACTC	TCTTCATCAGTTGGACGAT	4	0
chromosome3	+	1592806	GAAGCGCTTTACTCTCTTCATC	AGTTGGACGATTGTACCTT	8	4
chromosome3	+	1592814	TTACTCTCTTCATCAGTTGGAC	GATTGTACCTTTGAAAACC	1	0
chromosome3	+	1592835	CGATTGTACCTTTGAAAACCAA	CTACTTTTGCATGTTTTGT	1	0
chromosome3	+	1592854	CAACTACTTTTGCATGTTTTGT	ATAGAAATCAATGATATTA	1	3
chromosome3	+	1592856	ACTACTTTTGCATGTTTTGTAT	AGAAATCAATGATATTAGA	1	0
chromosome3	+	1592881	AATCAATGATATTAGAATCCCA	TCCTTTAATTTCTTTCAAA	1	0
chromosome3	+	1592887	TGATATTAGAATCCCATCCTTT	AATTTCTTTCAAAGTAGTT	1	5
chromosome3	+	1598397	TCTTTTCCAGAGAGTGTGTAGG	CATCAGTGTGACAGACTCC	1	0
chromosome3	+	1598400	TTTCCAGAGAGTGTGTAGGCAT	CAGTGTGACAGACTCCTGA	4	1.5
chromosome3	+	1605542	TGTCGTCACCATTAATCCTAAC	ATTTGCATCGAAGTGTTTA	2	3
chromosome3	+	1605545	CGTCACCATTAATCCTAACATT	TGCATCGAAGTGTTTATTC	3	0
chromosome3	+	1605548	CACCATTAATCCTAACATTTGC	ATCGAAGTGTTTATTCATA	3	2
chromosome3	+	1605870	GACAGTAGTCCAGTCGACGTCC	AAAGTTATGAAATTTGCTC	1	0
chromosome3	+	1613594	TGAAGTAAGAGCCTTGTGTTGC	TTTCTAACGTTTTGTAGAA	1	0
chromosome3	+	1617724	GAGGCTCAAAATTCAATCTCAT	AACAAGAGCATTTGGACAA	2	0
chromosome3	+	161890	CATGTGGAAGAACGTCTAGCTA	AAGATTGATAAGAAGGAAT	1	0
chromosome3	+	1619407	TAGACATTTCAACGAACCCATT	ATAAAAAACATTGCTAATA	7	0
chromosome3	+	1619999	GCATCCGTTAAGAGGTCTTTTT	TTGCGCCATTATCTGCTTA	5	0
chromosome3	+	1620113	TTCTGTTAAATTTTTAGTTATC	AACTTTACGGAAATGAATA	1	0
chromosome3	+	1620990	GATATTGCAAGAATGATTGTTC	AAAAGATAATTGAAAAAGG	5	0
chromosome3	+	1623240	TCAGTCCAACCTTGGTAAAGGC	ATGTTCTCTACGGTGGTCA	1	0
chromosome3	+	1624936	GCAGATGCAAGCTTGATTCTAC	AATTCGGTGTGGATGACCC	3	0
chromosome3	+	1625230	GGAGCTGATATAATTACTGTTC	ATGGTCGCACTCGGCAAGA	2	0
chromosome3	+	1625321	GTGTCCAAATTCCTGTCGTTGC	AAATGGTGATGTTAAAAGT	1	0
chromosome3	+	1631041	CTCAAGTTGACTTTTGTTAATG	CATTTGCCATTCCCCTCCT	1	0
chromosome3	+	1636886	CAAGATATTCTTGCAAAATTGT	ACAATAAGTACTTAATAAC	1	0
chromosome3	+	1637160	CCGCTAAAAAGATTTTCGACAC	AATTGATCGTGTTAGTCCA	3	0
chromosome3	+	1639776	GTGGTCAAAAACAGCGTATTGC	CATTGCTAGAGCATTAATT	4	0
chromosome3	+	1641044	GCCTTCTCACAAGAGTTTCCGT	ACCAAGCAAAAGCTTGCCA	2	0
chromosome3	+	1641046	CTTCTCACAAGAGTTTCCGTAC	CAAGCAAAAGCTTGCCAAG	3	0
chromosome3	+	1641047	TTCTCACAAGAGTTTCCGTACC	AAGCAAAAGCTTGCCAAGG	2	14
chromosome3	+	1641051	CACAAGAGTTTCCGTACCAAGC	AAAAGCTTGCCAAGGCTGC	2	3
chromosome3	+	1641058	GTTTCCGTACCAAGCAAAAGCT	TGCCAAGGCTGCGCGTCAA	2	0
chromosome3	+	1641061	TCCGTACCAAGCAAAAGCTTGC	CAAGGCTGCGCGTCAAAAC	1	5
chromosome3	+	1641062	CCGTACCAAGCAAAAGCTTGCC	AAGGCTGCGCGTCAAAACC	3	3
chromosome3	+	1641075	AAGCTTGCCAAGGCTGCGCGTC	AAAACCGCCCCATTCCTCA	1	8
chromosome3	+	1641101	CCGCCCCATTCCTCAATGGATT	CGTCTTCGCACCGGAAACA	3	0
chromosome3	+	1641105	CCCATTCCTCAATGGATTCGTC	TTCGCACCGGAAACACTGT	2	0
chromosome3	+	1641110	TCCTCAATGGATTCGTCTTCGC	ACCGGAAACACTGTTCATT	5	14
chromosome3	+	1641116	ATGGATTCGTCTTCGCACCGGA	AACACTGTTCATTATAACA	1	0
chromosome3	+	1641119	GATTCGTCTTCGCACCGGAAAC	ACTGTTCATTATAACATGA	11	15
chromosome3	+	1641123	CGTCTTCGCACCGGAAACACTG	TTCATTATAACATGAAGAG	2	2
chromosome3	+	1641126	CTTCGCACCGGAAACACTGTTC	ATTATAACATGAAGAGAAG	10	20
chromosome3	+	1641129	CGCACCGGAAACACTGTTCATT	ATAACATGAAGAGAAGACA	4	8
chromosome3	+	1641130	GCACCGGAAACACTGTTCATTA	TAACATGAAGAGAAGACAC	9	0
chromosome3	+	1641131	CACCGGAAACACTGTTCATTAT	AACATGAAGAGAAGACACT	12	7
chromosome3	+	1641133	CCGGAAACACTGTTCATTATAA	CATGAAGAGAAGACACTGG	5	0
chromosome3	+	1641134	CGGAAACACTGTTCATTATAAC	ATGAAGAGAAGACACTGGA	1	6
chromosome3	+	1641137	AAACACTGTTCATTATAACATG	AAGAGAAGACACTGGAGAC	1	0
chromosome3	+	1641170	CTGGAGACGTACCAAGTTGAAC	ATCTAAAATGGTATGTCGA	2	0
chromosome3	+	1641174	AGACGTACCAAGTTGAACATCT	AAAATGGTATGTCGACAAA	9	2
chromosome3	+	1641220	CCGACGCCTTTGCTTGTGGAGT	AACTGTTTTCTAACTGAGA	3	0
chromosome3	+	1641232	CTTGTGGAGTAACTGTTTTCTA	ACTGAGATAGCGTTCGTGT	2	2
chromosome3	+	1641233	TTGTGGAGTAACTGTTTTCTAA	CTGAGATAGCGTTCGTGTA	2	1
chromosome3	+	1641238	GAGTAACTGTTTTCTAACTGAG	ATAGCGTTCGTGTACATGA	2	0
chromosome3	+	1641239	AGTAACTGTTTTCTAACTGAGA	TAGCGTTCGTGTACATGAA	1	0
chromosome3	+	1641240	GTAACTGTTTTCTAACTGAGAT	AGCGTTCGTGTACATGAAG	1	1
chromosome3	+	1641246	GTTTTCTAACTGAGATAGCGTT	CGTGTACATGAAGTTATGG	2	0
chromosome3	+	1641247	TTTTCTAACTGAGATAGCGTTC	GTGTACATGAAGTTATGGA	3	0
chromosome3	+	1641251	CTAACTGAGATAGCGTTCGTGT	ACATGAAGTTATGGATTGC	2	0
chromosome3	+	1651752	CATCCCGCAGTAGCTGGAATTG	CTTTTCATTACAAAGGATC	4	0
chromosome3	+	1652675	GAATGATCTGCTGCACTCCAGT	TTAAGCACCGATGCTTTGT	1	0
chromosome3	+	1652961	CTTACTACTAACACCATCCTCT	GAAATTGATATAGTTCGTG	1	2
chromosome3	+	1652967	ACTAACACCATCCTCTGAAATT	GATATAGTTCGTGTGCTGG	3	11
chromosome3	+	1652968	CTAACACCATCCTCTGAAATTG	ATATAGTTCGTGTGCTGGT	4	4
chromosome3	+	1652969	TAACACCATCCTCTGAAATTGA	TATAGTTCGTGTGCTGGTA	1	0
chromosome3	+	1652970	AACACCATCCTCTGAAATTGAT	ATAGTTCGTGTGCTGGTAA	11	7
chromosome3	+	1652971	ACACCATCCTCTGAAATTGATA	TAGTTCGTGTGCTGGTAAT	1	3
chromosome3	+	1652972	CACCATCCTCTGAAATTGATAT	AGTTCGTGTGCTGGTAATC	84	8
chromosome3	+	1652973	ACCATCCTCTGAAATTGATATA	GTTCGTGTGCTGGTAATCT	16	3
chromosome3	+	1652974	CCATCCTCTGAAATTGATATAG	TTCGTGTGCTGGTAATCTC	26	5
chromosome3	+	1652975	CATCCTCTGAAATTGATATAGT	TCGTGTGCTGGTAATCTCT	3	0
chromosome3	+	1652976	ATCCTCTGAAATTGATATAGTT	CGTGTGCTGGTAATCTCTT	10	6
chromosome3	+	1652977	TCCTCTGAAATTGATATAGTTC	GTGTGCTGGTAATCTCTTA	24	1
chromosome3	+	1652978	CCTCTGAAATTGATATAGTTCG	TGTGCTGGTAATCTCTTAC	13	2
chromosome3	+	1652979	CTCTGAAATTGATATAGTTCGT	GTGCTGGTAATCTCTTACT	17	18
chromosome3	+	1652980	TCTGAAATTGATATAGTTCGTG	TGCTGGTAATCTCTTACTG	1	0
chromosome3	+	1652981	CTGAAATTGATATAGTTCGTGT	GCTGGTAATCTCTTACTGG	25	8
chromosome3	+	1652983	GAAATTGATATAGTTCGTGTGC	TGGTAATCTCTTACTGGCC	2	0
chromosome3	+	1652986	ATTGATATAGTTCGTGTGCTGG	TAATCTCTTACTGGCCGTT	1	0
chromosome3	+	1652992	ATAGTTCGTGTGCTGGTAATCT	CTTACTGGCCGTTCGATGA	2	0
chromosome3	+	1652993	TAGTTCGTGTGCTGGTAATCTC	TTACTGGCCGTTCGATGAC	3	0
chromosome3	+	1652998	CGTGTGCTGGTAATCTCTTACT	GGCCGTTCGATGACTATCG	6	0
chromosome3	+	1653004	CTGGTAATCTCTTACTGGCCGT	TCGATGACTATCGGTTATT	1	1
chromosome3	+	1653005	TGGTAATCTCTTACTGGCCGTT	CGATGACTATCGGTTATTG	2	1
chromosome3	+	1653006	GGTAATCTCTTACTGGCCGTTC	GATGACTATCGGTTATTGG	1	0
chromosome3	+	1653008	TAATCTCTTACTGGCCGTTCGA	TGACTATCGGTTATTGGAT	3	3
chromosome3	+	1653009	AATCTCTTACTGGCCGTTCGAT	GACTATCGGTTATTGGATT	4	1
chromosome3	+	1653010	ATCTCTTACTGGCCGTTCGATG	ACTATCGGTTATTGGATTC	1	0
chromosome3	+	1653012	CTCTTACTGGCCGTTCGATGAC	TATCGGTTATTGGATTCGG	7	4
chromosome3	+	1653013	TCTTACTGGCCGTTCGATGACT	ATCGGTTATTGGATTCGGT	6	0
chromosome3	+	1653016	TACTGGCCGTTCGATGACTATC	GGTTATTGGATTCGGTGAA	4	0
chromosome3	+	1653017	ACTGGCCGTTCGATGACTATCG	GTTATTGGATTCGGTGAAG	2	0
chromosome3	+	1653018	CTGGCCGTTCGATGACTATCGG	TTATTGGATTCGGTGAAGA	2	0
chromosome3	+	1653019	TGGCCGTTCGATGACTATCGGT	TATTGGATTCGGTGAAGAT	3	7
chromosome3	+	1653020	GGCCGTTCGATGACTATCGGTT	ATTGGATTCGGTGAAGATG	9	4
chromosome3	+	1653023	CGTTCGATGACTATCGGTTATT	GGATTCGGTGAAGATGGAA	3	0
chromosome3	+	1653038	GGTTATTGGATTCGGTGAAGAT	GGAACAGCCATTGTATCTG	4	0
chromosome3	+	1653040	TTATTGGATTCGGTGAAGATGG	AACAGCCATTGTATCTGCC	2	3
chromosome3	+	1653043	TTGGATTCGGTGAAGATGGAAC	AGCCATTGTATCTGCCAAG	2	0
chromosome3	+	1653050	CGGTGAAGATGGAACAGCCATT	GTATCTGCCAAGCTTACGG	1	1
chromosome3	+	1653052	GTGAAGATGGAACAGCCATTGT	ATCTGCCAAGCTTACGGAT	4	2
chromosome3	+	1653080	CAAGCTTACGGATTTCCGGATG	AGGAACTTGGTTCGTAAAA	1	3
chromosome3	+	1653094	TCCGGATGAGGAACTTGGTTCG	TAAAAATGGCAAAATTGTT	4	0
chromosome3	+	1653895	GAATGCTGTCAAAACGGGGATT	AAATCCCGTTCAAGCGGAG	1	0
chromosome3	+	1654449	GACATAAATGCAAGTTCAGCAC	AACCAAAATCCACTACTAC	5	0
chromosome3	+	1658278	AATAATGTGCAAAGCAGGCGTA	AACATAGAGCCATCGCCGT	3	0
chromosome3	+	1663095	CCATAGTATAGCGTCGATCGGA	CGGCGCAGGAGGACTGGAA	69	100
chromosome3	+	1663098	TAGTATAGCGTCGATCGGACGG	CGCAGGAGGACTGGAAGAT	1	0
chromosome3	+	1674780	GAATGTACAGTAAAAAAGCACA	ATGGCTAGTGTCTGCTGAA	3	0
chromosome3	+	1678833	AATAGTGTCTTCTTACTTCATT	AAGTTGCTGTAATGTTGAT	1	0
chromosome3	+	1678861	CTGTAATGTTGATTTTTTCATC	ATTTTCATTGCTAACAATT	1	0
chromosome3	+	1685673	ACCATTTCCCCGGGATGTCTGC	AAAGAGTGAGAATAAGCAG	9	3
chromosome3	+	1685676	ATTTCCCCGGGATGTCTGCAAA	GAGTGAGAATAAGCAGTCA	2	0
chromosome3	+	1685680	CCCCGGGATGTCTGCAAAGAGT	GAGAATAAGCAGTCAGTCA	5	0
chromosome3	+	1685686	GATGTCTGCAAAGAGTGAGAAT	AAGCAGTCAGTCAAAGCTC	3	2
chromosome3	+	1685690	TCTGCAAAGAGTGAGAATAAGC	AGTCAGTCAAAGCTCTTGA	1	5
chromosome3	+	1685694	CAAAGAGTGAGAATAAGCAGTC	AGTCAAAGCTCTTGAAGAG	1	5
chromosome3	+	1685698	GAGTGAGAATAAGCAGTCAGTC	AAAGCTCTTGAAGAGTTGT	1	1
chromosome3	+	1685709	AGCAGTCAGTCAAAGCTCTTGA	AGAGTTGTTGAAGCACCTT	1	0
chromosome3	+	1685723	GCTCTTGAAGAGTTGTTGAAGC	ACCTTACTGTCTGCGATGC	2	4
chromosome3	+	1685741	AAGCACCTTACTGTCTGCGATG	CCGCAGAGGAAGCTGATGC	3	0
chromosome3	+	1685742	AGCACCTTACTGTCTGCGATGC	CGCAGAGGAAGCTGATGCT	4	0
chromosome3	+	1685745	ACCTTACTGTCTGCGATGCCGC	AGAGGAAGCTGATGCTGCC	4	0
chromosome3	+	1685754	TCTGCGATGCCGCAGAGGAAGC	TGATGCTGCCAAGGCTTTG	2	0
chromosome3	+	1685785	CAAGGCTTTGGCTTCTTTTGTC	AACGGACCCATCGAAGAGC	4	5
chromosome3	+	1685798	TCTTTTGTCAACGGACCCATCG	AAGAGCAAGACGCGCCTTC	2	0
chromosome3	+	1685801	TTTGTCAACGGACCCATCGAAG	AGCAAGACGCGCCTTCTCA	4	0
chromosome3	+	1685804	GTCAACGGACCCATCGAAGAGC	AAGACGCGCCTTCTCAAGT	4	0
chromosome3	+	1685819	GAAGAGCAAGACGCGCCTTCTC	AAGTTTTCTCTGCTATTTC	17	4
chromosome3	+	1685822	GAGCAAGACGCGCCTTCTCAAG	TTTTCTCTGCTATTTCCAA	2	0
chromosome3	+	1685825	CAAGACGCGCCTTCTCAAGTTT	TCTCTGCTATTTCCAAGCA	2	0
chromosome3	+	1685843	GTTTTCTCTGCTATTTCCAAGC	AGTTGAACGACAAGAACGC	1	10
chromosome3	+	1685869	GAACGACAAGAACGCCACTGCT	CGTGAGCGTGTCTTGAAGG	6	0
chromosome3	+	1685941	TGCCGCTGATGTCGAGCCTTAC	TTGGTCGAGTTGTTGCCCG	4	0
chromosome3	+	1686040	TTCTAAGGCTATTGTCCGTTGC	ACTACCCCTTATGCCGTCA	5	2
chromosome3	+	1686058	TTGCACTACCCCTTATGCCGTC	AAGGCCATCGTCCCCTCTG	10	0
chromosome3	+	1686141	TGAACTCTTTGCAACTTTTGGA	TGTTCTCGTTGAGGTTGCT	1	0
chromosome3	+	1686226	TTCCGAGTCCATGTGGGATACC	AAGGCTGAGGTTAAGAAGC	1	3
chromosome3	+	1686277	AACCATGACCAAGGTCTGTACT	TTGATTGCCAACGCCGATA	2	0
chromosome3	+	1686307	CAACGCCGATATTGACCGTTTC	ATTCCTGAGCTTATCAACT	6	10
chromosome3	+	1686318	TTGACCGTTTCATTCCTGAGCT	TATCAACTGTATTGCTCAC	1	0
chromosome3	+	1686322	CCGTTTCATTCCTGAGCTTATC	AACTGTATTGCTCACCCCG	4	0
chromosome3	+	1686328	CATTCCTGAGCTTATCAACTGT	ATTGCTCACCCCGAGGAGG	4	1
chromosome3	+	1686357	ACCCCGAGGAGGTCCCTGAGAC	TATTCACTCTTTGGGTGCC	3	0
chromosome3	+	1686362	GAGGAGGTCCCTGAGACTATTC	ACTCTTTGGGTGCCACTAC	3	3
chromosome3	+	1686454	GGCCCGTGGTTTGAATGAGCGT	TCCACTCCCATTAAGCGTA	1	2
chromosome3	+	1686518	ATGTCCAAGCTTGTCGAGGATC	CTCAAGTCGTCGCTCCTTT	4	0
chromosome3	+	1686521	TCCAAGCTTGTCGAGGATCCTC	AAGTCGTCGCTCCTTTCTT	1	6
chromosome3	+	1686544	AGTCGTCGCTCCTTTCTTGCCC	AAGCTTTTGCCTGGTTTGT	3	5
chromosome3	+	1686562	GCCCAAGCTTTTGCCTGGTTTG	TACCACATCAAGGACACCA	1	1
chromosome3	+	1686563	CCCAAGCTTTTGCCTGGTTTGT	ACCACATCAAGGACACCAT	2	0
chromosome3	+	1686566	AAGCTTTTGCCTGGTTTGTACC	ACATCAAGGACACCATTGG	3	8
chromosome3	+	1686568	GCTTTTGCCTGGTTTGTACCAC	ATCAAGGACACCATTGGTG	3	0
chromosome3	+	1686571	TTTGCCTGGTTTGTACCACATC	AAGGACACCATTGGTGACC	4	9
chromosome3	+	1686577	TGGTTTGTACCACATCAAGGAC	ACCATTGGTGACCCTGAAT	1	0
chromosome3	+	1686589	CATCAAGGACACCATTGGTGAC	CCTGAATGTCGTTCCGTTG	3	0
chromosome3	+	1686593	AAGGACACCATTGGTGACCCTG	AATGTCGTTCCGTTGTTCA	2	0
chromosome3	+	1686599	ACCATTGGTGACCCTGAATGTC	GTTCCGTTGTTCAACGTGC	3	2
chromosome3	+	1686604	TGGTGACCCTGAATGTCGTTCC	GTTGTTCAACGTGCCATCA	2	0
chromosome3	+	1686630	TTCAACGTGCCATCACCACTTT	AGAGCGTGTTGGTAACGTT	3	0
chromosome3	+	1686664	TAACGTTGTTGACGGTAAGATC	CCTGAGGTTTCTACCGCCG	2	0
chromosome3	+	1686733	GAAGGCTGTTCTCGGTGAGATC	AAGGTCCCCACCAACGAGG	3	4
chromosome3	+	1686757	GGTCCCCACCAACGAGGAGGTT	ATTGCTAAGTACGTTGCTA	1	0
chromosome3	+	1686764	ACCAACGAGGAGGTTATTGCTA	AGTACGTTGCTAACATTGC	2	0
chromosome3	+	1686778	TATTGCTAAGTACGTTGCTAAC	ATTGCTGCCCAACTCGTTG	2	0
chromosome3	+	1686835	AAATGAGTCCTGGGTTCTCAAC	ATCACTCCTTACTTGACTG	3	3
chromosome3	+	1686854	AACATCACTCCTTACTTGACTG	CCTTCATTGACGAGGCCCA	5	0
chromosome3	+	1686872	ACTGCCTTCATTGACGAGGCCC	ACATTCACAAGATCGTTGA	5	2
chromosome3	+	1686905	ATCGTTGAGCAACTCCGTACCC	GCTCTATCGCCAAGATTCC	3	0
chromosome3	+	1686938	AAGATTCCTGGTGGTGCTTCTC	ATGCTGAGGAGGAAGAGGA	3	0
chromosome3	+	1686941	ATTCCTGGTGGTGCTTCTCATG	CTGAGGAGGAAGAGGAGGG	3	0
chromosome3	+	1687052	CGTCTTAAGCGTGGTCGTCGTT	ATGGTCTTTGCGGTCCTAA	1	0
chromosome3	+	1687118	CGTGCCATTGTCAACGGTCAAG	TTGAAGGTTTCCCTACTCA	10	0
chromosome3	+	1687165	TACCGTCTACGTTGAGCACGAT	ATCGACGAGTCTGAAGCCG	4	0
chromosome3	+	1687204	CGACACTCCTTCCGTCGATTTC	ATTCTCCAAGATCCCGCTG	3	10
chromosome3	+	1687214	TCCGTCGATTTCATTCTCCAAG	ATCCCGCTGTCCCCATCAA	5	2
chromosome3	+	1687231	CCAAGATCCCGCTGTCCCCATC	AAGGACCGTGATGAAATTG	3	2
chromosome3	+	1687242	CTGTCCCCATCAAGGACCGTGA	TGAAATTGTCAAGGCTTTG	5	0
chromosome3	+	1687249	CATCAAGGACCGTGATGAAATT	GTCAAGGCTTTGAAGGAGA	5	0
chromosome3	+	1687252	CAAGGACCGTGATGAAATTGTC	AAGGCTTTGAAGGAGAACT	7	2
chromosome3	+	1687257	ACCGTGATGAAATTGTCAAGGC	TTTGAAGGAGAACTCTTTC	2	0
chromosome3	+	1687261	TGATGAAATTGTCAAGGCTTTG	AAGGAGAACTCTTTCACCG	1	0
chromosome3	+	1687276	GGCTTTGAAGGAGAACTCTTTC	ACCGATGAACTCATTAACA	1	0
chromosome3	+	1687288	GAACTCTTTCACCGATGAACTC	ATTAACATGCCTATCGGTT	2	0
chromosome3	+	1687295	TTCACCGATGAACTCATTAACA	TGCCTATCGGTTCCCTTTC	1	1
chromosome3	+	1687314	ACATGCCTATCGGTTCCCTTTC	TGGTGGTTGGAAGATGAAA	2	0
chromosome3	+	1687357	GGCTCTTACCCGTGCTATGTTC	AAGAACCCCGATATTCTTT	3	4
chromosome3	+	1687409	CCTACCAACCATCTTGACGTTG	TCAATGTTGCCTGGTTGGA	2	1
chromosome3	+	1687411	TACCAACCATCTTGACGTTGTC	AATGTTGCCTGGTTGGAGA	4	5
chromosome3	+	1687502	TCTGGTTTCTTGGACCACGTTG	TTCAAGCCATTATCCACTA	1	0
chromosome3	+	1687505	GGTTTCTTGGACCACGTTGTTC	AAGCCATTATCCACTACGA	5	2
chromosome3	+	1687517	CACGTTGTTCAAGCCATTATCC	ACTACGAGCGTTTCAAGCT	2	0
chromosome3	+	1687555	GCTTCGTAAGTATCTTGGTAAC	ATGTCCGAGTTCGTTAAGA	6	8
chromosome3	+	1687593	AGAAGGTTCCTTCCGCCAAGTC	CTACTATGAGTTGGGTGCC	1	0
chromosome3	+	1687598	GTTCCTTCCGCCAAGTCCTACT	ATGAGTTGGGTGCCTCCGA	2	0
chromosome3	+	1687627	GGGTGCCTCCGAAATGGAATTC	AAATTCCCTGAACCCGGTT	6	7
chromosome3	+	1687680	TTAAGACCAAGCAACGTGCTAT	CATCAAGGTCCAACACATG	3	0
chromosome3	+	1687684	GACCAAGCAACGTGCTATCATC	AAGGTCCAACACATGTCTT	3	0
chromosome3	+	1687726	CCAATACCCTGGTACCTCAAAG	CCTCAATTGAACGACATTT	1	0
chromosome3	+	1687741	CTCAAAGCCTCAATTGAACGAC	ATTTCTTTCCAAGTTTCTC	5	8
chromosome3	+	1687780	TCTCTCTTCTCGTATTGCCGTT	ATTGGTCCCAACGGTGCCG	14	0
chromosome3	+	1687784	TCTTCTCGTATTGCCGTTATTG	GTCCCAACGGTGCCGGTAA	3	0
chromosome3	+	1687839	AGGTTCTTACTGGTGAATTGTT	GCCCACTGTTGGTGAAATT	1	0
chromosome3	+	1688057	AAGAACAAGATCTTCAAGATTG	AGGGAACTCAACGTAAGAT	1	0
chromosome3	+	1688099	TTGGGTATCCACAGCCGTCGTA	AGCTCAAGAACTCTTATGA	2	0
chromosome3	+	1688133	CTTATGAGTATGAGTGCTCTTT	CCTCGTCGGTGAGAACATT	1	0
chromosome3	+	1688139	AGTATGAGTGCTCTTTCCTCGT	CGGTGAGAACATTGGCATG	1	0
chromosome3	+	1688149	CTCTTTCCTCGTCGGTGAGAAC	ATTGGCATGAAGAGTGAGC	2	2
chromosome3	+	1688151	CTTTCCTCGTCGGTGAGAACAT	TGGCATGAAGAGTGAGCGC	3	0
chromosome3	+	1688194	GGTTCCTATGATGTCTTCCGAC	AATGCTTGGTTACCTCGTG	1	9
chromosome3	+	1688288	GCCTTGAAGAGTGGTCAATTCC	GTCCCTTGGTCCGTAAGGA	2	0
chromosome3	+	1688302	TCAATTCCGTCCCTTGGTCCGT	AAGGAGATTGAGGAGCACT	3	0
chromosome3	+	1688459	ATCGTTCTTGACGAGCCTACCA	ACTATCTTGATCGTGACTC	2	0
chromosome3	+	1688470	CGAGCCTACCAACTATCTTGAT	CGTGACTCTCTTGGTGCTC	2	0
chromosome3	+	1688498	TCTCTTGGTGCTCTTTCCAAGG	GTCTTAAGAACTTTGGTGG	3	0
chromosome3	+	1688503	TGGTGCTCTTTCCAAGGGTCTT	AAGAACTTTGGTGGTGGTG	5	3
chromosome3	+	1688507	GCTCTTTCCAAGGGTCTTAAGA	ACTTTGGTGGTGGTGTCGT	2	0
chromosome3	+	1688584	GACTGAGGAAGTTTGGGCTGTC	AACAACGGTCACATGACTC	1	4
chromosome3	+	1688607	ACAACGGTCACATGACTCCTTC	CGGTCACAACTGGGTTTCC	3	0
chromosome3	+	1688614	TCACATGACTCCTTCCGGTCAC	AACTGGGTTTCCGGTCAAG	4	0
chromosome3	+	1688615	CACATGACTCCTTCCGGTCACA	ACTGGGTTTCCGGTCAAGG	7	0
chromosome3	+	1688618	ATGACTCCTTCCGGTCACAACT	GGGTTTCCGGTCAAGGTTC	3	5
chromosome3	+	1688630	GGTCACAACTGGGTTTCCGGTC	AAGGTTCTGGTCCTCGTAT	5	0
chromosome3	+	1688638	CTGGGTTTCCGGTCAAGGTTCT	GGTCCTCGTATCCAAGAGA	2	2
chromosome3	+	1688707	CGGTAACAAAATTGAAAAGGCT	AAGAAGGCCAAGAAGCTCA	1	0
chromosome3	+	1688749	TGGTGCTGAGCTCCGTAAGAAG	AAGAAGGAGCGTATGGCTC	1	0
chromosome3	+	1688837	TGCTATGAGTCTTTTAATTGTG	GAATCTTACGGTCCTTAAG	2	0
chromosome3	+	1688856	GTGGAATCTTACGGTCCTTAAG	GTTGTTATTATGGTTTGAA	1	0
chromosome3	+	1688862	TCTTACGGTCCTTAAGGTTGTT	ATTATGGTTTGAATTAATT	1	0
chromosome3	+	1689730	AGAAGTCACTATGTCCGAGTGG	TTAAGGAGTTAGACTTGAA	3	1
chromosome3	+	1689733	AGTCACTATGTCCGAGTGGTTA	AGGAGTTAGACTTGAATCC	2	0.333333
chromosome3	+	1689735	TCACTATGTCCGAGTGGTTAAG	GAGTTAGACTTGAATCCTG	4	0
chromosome3	+	1689740	ATGTCCGAGTGGTTAAGGAGTT	AGACTTGAATCCTGTATTC	2	0
chromosome3	+	1689811	TTCAAATCCTGCTGGTGACGGT	ATTTGTGCGCGGTAGGAGA	0.333333	0.333333
chromosome3	+	1690966	GTCTACGGCCATACCTAGGTGA	AAACACCAGTTCCCGTCCG	2	0
chromosome3	+	1691145	AGACGCTATCCAGTATTTCCAT	AGTTATCGTTTACACAAGG	1	0
chromosome3	+	1696025	AGACTTGAAGATGGAAGGTCAA	ATGTATAGTTGGTCAGGTA	3	0
chromosome3	+	1696960	CTTCCAACGCCTCTGGTTATAC	AAAGAAAGTCACTGTTGGT	2	0
chromosome3	+	1701913	AACAACAGGTCGGGTAGCATAG	TTGGTTATTGCGCACGACT	7.2	7
chromosome3	+	1701917	ACAGGTCGGGTAGCATAGTTGG	TTATTGCGCACGACTGTTA	0.5	0
chromosome3	+	1701918	CAGGTCGGGTAGCATAGTTGGT	TATTGCGCACGACTGTTAA	1	0
chromosome3	+	1701921	GTCGGGTAGCATAGTTGGTTAT	TGCGCACGACTGTTAATCG	1	0
chromosome3	+	1701973	GTTCGAGTCCCTCCCTGACCGG	AATTCTTTTTATCTCTTTG	3.5	12.5
chromosome3	+	1701974	TTCGAGTCCCTCCCTGACCGGA	ATTCTTTTTATCTCTTTGA	9.33333	36.1667
chromosome3	+	1701975	TCGAGTCCCTCCCTGACCGGAA	TTCTTTTTATCTCTTTGAA	0.2	1
chromosome3	+	1701976	CGAGTCCCTCCCTGACCGGAAT	TCTTTTTATCTCTTTGAAA	1	0
chromosome3	+	1703603	AAGCGGGCCACCAAAAATGGCA	GAAACCCAATAAACCAACG	1	0
chromosome3	+	1706625	CACCATCAGCGAACCAAAGTTT	ACACAATTGATGGAATTAT	1	0
chromosome3	+	1707061	AATGCTTTCCCGCCTCTTCTTT	ACTAGGTATTTTTTTTATT	3	0
chromosome3	+	1709078	CGAAGAGAAGAGCGATCGTGCT	TGACAAATTCATTACCGGC	2	0
chromosome3	+	1711562	CGTTTGGTTGTGTCGGGAAAGA	ATGGCAAGAAGAAAAATGT	31	25
chromosome3	+	1714636	TACTCTCAACGTACATCTTCTC	ACTAACTTCGCTGTGAATT	1	0
chromosome3	+	1714652	CTTCTCACTAACTTCGCTGTGA	ATTTGTGGTTTTTAAATCT	2	0
chromosome3	+	1714665	TCGCTGTGAATTTGTGGTTTTT	AAATCTTCTTCTCTACAAA	2	4
chromosome3	+	1714675	TTTGTGGTTTTTAAATCTTCTT	CTCTACAAATACTAAACTC	3	0
chromosome3	+	1714779	AAAGAAGGGTGCTTCCCTGTTC	AAGACTCGTTGCGCTCAAT	3	1
chromosome3	+	1714803	GACTCGTTGCGCTCAATGTCAT	ACCGTTGAAAAAGGCGGCG	1	2
chromosome3	+	1714827	CGTTGAAAAAGGCGGCGCCAAC	AAGGTCGGTCCCAATTTGC	7	0
chromosome3	+	1715062	TTGAAGAAGGCCACCTCTGAGT	AAATGGGGTGATGGCCGTC	3	0
chromosome3	+	1715106	GACAGTTGCAAGTGTTGGCGTA	ATGCCGTTGGGATATGCTT	3	0
chromosome3	+	1715376	TATACCGTGAACCAGTTTTTTT	ATTCGGAGTTCCCAAAAGC	2	4
chromosome3	+	1715505	TCAATTCATTTGAGCAAGATTC	AGTTTCGAATTGATTTTCA	2	0
chromosome3	+	1715523	ATTCAGTTTCGAATTGATTTTC	ATTGATGCCTATGCTTTCT	2	0
chromosome3	+	1715718	TACACACAAACCAAAATTAATC	ATAGCTCTCTTTTTTAGCT	4	5
chromosome3	+	1715780	CTATGGATCTTTTATGATATTC	AAGTTTTCATACCTTTCAC	1	0
chromosome3	+	1715813	CCTTTCACCCTTTTCTTTTTTT	TTTAATTAGTTTCAGTATA	1	0
chromosome3	+	1716348	CGGTGAGTTTTCCTTGTGATCT	ATTATATTACAATACACAG	0.0697674	0
chromosome3	+	1723299	CAATTTCGGAAGGTCATGATCG	ACTTTTTGTGTAGCTATAA	1	0
chromosome3	+	1728804	CTACTTTCGGTTGTGCCCGAAC	CTTGAATTTTGAATCTACC	2	0
chromosome3	+	1729212	GTCCCAGTAGACCCCATAAAAC	AAAACATTCCAGATTATCC	2	1
chromosome3	+	1729222	ACCCCATAAAACAAAACATTCC	AGATTATCCGACAATTGTA	3	2
chromosome3	+	1729231	AACAAAACATTCCAGATTATCC	GACAATTGTAAAAAACCCC	1	0
chromosome3	+	1729239	ATTCCAGATTATCCGACAATTG	TAAAAAACCCCATGGACTT	1	0
chromosome3	+	1729552	CTACATCAGCCAGCGTTGCTGC	GTCTACAGCTCCTAAAGCT	10	0
chromosome3	+	1729649	AATGCGCTTTTGCTCAACTGTG	TTAAAGGAATTATACAAAA	2	0
chromosome3	+	1729698	GAGTCGTTTGCTTTCCCCTTTT	ATCAGCCTGTTGATCCTGT	3	0
chromosome3	+	1730180	CACCAAGGAATATGGTCCTATT	ACCTATGCTATGCAAAATG	4	0
chromosome3	+	1730567	TGTTTCCGATTCTGAAAGTGAC	AATGAAAGTGAAAGTAGTG	3	0
chromosome3	+	1730610	TCTGCTTAATTAATACTTCCTT	AGATGAGAGGTATCCTTTG	2	0
chromosome3	+	1730911	TCTTGAAGACTTCCTTACGACT	TTGAATTTTTCCTTTCCCT	5	0
chromosome3	+	1730914	TGAAGACTTCCTTACGACTTTG	AATTTTTCCTTTCCCTAAT	2	0
chromosome3	+	1730920	CTTCCTTACGACTTTGAATTTT	TCCTTTCCCTAATTGCTAT	2	0
chromosome3	+	1730922	TCCTTACGACTTTGAATTTTTC	CTTTCCCTAATTGCTATTC	1	0
chromosome3	+	1731454	CTGCCACAACCGGTAATATTAT	CAAATTTGAAGAAAATGCA	1	0
chromosome3	+	1731461	AACCGGTAATATTATCAAATTT	GAAGAAAATGCAGATTCGA	1	2
chromosome3	+	1732812	CACCTCTGACGCTGGTCTTAAG	CAACTTAACGACTTCTTGC	2	0
chromosome3	+	1732813	ACCTCTGACGCTGGTCTTAAGC	AACTTAACGACTTCTTGCT	3	4
chromosome3	+	1732849	TTGCTTGACAAGTCTTTCATTG	AAGGGTAAGTCATTTTTGT	6	0
chromosome3	+	1732850	TGCTTGACAAGTCTTTCATTGA	AGGGTAAGTCATTTTTGTG	2	0
chromosome3	+	1733017	GACACGATAGCCGTCTTTTAAC	AAAAAACGTGAAAATGCTT	1	0
chromosome3	+	1733134	CCAAGCTGATGCTGTAGTCTTT	AAGGCTGTTGGCGTTGCTC	4	3
chromosome3	+	1733151	TCTTTAAGGCTGTTGGCGTTGC	TCCTGATACTGCCAAGTAC	1	0
chromosome3	+	1733159	GCTGTTGGCGTTGCTCCTGATA	CTGCCAAGTACCCCAACGG	2	0
chromosome3	+	1733191	CCCCAACGGTGCTCGTTGGTAC	AAGCAAATTGCCACTTATG	2	2
chromosome3	+	1733195	AACGGTGCTCGTTGGTACAAGC	AAATTGCCACTTATGACCT	4	0
chromosome3	+	1733318	CTCTTTGGCTCTGACGAAGAGG	AGGATCCTGAAGCTGAGCG	4	0
chromosome3	+	1733322	TTGGCTCTGACGAAGAGGAGGA	TCCTGAAGCTGAGCGCATT	1	0
chromosome3	+	1733323	TGGCTCTGACGAAGAGGAGGAT	CCTGAAGCTGAGCGCATTA	4	0
chromosome3	+	1733341	GGATCCTGAAGCTGAGCGCATT	AAGGCCGAGCGTGTTGCCG	5	0
chromosome3	+	1733406	AACCCAAGGCCGTTCACAAGTC	TCTTGTCACCTTGGATGTT	2	0
chromosome3	+	1733532	CCAAACTTGTTCCCGTTGGTTT	CGGTGTCAACAAGTTCCAA	1	0
chromosome3	+	1733656	TACCGATATCGCCGCTATGTCC	AAGTTGTAAGTTGTTTTAC	6	2
chromosome3	+	1733667	CCGCTATGTCCAAGTTGTAAGT	TGTTTTACAACTAAAGCGT	5	0
chromosome3	+	1733668	CGCTATGTCCAAGTTGTAAGTT	GTTTTACAACTAAAGCGTT	4	0
chromosome3	+	1733696	CAACTAAAGCGTTCTTCCGTTT	ATCAGGGAGGTCCTTAGGA	4	0
chromosome3	+	1733699	CTAAAGCGTTCTTCCGTTTATC	AGGGAGGTCCTTAGGAATT	8	0
chromosome3	+	1733701	AAAGCGTTCTTCCGTTTATCAG	GGAGGTCCTTAGGAATTAC	1	0
chromosome3	+	1733702	AAGCGTTCTTCCGTTTATCAGG	GAGGTCCTTAGGAATTACA	3	0
chromosome3	+	1733720	CAGGGAGGTCCTTAGGAATTAC	AAAAGGATCTTCTCCTCTA	1	4
chromosome3	+	1733761	TATTCTAATGTTAGAGGGGAAT	GTGTGGATATGGGAAAGCA	1	3
chromosome3	+	1733769	TGTTAGAGGGGAATGTGTGGAT	ATGGGAAAGCAAATAATTA	3	1
chromosome3	+	1733770	GTTAGAGGGGAATGTGTGGATA	TGGGAAAGCAAATAATTAA	1	0
chromosome3	+	1735442	TTAAAATTAGTCGGTAGGTAAA	ATTAAAACTTTATTATGTG	1	0
chromosome3	+	174127	TTCAGCCATCATGAATTTCGAT	AACTTGAAGAGTTTTGCCG	1	0
chromosome3	+	174136	CATGAATTTCGATAACTTGAAG	AGTTTTGCCGGCAAGGCCT	1	0
chromosome3	+	174187	CCAAAAGTACAACAACAATGAC	AGCAACAATAATAGCAGCA	1	0
chromosome3	+	174451	CAACAATTCTTCCTATGGCAGC	AATGACAACTCCTATGGTG	2	0
chromosome3	+	174475	TGACAACTCCTATGGTGGAAAC	AACGACAATTCCTACGGTG	6	4
chromosome3	+	174559	CTATGGTGGAAACAACAACGAT	AACTCCTATGGTGGAAGCA	2	0
chromosome3	+	174649	CAACAATTCTTCCTATGGCAGC	AATGACAACTCCTATGGAG	2	0
chromosome3	+	174673	TGACAACTCCTATGGAGGAAAC	AACAACAACAACTCCTATG	2	0
chromosome3	+	174942	ACGACAACTCCTATGGAAGCAA	TGATAACTCCTACGGTGGA	1	1
chromosome3	+	174964	TGATAACTCCTACGGTGGAAAC	AACAACTCTTCCTACGGCA	4	0
chromosome3	+	175302	TCATTTGTTAATGCATTCAAAC	AATTAAACGTCAACGACAA	1	1
chromosome3	+	175474	AAGGTCAAAATCAATTTTTAAG	CATGGTGGAATCGGAGGCT	2	0
chromosome3	+	1755361	TGAATGATGATGAACTTCACTT	AACTGAAGAAGTCTTAAGC	1	6
chromosome3	+	1756646	TAGCTTTTATGATTTTGTTCAC	AGAGTATACCTTCACGATA	2	0
chromosome3	+	1762218	CAGGATATGAACAAGAAAATAC	ACTGAAACCGGAATTGGTT	2	0
chromosome3	+	1762609	AATTGAAAATCCTTATAGAATG	CTTAGAAATACTTTTCCTA	2	0
chromosome3	+	1762739	ATGTTGATAGGCTCTTTACTCA	TCTCCTTCATTCTCGTAGC	2	0
chromosome3	+	1762796	CTGCACGACTTTCATTTGACGT	ATTTTTGTGCTCTAACGCT	1	6
chromosome3	+	1763079	TTGGAGAGATTCTTCAATAGAC	AATTATACAGTTGGTTAAA	1	0
chromosome3	+	176343	TATACCATATACATATTTATAC	AGACGTCAAGGCAAGTGGT	4	0
chromosome3	+	1764558	CGCACTTAACGTCGTAGGAAAG	CCTTTTAGTGTGATATAAA	1	1
chromosome3	+	176784	GTATCGCTGTGTAGGCATCTAT	ATATAGACCAAATACCCGC	5	0
chromosome3	+	176797	GGCATCTATATATAGACCAAAT	ACCCGCTGAAAGTTGGAAT	1	1
chromosome3	+	176807	TATAGACCAAATACCCGCTGAA	AGTTGGAATAAGCAATCGA	2	0
chromosome3	+	176820	CCCGCTGAAAGTTGGAATAAGC	AATCGATACTTTTATCTCG	1	0
chromosome3	+	176861	GCTGATCGCAAATTAAAAAAGC	ATACTCTCATTTAAATAGG	2	0
chromosome3	+	176869	CAAATTAAAAAAGCATACTCTC	ATTTAAATAGGTTCCGTTG	2	1
chromosome3	+	176955	TCCTATTATTTAAATAGTTTAC	AATGTTTACTAGAACAATT	1	0
chromosome3	+	177111	CCATACATAGAAAATTCCACGA	CCCCAAGAAAGTTCAACAA	1	0
chromosome3	+	177132	ACCCCAAGAAAGTTCAACAATG	CACTTTACTTTCTATTAAA	1	0
chromosome3	+	1771771	ACTGCTTTGTTTTTTAGCTCTT	ATGAATATACAAAACGACA	1	0
chromosome3	+	1772756	CATCTAGACTTCAACATAAAGC	AGCCTTAAGAGTATATAGT	4	0
chromosome3	+	1773054	AGCCATCTGATACTTTATTGAT	CCATTATAGATGATTTTTT	2	0
chromosome3	+	177376	AATCATCAAAGAGGTTCGCAGC	ATGGATATGGAAGTTTGCG	1	0
chromosome3	+	1776541	AAGTTCATAAAGATAGGAAAAA	TGCAAAAACACAAAAAGAA	1	0
chromosome3	+	1778125	CAAGCACCACTTAGCAAATAAC	GGCTTTTTCCGTTCTTTTT	2	0
chromosome3	+	1778140	AAATAACGGCTTTTTCCGTTCT	TTTTAGTGAATTCATATGA	3	0
chromosome3	+	1778141	AATAACGGCTTTTTCCGTTCTT	TTTAGTGAATTCATATGAC	3	1
chromosome3	+	1778142	ATAACGGCTTTTTCCGTTCTTT	TTAGTGAATTCATATGACT	4	0
chromosome3	+	1778143	TAACGGCTTTTTCCGTTCTTTT	TAGTGAATTCATATGACTG	4	0
chromosome3	+	1778144	AACGGCTTTTTCCGTTCTTTTT	AGTGAATTCATATGACTGA	43	11
chromosome3	+	1778145	ACGGCTTTTTCCGTTCTTTTTA	GTGAATTCATATGACTGAT	2	0
chromosome3	+	1778146	CGGCTTTTTCCGTTCTTTTTAG	TGAATTCATATGACTGATA	9	1
chromosome3	+	1778147	GGCTTTTTCCGTTCTTTTTAGT	GAATTCATATGACTGATAA	6	0
chromosome3	+	1778148	GCTTTTTCCGTTCTTTTTAGTG	AATTCATATGACTGATAAA	1	2
chromosome3	+	1778150	TTTTTCCGTTCTTTTTAGTGAA	TTCATATGACTGATAAATA	3	2
chromosome3	+	1778151	TTTTCCGTTCTTTTTAGTGAAT	TCATATGACTGATAAATAC	3	0
chromosome3	+	1778152	TTTCCGTTCTTTTTAGTGAATT	CATATGACTGATAAATACG	1	0
chromosome3	+	1778153	TTCCGTTCTTTTTAGTGAATTC	ATATGACTGATAAATACGC	14	28
chromosome3	+	1778155	CCGTTCTTTTTAGTGAATTCAT	ATGACTGATAAATACGCGT	7	6
chromosome3	+	1778158	TTCTTTTTAGTGAATTCATATG	ACTGATAAATACGCGTTCT	2	1
chromosome3	+	1778164	TTAGTGAATTCATATGACTGAT	AAATACGCGTTCTCCCTTA	1	3
chromosome3	+	1778939	CCTATTTTGCTTGGAAAGCCAC	AGCTATCGGCAAATCATCT	2	0
chromosome3	+	1778959	ACAGCTATCGGCAAATCATCTA	CAGCTGCTAAAACATTTTT	5	0
chromosome3	+	1779172	CGATTGTCCCAGTCGGAGATTC	GTGATTATCTCGACCAAGT	1	0
chromosome3	+	1780413	CAGCACAGTATCATTCTCATTA	AATGAAAGAGCAATTACAT	2	0
chromosome3	+	178236	CTGATATATTGATACTTTAAAT	TTGTTGCAAGGAACTTCCA	2	0
chromosome3	+	178353	AGTTAGCAAAAAGCCGTTTAGA	ACCCTTTGAATTTACTTGT	1	0
chromosome3	+	1783642	AGCAGCTTTACGTTGTTGAATT	AATTGGTTCTTTTGTTTTC	1	0
chromosome3	+	1784425	GTCGCTTTCGATCATGCTTATC	AGACTGTCAAGATAATTTC	12	0
chromosome3	+	1784536	CTTAAAAAGAAACTTGAAAGTC	CTGAAATTCCTTTGCCTGA	1	0
chromosome3	+	1785158	GTGGGTCTCCCAAAGTCCGTGC	AATTCAGCTCGTTTATGGA	3	3
chromosome3	+	1785474	CTTTCGGTTCTCGTTGTACATG	TTATTTTAAAGTGTTGAGG	1	0
chromosome3	+	1788982	TAGTGGTATGATACCATCTTAG	GGTGATGGTGGTCGTGGGT	1.66667	0
chromosome3	+	1788983	AGTGGTATGATACCATCTTAGG	GTGATGGTGGTCGTGGGTT	0.666667	1.16667
chromosome3	+	1789961	ATTTGCGTTGTTTTTTGACTTT	TTGGATGGTAAAGTGGCTC	1	0
chromosome3	+	1790900	AGCCTTTTCCTCTCTTAAATTT	ATAATCCTTACTGAATCTC	3	2
chromosome3	+	1791022	GTAAATGCACTCATCATTGTTC	ATTCCTTCCCCCTTTTCCA	1	0
chromosome3	+	1791040	GTTCATTCCTTCCCCCTTTTCC	AAATATGTATTTCCGTCCT	4	1
chromosome3	+	1791048	CTTCCCCCTTTTCCAAATATGT	ATTTCCGTCCTTTTAACAA	1	0
chromosome3	+	1791052	CCCCTTTTCCAAATATGTATTT	CCGTCCTTTTAACAATTAG	3	0
chromosome3	+	1791062	AAATATGTATTTCCGTCCTTTT	AACAATTAGAAGCTGTTTT	1	0
chromosome3	+	1791064	ATATGTATTTCCGTCCTTTTAA	CAATTAGAAGCTGTTTTTC	3	0
chromosome3	+	1791065	TATGTATTTCCGTCCTTTTAAC	AATTAGAAGCTGTTTTTCA	1	2
chromosome3	+	179523	AGATAGAGACTGCTGCTGACGC	TCTGATTACTTCCAACATA	1	1
chromosome3	+	179823	ACCAGCCGCTATCAAATATAAC	AAATAATGAGTTGATGAAG	1	0
chromosome3	+	1798309	AAAACCGCATGTTAAAAATATC	ACCTCTGTCTTGCCTAAAT	1	1
chromosome3	+	1798475	GCTGTATTACCGTTACTCTTAC	AAGATGGAAGACACGGTCC	6	0
chromosome3	+	1798959	CTAAATGTCTTCAGAATAAATC	AAATATCTTGGATTTAGAT	2	0
chromosome3	+	1800988	TACTGAACTGTCCAACATCAAT	TGTCGTGTTTCCTTAAAAA	3	0
chromosome3	+	1801037	TTTTTTAGCACTCATCGTATTT	CCTGTTTCTACCATCTACT	1	0
chromosome3	+	1803375	GTGCGATACTGCAACTGGTGAT	AACTATTGGGCTGGTACTT	5	0
chromosome3	+	1809330	ACCCTTTACTTAGCACCATATC	ATTGTGTGTGGTTTATTAC	3	0
chromosome3	+	1809344	ACCATATCATTGTGTGTGGTTT	ATTACTAGGAGTCTCAAAA	1	0
chromosome3	+	1809367	TTACTAGGAGTCTCAAAAAATG	GTAAGAAGGTCTCATGCTA	1	0
chromosome3	+	1810176	GAATCTGCCATGGAGTCTTATC	ACGCTGCAGCAAAGGCTTC	1	0
chromosome3	+	1810216	CTTCTGCTCCCAAAGCGAAAGG	AATGCAACTTGGAAAGAAG	4	0
chromosome3	+	1816106	AACCAACAACACCTACCATGTC	AGGGTCTCGAAAACAAGAA	1	0
chromosome3	+	1816723	GCGTAATTATGGAGTCGCATTG	CTTTTCTTTACTAGCTCAA	1	0
chromosome3	+	1817165	AGAGCAGAAGAAGAGCGTCTTG	CAAAGGAGAAAGAAGAAAG	4	3
chromosome3	+	1817571	TGGTGGTGGAGCTGGATGATTG	AAATTAACAAAATTGTTTG	3	0
chromosome3	+	1817885	CTGTTTTCTACGATTTTCTTTG	CAATGGAGGACAAAGGCTA	2	0
chromosome3	+	1824284	GCTTTCTAAAATAATAAGTGCC	ATAGATGGAAAAAAAGAGA	1	0
chromosome3	+	1826943	GGAGAGTAATGCTACCAGAAGT	AGTTGTTCATTCAAAAGAC	4	0
chromosome3	+	1829697	CACTGATGGCTAGAGGCTTTTC	ACTAAGATACGACTTTAGT	3	0
chromosome3	+	1831229	ACTTTTAAAACTTTTCTTTTTC	GTCGGAGAATCGATTTCTT	0.666667	0
chromosome3	+	1831351	TAGGAGATGATCGGTGTAGGCT	GCTAGAAAGCGGTGAGGAA	7	0
chromosome3	+	1832278	CACCCGCTCGCAAAACCAAGGG	TAAGAGAGCGACGGAAAAT	1	0
chromosome3	+	1833203	GCAATAAATGTTTATTTCGTTC	AATACTCGCTTGCTTACCT	2	0
chromosome3	+	1835223	GAAGAATCCAACCTCTTGCTTC	AATTCAACTGTCCAGAAGA	1	0
chromosome3	+	1835649	GAAAGGGAGTGTTTGGAACGTA	AATTTGTTGTTTTTGGAAC	3	0
chromosome3	+	184160	ATATGACTGCAGCGTAGGGAAA	CTGCGGCAAAGTCGATGCA	4	0
chromosome3	+	1844654	CAACTAGCTCACATGGTCCAGT	GGTTAAGACTCATCGTTGT	0.25	0
chromosome3	+	1844665	CATGGTCCAGTGGTTAAGACTC	ATCGTTGTGGCCGATGCGA	1.5	10.75
chromosome3	+	1844668	GGTCCAGTGGTTAAGACTCATC	GTTGTGGCCGATGCGACCC	2	1.25
chromosome3	+	1844670	TCCAGTGGTTAAGACTCATCGT	TGTGGCCGATGCGACCCAG	1.5	0.5
chromosome3	+	1844672	CAGTGGTTAAGACTCATCGTTG	TGGCCGATGCGACCCAGGT	0.75	3.25
chromosome3	+	1844673	AGTGGTTAAGACTCATCGTTGT	GGCCGATGCGACCCAGGTT	0.75	6.08333
chromosome3	+	1844674	GTGGTTAAGACTCATCGTTGTG	GCCGATGCGACCCAGGTTC	0.5	0.25
chromosome3	+	1844684	CTCATCGTTGTGGCCGATGCGA	CCCAGGTTCGATTCCTGGT	0.75	0.25
chromosome3	+	1844713	TCGATTCCTGGTGTGGGCAGTT	TTTGTTATTTTTGTATTTT	0.333333	0
chromosome3	+	1848713	GAAAGTAGAGCAAGCGCCGAAA	TTAAAATCATTCGTTTCGA	2	0
chromosome3	+	1848806	TGGTTAAGTCATTCCGCTCAAC	TTTTGTTAGAACAGTGATT	6	0
chromosome3	+	1850231	TCTCAAACTCTACTGGTAACAC	AAATCCCAGTGCCTTTAAC	1	0
chromosome3	+	1852604	TGCTATTTAATAGTTACTTAAT	AAACGAACATACCAAATTA	1	0
chromosome3	+	185484	GCATTGACGATTTTTTGGCCCA	TAGGATTTTTTTCACGACG	1	1
chromosome3	+	1855336	TTTTGTGATTTCCTGATACGCC	TTGTATATATCACTGACAA	5	0
chromosome3	+	1855344	TTTCCTGATACGCCTTGTATAT	ATCACTGACAAGGATTTTT	2	0
chromosome3	+	1855347	CCTGATACGCCTTGTATATATC	ACTGACAAGGATTTTTTAG	4	1
chromosome3	+	1855371	TGACAAGGATTTTTTAGTATTC	AAAGTATTATTTTATTCTG	1	0
chromosome3	+	1855416	GATTTCCTGGTTTGGAATTTCT	AATAGGTTTTGAACAATCT	2	0
chromosome3	+	1855448	GAACAATCTTGTCTATTTGCTT	TTATACAGTTTTGAATCAA	3	0
chromosome3	+	1855841	AGACCCCAATGATGAAGAAGAG	AAGAAACGCCTTGCTGCGC	4	0
chromosome3	+	1855874	TGCTGCGCTTGGTGGTGAACAA	AACGGTGGTAAATTTGGGT	3	0
chromosome3	+	1856178	AAGCTTACCACTCCTTCGTTAC	ATATTGCTGGTACTTCTGA	1	0
chromosome3	+	1856296	AACATATTGTTCCTCAACAAGC	AGTGTATAAGACTGGCATC	1	1
chromosome3	+	1856324	TAAGACTGGCATCCGTGATTTC	ATGTTTTCCGCCCCTACCA	3	3
chromosome3	+	1856375	TAAGCACCCTCGTGATCTTACA	ATGATTGTCGCGGTTTCTT	1	0
chromosome3	+	1856452	CTTGGCATATTAAACAAGAAAT	GGCTTACTTTGCCAATGTT	3	0
chromosome3	+	1856594	GAACCGTCCTTTGAAGGATCGT	ATCAACATTGTTATTACAC	5	0
chromosome3	+	1856912	GGTTAGAAAGGCTCATCCTGAA	TTGGAAAAGTTTGTTGGTA	4	0
chromosome3	+	1857013	AATTCGAGCTTTATGGAAAGAA	CGATGATGTTAATGTAGCT	3	0
chromosome3	+	1857482	TGCTTGTTGGGAAGAGCGTAGT	AAACTTCGTTGATGGCGGG	2.5	19
chromosome3	+	1857485	TTGTTGGGAAGAGCGTAGTAAA	CTTCGTTGATGGCGGGATA	114	34
chromosome3	+	1860246	AGCCTGATGGTCTTGACAACCA	AAATGCTGTCAACTTTGAT	1	0
chromosome3	+	1860256	TCTTGACAACCAAAATGCTGTC	AACTTTGATTACTGAGCAA	3	0
chromosome3	+	1863173	GCACGCGAGATTTTGATTCTCG	AGATCTGGGTTCGACTCCC	1.5	0
chromosome3	+	1863205	TCGACTCCCAGTACGACCTTTT	TGCCAGAGCGAACAGTGAA	16.5	3
chromosome3	+	1865347	TAAGCAAAGCCATCCTTTAATC	AGTTTTAATGCTGGTGTTC	2	0
chromosome3	+	1865449	TATTATTCCGCTCATCTAGTGT	ATAATGGAAAACGGTATTC	2	0
chromosome3	+	1865456	CCGCTCATCTAGTGTATAATGG	AAAACGGTATTCCCACTAA	5	0
chromosome3	+	1871862	CAGCAATAGGATCCATCAATGC	TAATTTAGAGTCTCCACAA	4	0
chromosome3	+	1871912	CTCGCCAAATCCACCTCTTTAC	AGGAACCCGTTCGCATCTA	1	0
chromosome3	+	187615	GTCCGCTGATGAAAACGTCAAC	ATAGCAATGCTTGTATCAA	1	0
chromosome3	+	1876238	ATTTAGTCGGCAGTAGGGTATT	TTTTTAAGGAATTTGATAT	1	0
chromosome3	+	1876261	TTTTAAGGAATTTGATATTGTC	AGGGAGGTTTATTTTATCC	3	0
chromosome3	+	1876667	GGCATCTTCGGGTGGTGGTCGA	TCCAGTGCCCGTGAAACCA	6	0
chromosome3	+	1876815	CACGAAACCGCTTCTTCCGCCA	TATTGGACCCAGAGGATGA	2	0
chromosome3	+	1876820	AACCGCTTCTTCCGCCATATTG	GACCCAGAGGATGATACAT	3	0
chromosome3	+	1877081	TGAGGCCAAGCTTGCTCATGCC	ATGATGAGTATTCCTGCCA	1	0
chromosome3	+	1878489	TAACGTAGGCTTGATTTTAAAC	AAGATATTAATCAATTTTG	2	0
chromosome3	+	188091	ACCATCAACAACTTGCATTCGT	GATTTAAAATGGAAAGGAA	1	0
chromosome3	+	188096	CAACAACTTGCATTCGTGATTT	AAAATGGAAAGGAAATCCC	4	0
chromosome3	+	188106	CATTCGTGATTTAAAATGGAAA	GGAAATCCCAAGTTTCAGA	3	0
chromosome3	+	188108	TTCGTGATTTAAAATGGAAAGG	AAATCCCAAGTTTCAGATA	3	3
chromosome3	+	188112	TGATTTAAAATGGAAAGGAAAT	CCCAAGTTTCAGATACAAA	2	0
chromosome3	+	188115	TTTAAAATGGAAAGGAAATCCC	AAGTTTCAGATACAAATAA	1	1
chromosome3	+	188119	AAATGGAAAGGAAATCCCAAGT	TTCAGATACAAATAATAAC	2	0
chromosome3	+	188122	TGGAAAGGAAATCCCAAGTTTC	AGATACAAATAATAACTCT	3	0
chromosome3	+	1882819	GCAGGTCTCTCTAACGGATTTG	TGAGTGTATCCAATTCTCA	4	0
chromosome3	+	1884321	GCAAGGGCTTTATATTCCTGTT	TTACCCAGGCGTTTGATAT	3	0
chromosome3	+	1884432	TCTGGACAATATTCCGCTTGTT	GTTTGTGACCTTGATAAAA	3	0
chromosome3	+	1884522	ATCTAAGTTACAGGCCCATCTG	AAGCTTGCGGCGCCACTTC	1	0
chromosome3	+	1884553	GCGCCACTTCATGATAAATTTT	ATGTACCACATAGCCCTCC	5	1
chromosome3	+	1885671	TATACCAGCTTCGTTGAAGAAT	GACAATGCTTTACACTAGG	1	0
chromosome3	+	1886536	AAGCGTCGCCAGAGGTCGTGTA	CAGAATCTTGATCACAAGT	1	0
chromosome3	+	1886541	TCGCCAGAGGTCGTGTACAGAA	TCTTGATCACAAGTACCCA	2	0
chromosome3	+	1892763	AAATTTCATCTTTGGTGCGTAC	AAAAGCGGATTGGCAATAT	1	0
chromosome3	+	1895371	TCTTCTTATGATCAACTATTGT	ATTTTCGACAAAATTATTA	5	0
chromosome3	+	189822	TTTTTTGAAATTGTTTTTTTGC	ATACTAATATATTTATTTC	2	0
chromosome3	+	1901421	TCTATATCCTGTTTTATCAATC	ATTTGTCCTACTTTGTACT	4	0
chromosome3	+	1901471	AAGATATATTTGATCTTTTTTC	ACAAAGATCGTTCCTTGCC	1	0
chromosome3	+	1901700	TCTTGTGGTGCGTAACGTCGCT	ATAGAGTTAAATATACCAC	3	0
chromosome3	+	1904992	TGTTTCGCTAAATTAAATGAGT	TAGCAGGATCTAACATTAT	1	0
chromosome3	+	1905124	TCGGATTCGACTTATAGTTTAC	ATACAGATACTACTTTAAT	2	0
chromosome3	+	1905594	AGGCTTACCGAGGTCGTTCATC	AATAGATTTTCGGTTGTTT	2	0
chromosome3	+	1906060	TTGGACAGTCAAAATATACTTC	AATCACAATTACCAGTTCT	1	0
chromosome3	+	1907221	CGTGAAGTTGTAGGCCTGATAC	AAACGATTAATGATTTTCA	9	0
chromosome3	+	1908012	GCTAAAATCTTCTAAACAAGTT	ATTTTACCCGAAAACCTTG	2	0
chromosome3	+	1908248	CCTACTTCGATTTTTGCTCTTT	AACCACCGGCAACATCTTA	1	0
chromosome3	+	1908287	TAGGTCGTATTGCACTTGCTTT	TACCAGCATTGATGAGAAT	2	0
chromosome3	+	1909081	GCTGTTGTTGAAGAAGCTAAAT	CTTTTGTAACAAAATGGAA	2	0
chromosome3	+	1910063	CTCCTATTGCTGAATATCTATC	AAAACTTGAACGAGTGTTT	3	0
chromosome3	+	1912170	GTTGTTTTTCATGGTTGCAAAC	AATGGTTTCTGCTCGCCTG	1	0
chromosome3	+	1913602	GCTGATGAAGTTGGAGACAAAC	AATTACAAGATGGTCAGGA	1	0
chromosome3	+	1916453	ACCCATAAGAAAGATCGAAGAG	AACCAATTACTCCCATATT	1	0
chromosome3	+	1916454	CCCATAAGAAAGATCGAAGAGA	ACCAATTACTCCCATATTT	1	0
chromosome3	+	1916683	GAGATAGGGAAGTAAAGTAGAG	AAAGAACGGAAATATTCTG	1	0
chromosome3	+	1916688	AGGGAAGTAAAGTAGAGAAAGA	ACGGAAATATTCTGCCCAA	1	0
chromosome3	+	1923545	GTCCCAGCTATTTACTTTGTTC	AACCTACTCAAGAAAACAT	4	0
chromosome3	+	1924501	AAACAAATCCTTGACATGCATA	TGAATATAGCAACTGCATT	5	0
chromosome3	+	1925348	CATATTATCGCCATCTGAATTT	ATGGAAGAAATGGCTTCTC	2	0
chromosome3	+	1937356	TTCTCGGCGCCGTCAACATCGG	CAATCCAAATTACGAAGTT	1	0
chromosome3	+	1937519	TCTCTTCATCTCTATGATTGTC	ATTTTGGCCATGTCTAGCA	1	0
chromosome3	+	1937536	TTGTCATTTTGGCCATGTCTAG	CAAGAATCACGGCTTCAAT	1	0
chromosome3	+	1938013	TTGCTACCGTCAATCCTATCAC	CAAGACTCCAATTCGCGCT	1	0
chromosome3	+	1939253	CACTCAAAAGTCACCAAAACCC	ATAGTAACAAGATGGTGAA	3	5
chromosome3	+	1939256	TCAAAAGTCACCAAAACCCATA	GTAACAAGATGGTGAAGAT	4	0
chromosome3	+	1939261	AGTCACCAAAACCCATAGTAAC	AAGATGGTGAAGATTTTGA	3	6
chromosome3	+	1939269	AAACCCATAGTAACAAGATGGT	GAAGATTTTGAAGCCAGGA	2	7
chromosome3	+	1939271	ACCCATAGTAACAAGATGGTGA	AGATTTTGAAGCCAGGAAA	2	0
chromosome3	+	1939283	AAGATGGTGAAGATTTTGAAGC	CAGGAAAGGTATGTTTGCG	2	0
chromosome3	+	1939284	AGATGGTGAAGATTTTGAAGCC	AGGAAAGGTATGTTTGCGA	4	0
chromosome3	+	1939295	ATTTTGAAGCCAGGAAAGGTAT	GTTTGCGAGGTTTTAAACC	3	0
chromosome3	+	1939459	CCATCCTTTTGGTCACGCCGTT	GTCGCTGGTGTCGAGCGCT	1	0
chromosome3	+	1939485	CTGGTGTCGAGCGCTACCCCTT	GAAGGTCACCAAATCTATG	5	0
chromosome3	+	1939526	GGTGCTAAGCGCATTGCCAAGC	GTTCTAGAGTGAAGCCTTT	5	0
chromosome3	+	1939528	TGCTAAGCGCATTGCCAAGCGT	TCTAGAGTGAAGCCTTTCA	3	0
chromosome3	+	1939529	GCTAAGCGCATTGCCAAGCGTT	CTAGAGTGAAGCCTTTCAT	2	0
chromosome3	+	1939531	TAAGCGCATTGCCAAGCGTTCT	AGAGTGAAGCCTTTCATCA	7	2
chromosome3	+	1939532	AAGCGCATTGCCAAGCGTTCTA	GAGTGAAGCCTTTCATCAA	3	0
chromosome3	+	1939533	AGCGCATTGCCAAGCGTTCTAG	AGTGAAGCCTTTCATCAAG	4	0
chromosome3	+	1939536	GCATTGCCAAGCGTTCTAGAGT	GAAGCCTTTCATCAAGGTC	1	0
chromosome3	+	1939562	CCTTTCATCAAGGTCATCAACT	ATAACCACTTGATGCCTAC	2	0
chromosome3	+	1939648	TACTACTTTCAGCGAGCCTTCT	CAACGCTCTGCTGCAAAGA	5	0
chromosome3	+	1939678	TGCTGCAAAGAAGACTGTCAAG	AATACTTTTGAGGAGAAGT	4	0
chromosome3	+	1939681	TGCAAAGAAGACTGTCAAGAAT	ACTTTTGAGGAGAAGTACC	4	0
chromosome3	+	1939686	AGAAGACTGTCAAGAATACTTT	TGAGGAGAAGTACCAAACC	4	0
chromosome3	+	1939692	CTGTCAAGAATACTTTTGAGGA	GAAGTACCAAACCGGAAAA	2	0
chromosome3	+	1939749	CTCCCTTGCGCTTCTAAACATC	GGGAACAGGTTTTTGTATG	2	0
chromosome3	+	1939755	TGCGCTTCTAAACATCGGGAAC	AGGTTTTTGTATGCTAATT	1	0
chromosome3	+	1939765	AACATCGGGAACAGGTTTTTGT	ATGCTAATTTATCCTTGCA	3	0
chromosome3	+	1939819	TTCAAATCTTGTTGCTATGAAT	ACACTTTTAAAAAAGGATT	4	5
chromosome3	+	1939821	CAAATCTTGTTGCTATGAATAC	ACTTTTAAAAAAGGATTCG	2	0
chromosome3	+	1943709	GTATGTTCAATCTCTTGGTTTT	ATAGACAGTACCACGAAAG	3	0
chromosome3	+	1946579	TAACAGAGTTCAATGATCTCAT	AAAATCAAAAGTTGCTATC	1	0
chromosome3	+	1946818	TTGAAAAGCTATCCGGATGTAC	ATGTCATATATTTGTGCTG	1	0
chromosome3	+	1949945	AATCAACTGAAGAGCTCGTGTA	TGATACTGTAGAAGAAACA	82	78
chromosome3	+	1949948	CAACTGAAGAGCTCGTGTATGA	TACTGTAGAAGAAACATAA	221	115
chromosome3	+	1949949	AACTGAAGAGCTCGTGTATGAT	ACTGTAGAAGAAACATAAG	1	1
chromosome3	+	1949950	ACTGAAGAGCTCGTGTATGATA	CTGTAGAAGAAACATAAGC	11	6
chromosome3	+	1952870	AATTCCAGGACAAAGCAACTGT	AAGTTCTTTATCCCAATTT	2	0
chromosome3	+	1953358	ACCACATGTGCCACGATTGAGT	TAAATTTTGAAAACTTTTT	1	0
chromosome3	+	1953366	TGCCACGATTGAGTTAAATTTT	GAAAACTTTTTCAGATTGC	2	0
chromosome3	+	1953815	GTATTTCTCCTGATCGGGTGCA	GAGCGTAATTTCTACACTA	1	0
chromosome3	+	1954303	GTAGAGCGAACCTCTATTTTAC	AACGTCAGGATACACAAGA	1	0
chromosome3	+	1954768	GTTCAATCTTCTCATTACGTTG	CTGAATATGAGCTCGAACA	3	0
chromosome3	+	1954905	AGGCTTCTTGCGCGATCAATTC	AATTTCATAACATCCATTG	4	0
chromosome3	+	1955487	TTTGTAATAAAGATAGGAAGAG	TCTAAAAGAAGTCAAGAGA	115.5	2
chromosome3	+	1957630	TCCTTTGAGGAGCTTCCGTGTA	CTTGTGGACGTACAAGATT	1	0
chromosome3	+	1957813	AAGCGTTGTCTTTGTGGCAAAC	ATATTTTAGAAAATCAACC	2	0
chromosome3	+	1958076	CTCGTGTGAATGCGGCCGTATT	AGAAAAAAAGTCACTTGTG	2	1
chromosome3	+	196100	GCGGTTGCTTCAAACAGTATCG	TTTCTATGTATAATGCTAT	1	0
chromosome3	+	1962318	CAGCTGCTGCCAAAAATGTGGT	TCAATTTTTAGGTTTCCAC	2	0
chromosome3	+	1969808	CATGCTGAAAGCGCTATTCATA	CGACAGTTATTAACAAGGA	5	0
chromosome3	+	1973889	AGGATAGAGAAATGTAGGGAAA	TGTTATAAACACTGTTAGA	3.5	5
chromosome3	+	1974264	AACTGCACGTTTCAATAAACTT	GTATAAAAAAGTAAAGATT	3	0
chromosome3	+	1975346	TGGGCGATCAGGGAAAGATGTA	CGTGGATACAAATGTTATT	6	0
chromosome3	+	1975461	CAATTGTTAATCATGAGGATTT	AATAGTTAATCTTCAACTT	3	0
chromosome3	+	1975580	AAACGGGGACTTGAAAAAATCT	ATCAACTCTATGGAATCCA	2	0
chromosome3	+	1979985	GACACGGATACTGATCAAATTC	TCATTTCTTTGGACTCTAG	4	0
chromosome3	+	1984202	TTTTATCGCCATCAATTTCGAG	CAGAACTTATGTTTTTACG	1	0
chromosome3	+	1986035	AGCCTAATGAAGAGAGTCATGT	TGGACAAATATTTCCATTA	1	0
chromosome3	+	1989382	CAAAGACGAGGAAGAGCGTTGT	TTATGCGCTCAATGCCATA	13	6
chromosome3	+	1989384	AAGACGAGGAAGAGCGTTGTTT	ATGCGCTCAATGCCATAAC	45	35
chromosome3	+	1989385	AGACGAGGAAGAGCGTTGTTTA	TGCGCTCAATGCCATAACC	2	1
chromosome3	+	1989386	GACGAGGAAGAGCGTTGTTTAT	GCGCTCAATGCCATAACCA	76	20
chromosome3	+	1989387	ACGAGGAAGAGCGTTGTTTATG	CGCTCAATGCCATAACCAA	276	138
chromosome3	+	1989388	CGAGGAAGAGCGTTGTTTATGC	GCTCAATGCCATAACCAAC	3	0
chromosome3	+	1989618	GAAAGTGTCGTTAGAAGATTGA	GACATGTTAACGTGATCGT	8	0
chromosome3	+	1994346	ATCTCTATAAAGATCCAAGAGC	CGACTTATGGTTTCAACAT	2	0
chromosome3	+	200056	CTAATCTCCGATTTTTCTGCTC	CACTAATAGGATAATAAGC	1	0
chromosome3	+	2001216	TATAGAATACGAATTGATTGTC	AAAGTGTTCGTTCGTTGAA	2	0
chromosome3	+	2002492	TTGGCGCAATGCTACGTACATG	AACATAACTTTGATGCTTT	1	0
chromosome3	+	2002742	AATAGACTTACGTCTTTAGACT	CAACACACTCTGCACCTGA	1	0
chromosome3	+	2003753	CTTTTTATTTCTAAAGCAATTT	ATTTTATTTTCTTTCATAC	3	0
chromosome3	+	2003814	CCCTTGATTATTAAAATATTTC	AAGTCGTTGCTTATTGTTG	2	0
chromosome3	+	2004600	TACTATACAATCAGCAATTTTA	TACCTGATATTATAATTGA	2	0
chromosome3	+	2004856	AAAGGCAACACAGTCCCAGTTG	GTAACTCGCGCCCTAGTAA	1	0
chromosome3	+	2004946	CGTAGGTCTATGGAGGATACTC	ATATTTGCTTGTATGATTT	2	0
chromosome3	+	2004948	TAGGTCTATGGAGGATACTCAT	ATTTGCTTGTATGATTTTG	3	0
chromosome3	+	2006572	ATGATACTCACCGGATAAAGAC	ATGCAATTGTTTTTTATAA	1	0
chromosome3	+	2006602	GTTTTTTATAATTACCGTTTAT	AGGTTTTTTGTTGAATGAT	2	1
chromosome3	+	200785	TAACTATTTATTACTCGGATGC	CATGCCTTTAATACCACTG	1	0
chromosome3	+	200830	AACGGCACAAGGAATTCGTTTC	GTCAACTTTTGGTAGTATG	4	0
chromosome3	+	200833	GGCACAAGGAATTCGTTTCGTC	AACTTTTGGTAGTATGTGT	5	0
chromosome3	+	2008534	CATGATAGTCAAGTAGGGAAGC	CAATATGACTTCGCATTTT	44	0
chromosome3	+	2008535	ATGATAGTCAAGTAGGGAAGCC	AATATGACTTCGCATTTTT	5	0
chromosome3	+	2008539	TAGTCAAGTAGGGAAGCCAATA	TGACTTCGCATTTTTTTCG	3	0
chromosome3	+	200979	CATCCTGAAAGTGGCACTCGTC	AAAAGTGAAAAGGGTCAAG	5	0
chromosome3	+	200992	GCACTCGTCAAAAGTGAAAAGG	GTCAAGTATTTATTCTTTA	3	0
chromosome3	+	200995	CTCGTCAAAAGTGAAAAGGGTC	AAGTATTTATTCTTTAAAA	2	0
chromosome3	+	201006	TGAAAAGGGTCAAGTATTTATT	CTTTAAAATACGAGTGAAC	1	0
chromosome3	+	2012518	CCTCCCAACACCATCCCATAGC	ATACAAATAAGTGGGACTT	13	0
chromosome3	+	2012520	TCCCAACACCATCCCATAGCAT	ACAAATAAGTGGGACTTTC	2	0
chromosome3	+	2012522	CCAACACCATCCCATAGCATAC	AAATAAGTGGGACTTTCAA	6	6
chromosome3	+	2012524	AACACCATCCCATAGCATACAA	ATAAGTGGGACTTTCAAGT	6	0
chromosome3	+	2012539	CATACAAATAAGTGGGACTTTC	AAGTTAAAACTTGTTCAAA	5	12
chromosome3	+	2012544	AAATAAGTGGGACTTTCAAGTT	AAAACTTGTTCAAAGGTTT	1	2
chromosome3	+	2012555	ACTTTCAAGTTAAAACTTGTTC	AAAGGTTTCTAACCAGTGT	5	11
chromosome3	+	2012897	CTCGTCTTCGTCCTTTGACTTT	AACTTTGCCCAAGCCTCTT	1	0
chromosome3	+	2013126	ACCTTTGGCTCTTGCTCGTGAC	ATTCTTGCTAAAGACCACT	1	14
chromosome3	+	2013138	TGCTCGTGACATTCTTGCTAAA	GACCACTCTCCTTTCTTCG	4	0
chromosome3	+	2013177	CGTCTTGAATAGTGATGTTATT	TGTGAGTATCCTTTCGCGG	2	0
chromosome3	+	2013484	TTACACTCTTTCGACCTTGAGG	GTTATTGGATGGATGTTGG	1	0
chromosome3	+	2013489	CTCTTTCGACCTTGAGGGTTAT	TGGATGGATGTTGGTCAAC	2	0
chromosome3	+	2013538	TATCTTACCGGTACTTGTTTGT	ATTTATCCTCCTTGCGTAA	2	0
chromosome3	+	2013585	GCCTGAAATCTTGGCCCCAGCT	AGTAGCAATATCATCGGTA	7	0
chromosome3	+	2013861	TGTCAATGACGAGATTTACGTA	AATGGTGGCAGTATTTTAC	3	0
chromosome3	+	2014041	TTTTTTTCTAATTCGCTAAAGT	AATTTTAATCACTCTTCCT	1	0
chromosome3	+	2014068	TAATCACTCTTCCTGATTTATC	ACTTTCTTTCTATCTCCTT	2	0
chromosome3	+	2014275	CTATGTTATCAACGATCTATGT	AAACCATTGCCTTTTCTTT	7	0
chromosome3	+	201439	TACTAGTTTTCTGATTTGTCGG	TTACTGAATATTTATTGAA	2	0
chromosome3	+	2014464	AGTTTTCGAGCTGCAGTTATTT	AACTTACTGTGGGTAATAC	2	0
chromosome3	+	201479	ATATATTGATAACGGTAAAGTC	ACTTTTTAAAAGAGCAAGT	1	0
chromosome3	+	2017334	GGTGTATCTTAGCGTCGTGTAG	TATTGCTGACACAGTAAAC	168	150.5
chromosome3	+	2017335	GTGTATCTTAGCGTCGTGTAGT	ATTGCTGACACAGTAAACC	48	14
chromosome3	+	2024477	ACTCACCGTTCACTGAAAAAAG	AAAGGATTTAAGGTGGTTT	1	0
chromosome3	+	2024614	AATCGCTATCTTCAGTTGGTTG	AAAAAAGGAGTTTAGTTGC	2	0
chromosome3	+	2024999	TCGTTTCCCTCTCTCCTCCCTC	AAAACTAGTGCATCGATTT	4	0
chromosome3	+	2025071	CTGTGTATCTTCTTGCTGATTT	ATTATTCTTAAGCTAAGAC	2	1
chromosome3	+	2025074	TGTATCTTCTTGCTGATTTATT	ATTCTTAAGCTAAGACAAT	1	0
chromosome3	+	2025551	ATAGTTTCTACTCTTTAATTGC	ATTTTGTACTAAAATTAAC	1	1
chromosome3	+	2026497	CGTCCTACTCTACTGAATACAT	ATGGTAATAGGTGTTCTTC	1	0
chromosome3	+	2026584	TTAAAAGCATCTCTACCATTAC	AAAGCCCGCCTCTTGCTCC	2	0
chromosome3	+	2026666	ATCAATCACTTGGCAACTTATC	ACTTGGCTCGGGAATAAAT	1	0
chromosome3	+	2026873	GCTCATCACCTATCAATCGATT	AAGTTCAAGCTTTAAGCAG	3	0
chromosome3	+	2026885	TCAATCGATTAAGTTCAAGCTT	TAAGCAGTACACTTCTTCC	2	0
chromosome3	+	2026886	CAATCGATTAAGTTCAAGCTTT	AAGCAGTACACTTCTTCCT	6	1
chromosome3	+	2026895	AAGTTCAAGCTTTAAGCAGTAC	ACTTCTTCCTTGAAAAGTC	5	0
chromosome3	+	2026921	CTTCCTTGAAAAGTCCTGGTTT	AAGTACTCGGACCAGCTCT	1	0
chromosome3	+	2026995	GCATACTTCTCCAAGTCTCGTT	ATGTTGAAGGTTCGGGTTC	4	0
chromosome3	+	2026997	ATACTTCTCCAAGTCTCGTTAT	GTTGAAGGTTCGGGTTCAA	3	0
chromosome3	+	2027975	TTTGAAAAATGTTAATGAGGCA	AACGATTGCATGAATGATT	1	0
chromosome3	+	2032586	AACTTGTTGCGGAGTCGAATCC	CTTGTGGTGGGACGCAATA	1	0
chromosome3	+	2037381	GGTGTAGCGGTAACATCAATGC	CTTCCAAGCATTAGCTCCG	10	0
chromosome3	+	2037385	TAGCGGTAACATCAATGCCTTC	CAAGCATTAGCTCCGGGTT	7	1
chromosome3	+	2037386	AGCGGTAACATCAATGCCTTCC	AAGCATTAGCTCCGGGTTC	2.5	2
chromosome3	+	2037389	GGTAACATCAATGCCTTCCAAG	CATTAGCTCCGGGTTCGAC	4	0
chromosome3	+	2037390	GTAACATCAATGCCTTCCAAGC	ATTAGCTCCGGGTTCGACT	25	1.5
chromosome3	+	2037391	TAACATCAATGCCTTCCAAGCA	TTAGCTCCGGGTTCGACTC	5	0
chromosome3	+	2037392	AACATCAATGCCTTCCAAGCAT	TAGCTCCGGGTTCGACTCC	30	15
chromosome3	+	2037393	ACATCAATGCCTTCCAAGCATT	AGCTCCGGGTTCGACTCCC	192	64
chromosome3	+	2037394	CATCAATGCCTTCCAAGCATTA	GCTCCGGGTTCGACTCCCG	26.5	6
chromosome3	+	2037395	ATCAATGCCTTCCAAGCATTAG	CTCCGGGTTCGACTCCCGG	20	2.5
chromosome3	+	2037396	TCAATGCCTTCCAAGCATTAGC	TCCGGGTTCGACTCCCGGC	13	0
chromosome3	+	2038203	CTGTGGTCTGTGTAGGGACAAA	AGAAGGTATTTTAGGCATC	2	0
chromosome3	+	2039298	CAAGCTGAAGATGACCAACGTC	AAATCCACCATCAGCGGAG	1	0
chromosome3	+	2039311	ACCAACGTCAAATCCACCATCA	GCGGAGCTGCGACAAAACC	1	0
chromosome3	+	2041711	CGTTTTTGTTTCTTCTATTGAC	ATGACTTTGGCTCTATGGA	2	0
chromosome3	+	2041717	TGTTTCTTCTATTGACATGACT	TTGGCTCTATGGATTAACG	2	0
chromosome3	+	2047635	AAAAATCGCCTTTCCGCCAAAT	ACATAAAAGCGACTTCAAG	2	0
chromosome3	+	2047636	AAAATCGCCTTTCCGCCAAATA	CATAAAAGCGACTTCAAGG	1	0
chromosome3	+	2047637	AAATCGCCTTTCCGCCAAATAC	ATAAAAGCGACTTCAAGGA	8	14
chromosome3	+	2047639	ATCGCCTTTCCGCCAAATACAT	AAAAGCGACTTCAAGGACA	1	1
chromosome3	+	2047740	GCCTTTTCGTTCATTGCTACGT	ACCAAATTGCCCTTTCTCA	4	1
chromosome3	+	2047909	CTACTCTCTCAAATCACCCTCC	AAAGCTTTTCCGCTTTTTT	1	0
chromosome3	+	2047930	CAAAGCTTTTCCGCTTTTTTTT	AAAAAATGCGGATTCGTAG	1	0
chromosome3	+	2048173	GGATTTCGTACCTCCGTTATTG	TGCGTCAAAGAGCTTCCTA	3	0
chromosome3	+	2048403	TCAATGGCCGTCATGGCTTGTG	CTCGCCAATGTCGGCATTC	4	0
chromosome3	+	2048544	TCCGTACTCTTTGCAAAACAGC	AGCAATATCTTTTCTACTT	3	0
chromosome3	+	2048592	CAAGGGAGACCTTCCCAAATTC	AGCGATTATTCTGCCGAAA	1	0
chromosome3	+	2049094	ACATATGTGTGTGTTTAATGTC	ACTGTTTCTCAATAGAATT	1	0
chromosome3	+	2053632	TACAACGATGTTTGACTTGGAT	GAATGGATCGCTACAGTAA	2	0
chromosome3	+	2053708	CGATTGTGTGAGATGGTAAAAG	TTATTTTAATGGAGGAGTC	2	0
chromosome3	+	2053934	CAAGGTACCCAGATAAAATTAC	ATTGCTTCGTGGTAATCAC	3	0
chromosome3	+	2055726	GTCTTCGATACAGTGATGAGAT	GAGTTGAAATTTTTTTTAT	1	0
chromosome3	+	2055933	GGATCTTTTTATTCGAATTCAG	TTAAACTTGTTTGTTGAAA	1	0
chromosome3	+	2056347	CACAATTTTCATGTTTAACTAT	ATATAACTTTTACGAATCC	2	0
chromosome3	+	2057067	GTGTATTCCTATTACTTGCATT	AATATCAATTAAGGAGTAA	21	7
chromosome3	+	2057068	TGTATTCCTATTACTTGCATTA	ATATCAATTAAGGAGTAAT	12	0
chromosome3	+	2057070	TATTCCTATTACTTGCATTAAT	ATCAATTAAGGAGTAATAA	17	3
chromosome3	+	2057072	TTCCTATTACTTGCATTAATAT	CAATTAAGGAGTAATAAAT	1	0
chromosome3	+	2057073	TCCTATTACTTGCATTAATATC	AATTAAGGAGTAATAAATC	12	8
chromosome3	+	2057075	CTATTACTTGCATTAATATCAA	TTAAGGAGTAATAAATCAT	3	0
chromosome3	+	2057076	TATTACTTGCATTAATATCAAT	TAAGGAGTAATAAATCATT	1	0
chromosome3	+	2057077	ATTACTTGCATTAATATCAATT	AAGGAGTAATAAATCATTT	1	0
chromosome3	+	2057080	ACTTGCATTAATATCAATTAAG	GAGTAATAAATCATTTTCC	2	0
chromosome3	+	2057083	TGCATTAATATCAATTAAGGAG	TAATAAATCATTTTCCTTA	2	0
chromosome3	+	2057084	GCATTAATATCAATTAAGGAGT	AATAAATCATTTTCCTTAT	4	0
chromosome3	+	2057086	ATTAATATCAATTAAGGAGTAA	TAAATCATTTTCCTTATAG	1	0
chromosome3	+	2057087	TTAATATCAATTAAGGAGTAAT	AAATCATTTTCCTTATAGG	1	2
chromosome3	+	2057091	TATCAATTAAGGAGTAATAAAT	CATTTTCCTTATAGGAAGT	3	0
chromosome3	+	2057092	ATCAATTAAGGAGTAATAAATC	ATTTTCCTTATAGGAAGTT	5	18
chromosome3	+	2057117	TTCCTTATAGGAAGTTAACGAA	GAAAGTTATCTATTGCATC	1	0
chromosome3	+	2057118	TCCTTATAGGAAGTTAACGAAG	AAAGTTATCTATTGCATCT	1	2
chromosome3	+	2057119	CCTTATAGGAAGTTAACGAAGA	AAGTTATCTATTGCATCTT	1	0
chromosome3	+	2057120	CTTATAGGAAGTTAACGAAGAA	AGTTATCTATTGCATCTTA	2	0
chromosome3	+	2057121	TTATAGGAAGTTAACGAAGAAA	GTTATCTATTGCATCTTAA	1	0
chromosome3	+	2057124	TAGGAAGTTAACGAAGAAAGTT	ATCTATTGCATCTTAAATA	4	0
chromosome3	+	2057133	AACGAAGAAAGTTATCTATTGC	ATCTTAAATAAGGAGTGCT	2	8
chromosome3	+	2057248	GTCTTTTCACATCAATATGAGC	AAATCAATCGGAATTGATT	1	0
chromosome3	+	2057253	TTCACATCAATATGAGCAAATC	AATCGGAATTGATTTGGGT	2	0
chromosome3	+	2057258	ATCAATATGAGCAAATCAATCG	GAATTGATTTGGGTACTAC	6	1
chromosome3	+	2057259	TCAATATGAGCAAATCAATCGG	AATTGATTTGGGTACTACC	3	0
chromosome3	+	2057260	CAATATGAGCAAATCAATCGGA	ATTGATTTGGGTACTACCT	9	0
chromosome3	+	2057271	AATCAATCGGAATTGATTTGGG	TACTACCTACTCTTGTGTT	3	4
chromosome3	+	2057272	ATCAATCGGAATTGATTTGGGT	ACTACCTACTCTTGTGTTG	2	5
chromosome3	+	2057282	ATTGATTTGGGTACTACCTACT	CTTGTGTTGGACACTTTTC	1	0
chromosome3	+	2057285	GATTTGGGTACTACCTACTCTT	GTGTTGGACACTTTTCCAA	1	11
chromosome3	+	2057309	GTTGGACACTTTTCCAACAACC	GTGTCGAAATTATCGCCAA	1	0
chromosome3	+	2057314	ACACTTTTCCAACAACCGTGTC	GAAATTATCGCCAACGATC	3	0
chromosome3	+	2057320	TTCCAACAACCGTGTCGAAATT	ATCGCCAACGATCAAGGTA	3	10
chromosome3	+	2057327	AACCGTGTCGAAATTATCGCCA	ACGATCAAGGTAACCGCAC	1	0
chromosome3	+	2057333	GTCGAAATTATCGCCAACGATC	AAGGTAACCGCACTACCCC	4	0
chromosome3	+	2057381	GTTGCCTTTACCGATACCGAGC	GTCTCATTGGTGACGCTGC	2	0
chromosome3	+	2057401	GCGTCTCATTGGTGACGCTGCT	AAGAACCAAGTCGCCATGA	1	13
chromosome3	+	2057408	ATTGGTGACGCTGCTAAGAACC	AAGTCGCCATGAACCCCCA	3	4
chromosome3	+	2057428	CCAAGTCGCCATGAACCCCCAC	AACACCATCTTTGATGCCA	2	2
chromosome3	+	2057463	ATGCCAAGCGTTTGATCGGCCG	TAAATTTGATGATCCTGAG	1	9
chromosome3	+	2057464	TGCCAAGCGTTTGATCGGCCGT	AAATTTGATGATCCTGAGG	2	7
chromosome3	+	2057524	CTGGCCCTTCAAGGTCATCTCC	AAGGATGGCAAGCCTGTTT	3	7
chromosome3	+	2057653	GGCCTACCTTGGTGGTAAGGTC	ACTGACGCCGTCGTCACTG	5	13
chromosome3	+	2057668	TAAGGTCACTGACGCCGTCGTC	ACTGTCCCCGCCTATTTCA	4	6
chromosome3	+	2057690	ACTGTCCCCGCCTATTTCAACG	ACTCTCAACGTCAAGCCAC	3	0
chromosome3	+	2057752	CGGTTTGAACGTTCTCCGTATT	ATCAACGAACCCACTGCCG	1	2
chromosome3	+	2057759	AACGTTCTCCGTATTATCAACG	AACCCACTGCCGCCGCTAT	5	2
chromosome3	+	2057764	TCTCCGTATTATCAACGAACCC	ACTGCCGCCGCTATTGCCT	3	0
chromosome3	+	2057790	CCGCCGCTATTGCCTATGGTTT	AGACCGTAGCAACCAAGGC	12	2
chromosome3	+	2057797	TATTGCCTATGGTTTAGACCGT	AGCAACCAAGGCGAATCCA	4	4
chromosome3	+	2057800	TGCCTATGGTTTAGACCGTAGC	AACCAAGGCGAATCCAATG	6	2
chromosome3	+	2057804	TATGGTTTAGACCGTAGCAACC	AAGGCGAATCCAATGTCCT	5	12
chromosome3	+	2057815	CCGTAGCAACCAAGGCGAATCC	AATGTCCTCATTTTCGATC	9	2
chromosome3	+	2057845	CATTTTCGATCTTGGTGGTGGT	ACTTTTGATGTTTCTCTTC	3	0
chromosome3	+	2057848	TTTCGATCTTGGTGGTGGTACT	TTTGATGTTTCTCTTCTTA	1	0
chromosome3	+	2057888	ACCATCGAAGAGGGTATCTTTG	AAGTTAAGGCCACTGCTGG	4	0
chromosome3	+	2057893	CGAAGAGGGTATCTTTGAAGTT	AAGGCCACTGCTGGTGACA	1	0
chromosome3	+	2057954	TTTGACTCCCGTCTTGTAAACC	ACTTTATCCAAGAATTCAA	5	0
chromosome3	+	2057963	CGTCTTGTAAACCACTTTATCC	AAGAATTCAAGCGCAAGAA	1	3
chromosome3	+	2057977	CTTTATCCAAGAATTCAAGCGC	AAGAACAAGAAGGATATCA	3	0
chromosome3	+	2058037	CCGTCGTCTTCGTACCGCTTGT	GAGCGTGCTAAGCGTACTC	7	3
chromosome3	+	2058038	CGTCGTCTTCGTACCGCTTGTG	AGCGTGCTAAGCGTACTCT	5	0
chromosome3	+	2058043	TCTTCGTACCGCTTGTGAGCGT	GCTAAGCGTACTCTTTCTT	3	0
chromosome3	+	2058046	TCGTACCGCTTGTGAGCGTGCT	AAGCGTACTCTTTCTTCTT	8	7
chromosome3	+	2058076	TCTTTCTTCTTCTGCTCAAGCT	AGCATTGAGATTGACTCTT	3	4
chromosome3	+	2058124	GGGTATTGACTTCTACACCTCC	ATTACTCGTGCCCGTTTTG	4	0
chromosome3	+	2058157	CCGTTTTGAGGAGCTTTGCGCC	GATCTCTTCCGTAAAACCA	1	0
chromosome3	+	2058175	CGCCGATCTCTTCCGTAAAACC	ATGGAGCCCGTCGAGCGTG	2	4
chromosome3	+	2058202	GCCCGTCGAGCGTGTTCTCCGT	GACTCCAAGGTCGACAAGG	2	0
chromosome3	+	2058217	TCTCCGTGACTCCAAGGTCGAC	AAGGCCTCCGTCAACGAGA	4	10
chromosome3	+	2058238	CAAGGCCTCCGTCAACGAGATT	GTTTTAGTCGGTGGTTCCA	5	4
chromosome3	+	2058243	CCTCCGTCAACGAGATTGTTTT	AGTCGGTGGTTCCACCCGT	3	9
chromosome3	+	2058244	CTCCGTCAACGAGATTGTTTTA	GTCGGTGGTTCCACCCGTA	4	0
chromosome3	+	2058255	AGATTGTTTTAGTCGGTGGTTC	CACCCGTATTCCCCGTGTT	1	0
chromosome3	+	2058274	TTCCACCCGTATTCCCCGTGTT	CAAAAGCTTGTCTCTGACT	2	0
chromosome3	+	2058275	TCCACCCGTATTCCCCGTGTTC	AAAAGCTTGTCTCTGACTT	4	8
chromosome3	+	2058278	ACCCGTATTCCCCGTGTTCAAA	AGCTTGTCTCTGACTTCTT	2	0
chromosome3	+	2058316	CTTCAACGGTAAGGAGCCTTGC	AAGTCCATCAACCCTGATG	3	0
chromosome3	+	2058332	CCTTGCAAGTCCATCAACCCTG	ATGAAGCTGTTGCCTATGG	2	0
chromosome3	+	2058347	AACCCTGATGAAGCTGTTGCCT	ATGGTGCTGCCGTCCAAGC	5	6
chromosome3	+	2058350	CCTGATGAAGCTGTTGCCTATG	GTGCTGCCGTCCAAGCTGC	1	3
chromosome3	+	2058362	GTTGCCTATGGTGCTGCCGTCC	AAGCTGCTGTCTTGACTGG	4	0
chromosome3	+	2058368	TATGGTGCTGCCGTCCAAGCTG	CTGTCTTGACTGGTGACAC	4	0
chromosome3	+	2058378	CCGTCCAAGCTGCTGTCTTGAC	TGGTGACACTTCTGAGAAG	6	2
chromosome3	+	2058401	GGTGACACTTCTGAGAAGACTC	AAGATCTTTTGTTGCTTGA	2	0
chromosome3	+	2058487	GACTCCCCTTATCAAGCGTAAC	ACTACCATCCCTACCAAGA	5	1
chromosome3	+	2058530	TCCGAGATCTTTTCCACTTACT	CTGATAACCAACCCGGTGT	1	1
chromosome3	+	2058537	TCTTTTCCACTTACTCTGATAA	CCAACCCGGTGTGTTGATT	1	0
chromosome3	+	2058553	TGATAACCAACCCGGTGTGTTG	ATTCAAGTGTTTGAAGGTG	1	0
chromosome3	+	2058557	AACCAACCCGGTGTGTTGATTC	AAGTGTTTGAAGGTGAGCG	3	12
chromosome3	+	2058595	GCGTGCTCGTACCAAGGACTGT	AACTTGCTTGGTAAGTTTG	2.5	0.5
chromosome3	+	2058664	TGGCGTTCCTCAAATTGAAGTC	ACTTTTGATGTTGATGCTA	5	6
chromosome3	+	2058682	AGTCACTTTTGATGTTGATGCT	AACGGTATTTTGAATGTCT	4	0
chromosome3	+	2058688	TTTTGATGTTGATGCTAACGGT	ATTTTGAATGTCTCTGCTC	1	7
chromosome3	+	2058692	GATGTTGATGCTAACGGTATTT	TGAATGTCTCTGCTCTCGA	3	2
chromosome3	+	2058748	GACTCAGAAGATTACCATCACC	AATGACAAGGGTCGTCTTT	4	3
chromosome3	+	2058751	TCAGAAGATTACCATCACCAAT	GACAAGGGTCGTCTTTCCA	2	0
chromosome3	+	2058754	GAAGATTACCATCACCAATGAC	AAGGGTCGTCTTTCCAAGG	8	16
chromosome3	+	2058764	ATCACCAATGACAAGGGTCGTC	TTTCCAAGGAGGAAATTGA	4	0
chromosome3	+	2058907	TAACTCTTTGGATGATCCTAAC	CTTAAGGACAAGGTTGATG	1	0
chromosome3	+	2058988	CATTGAATGGCTCGACAGTAAC	ACTACTGCTGCCAAGGATG	2	0
chromosome3	+	2059067	AACCCCATCATGGCTAAGATCT	ACCAAGCTGGTGGTGCTCC	2	1
chromosome3	+	2059069	CCCCATCATGGCTAAGATCTAC	CAAGCTGGTGGTGCTCCCG	2	0
chromosome3	+	2059070	CCCATCATGGCTAAGATCTACC	AAGCTGGTGGTGCTCCCGG	18	10
chromosome3	+	2059075	CATGGCTAAGATCTACCAAGCT	GGTGGTGCTCCCGGTGGCA	4	0
chromosome3	+	2059284	TAATAGACATGACTAACGAGGT	TATATAAATATTAACAAAT	1	0
chromosome3	+	205948	ATTCGTTATCGTTCCAAGTGTG	CTGCCGTCGCTACTGCTAG	0.75	0
chromosome3	+	2062900	TGACTCTTCTGTAACGAAGCAT	TGGCTTCTTTTCTTACTGC	6	0
chromosome3	+	2065280	CACTATTTCGGCTGTTTTACTT	TTAATTGTATCATCTGGTA	1	0
chromosome3	+	2066746	CATTGATGCATCGCGTAAAGAG	CAAATAGTGTGACAATCCC	1	0
chromosome3	+	2069004	CGCGGATAACCAACGTTGGCCT	ATTTCACCCTGCACCTTAA	5	0
chromosome3	+	2069049	AACGATATTCCAACCTTAGAGC	ATATCTTGACGCCTGACTT	1	1
chromosome3	+	2069727	CCAACAAACCTCTTTTGTTTGT	AATTTTTTTAATCCCCTTT	4	0
chromosome3	+	2070136	TTCGGTCTTCGCCAAACGTTGG	GTAGACCTTCTTCCGGTGC	3	0
chromosome3	+	2070232	ACTCCCGCTTTGGCTATCGGTG	CTGCCGCTGATCGCGGTCG	1	0
chromosome3	+	2070235	CCCGCTTTGGCTATCGGTGCTG	CCGCTGATCGCGGTCGCAT	3	0
chromosome3	+	2070410	TCTCCTCCGGTATGGCTGCTTT	GGCTTATTCCATCGTAATT	1	0
chromosome3	+	2070425	CTGCTTTGGCTTATTCCATCGT	AATTGGAAAGCGTTGTGAC	3	0
chromosome3	+	2070528	GTGGTTTGGTTGGTTCGGCTTT	AACGGTGGTTCTTCCGCTG	1	0
chromosome3	+	2071092	GGATGAGGTTCTCGGTTTGGAT	AAGATTGAACTTGGTGAAA	2	0
chromosome3	+	2072096	AAGAAGACAACGTGGCCGAGTG	GTTTTAAGGCGTTCGCCTG	4	0
chromosome3	+	2072097	AGAAGACAACGTGGCCGAGTGG	TTTTAAGGCGTTCGCCTGC	1.5	1
chromosome3	+	2072098	GAAGACAACGTGGCCGAGTGGT	TTTAAGGCGTTCGCCTGCT	2	5.5
chromosome3	+	2072100	AGACAACGTGGCCGAGTGGTTT	TAAGGCGTTCGCCTGCTAT	7	4.5
chromosome3	+	2072101	GACAACGTGGCCGAGTGGTTTT	AAGGCGTTCGCCTGCTATT	5	5.83333
chromosome3	+	2072102	ACAACGTGGCCGAGTGGTTTTA	AGGCGTTCGCCTGCTATTC	0.5	5.5
chromosome3	+	2072118	GTTTTAAGGCGTTCGCCTGCTA	TTCTGTAGCCCAGCGGATT	4.33333	95
chromosome3	+	2074858	CTTATATGCATTGAAACTCAAC	CTGTTTCCCTGCTATTGCA	2	0
chromosome3	+	2076870	TGCTGCTGCACTTCCATTATAT	ATTTGTTAAGGAGAATACC	1	0
chromosome3	+	2077559	AGGTCAATTTCCCGGTCACTAC	ATCATGCAAACTTTTCCTC	2	0
chromosome3	+	2077562	TCAATTTCCCGGTCACTACATC	ATGCAAACTTTTCCTCTTG	2	0
chromosome3	+	2077699	TCCTTGGCTTTACTGAGTCTTG	CTTACTACCAGCTATGGAG	3	0
chromosome3	+	2078049	TTCAAGAAGCACCAATTTATAG	AAGCGCTGAAAGATCCAAT	1	0
chromosome3	+	2078069	AGAAGCGCTGAAAGATCCAATT	ACTTGGCTATTTACTTTTG	1	0
chromosome3	+	2078225	TAATACTGTGAGCGCTATTATT	GCTACTTTTGCCATGTATC	1	0
chromosome3	+	2078381	GATTATTGCATCCGATTTTGGT	ATCACATACATCATTGCTT	2	0
chromosome3	+	2078528	GCAAAGCCGTGATGCACCTAGA	TATTATCCGGCGTGGATTG	3	0
chromosome3	+	2078543	ACCTAGATATTATCCGGCGTGG	ATTGTGCAAATCGTAGTTG	4	0
chromosome3	+	2078916	CTCAAGCGCGATGCGATTATTT	AGGATGCATACACTCTTTT	4	0
chromosome3	+	2082903	ATTCCCCCACTCCTCTAGTCGA	CATGATTCGTGAGTCATTT	1	0
chromosome3	+	2083264	CGTAGGTCCCAATATTCCCATC	ATTGATGGTGTACATGCGG	1	0
chromosome3	+	2083563	ATTCTTTTCTGTCATTGTTTAC	AAAGCGTATTGACACATTG	2	0
chromosome3	+	2085409	GAATCGGTGGAGGTCAAGATGA	CTTGAGCATTACGTTCAGC	1	0
chromosome3	+	2086719	ACTAAACATATTTGTGTTTTTT	ATTATCTCCTTCATATTTC	2	0
chromosome3	+	2087050	CAAAAGCATTCGCATGGCCTTT	TTAAGAAAGGTTTATGCCA	1	0
chromosome3	+	2087139	ACCTACATCCTGCTTTTTCTTT	TTGGGTTCAAATGCACCCA	2	0
chromosome3	+	2087182	GTTCTTGATTCTCAACTTCTTC	ATCTCTCTGGTTGTTTTGT	1	0
chromosome3	+	2087854	ATGGCCGTTGCATACTGTGTAT	ATTGTTGAACCATGTATGT	3	0
chromosome3	+	2091539	CAATTACGAAGCTACCACTTTT	GTTAATTTTTTGGTCCGAC	3	0
chromosome3	+	2093867	TTTGACTCTATACGCAGTAAAT	GCGTTTCTGATATTAGACA	3	0
chromosome3	+	2093962	GTGAGGGAGGCGTGTTTAACTC	TGTGAAGGAAGAAAAAACA	2	0
chromosome3	+	2094066	AAGCTCGTAGTGATGTTGACCG	TAATGGATGTTATTTTTTA	2	0
chromosome3	+	2094067	AGCTCGTAGTGATGTTGACCGT	AATGGATGTTATTTTTTAC	5	0
chromosome3	+	2094084	ACCGTAATGGATGTTATTTTTT	ACATAGTCGGTGGAATGGA	1	0
chromosome3	+	2094150	TGTTTACGGTCGATTCGAGATG	CTCTTGAATTACTGTTTAA	1	0
chromosome3	+	2094377	TAGTTTCCAAAAAGCTCGTGAA	AAGATCACGGAGAGAATTT	1	0
chromosome3	+	2094489	TTTAGTAGGCAAATTATCGTCG	ACTACTATAAATTTGCAAT	2	0
chromosome3	+	2096551	CCCCATCGTGGTCACCGCTGTC	TACAAAATGAGTCAAGTCG	5	5
chromosome3	+	2096552	CCCATCGTGGTCACCGCTGTCT	ACAAAATGAGTCAAGTCGC	9	10
chromosome3	+	2096554	CATCGTGGTCACCGCTGTCTAC	AAAATGAGTCAAGTCGCCA	25	34
chromosome3	+	2096556	TCGTGGTCACCGCTGTCTACAA	AATGAGTCAAGTCGCCAAA	5	2
chromosome3	+	2096557	CGTGGTCACCGCTGTCTACAAA	ATGAGTCAAGTCGCCAAAG	1	0
chromosome3	+	2096558	GTGGTCACCGCTGTCTACAAAA	TGAGTCAAGTCGCCAAAGA	2	0
chromosome3	+	2096559	TGGTCACCGCTGTCTACAAAAT	GAGTCAAGTCGCCAAAGAT	7	0
chromosome3	+	2096560	GGTCACCGCTGTCTACAAAATG	AGTCAAGTCGCCAAAGATC	6	0
chromosome3	+	2096561	GTCACCGCTGTCTACAAAATGA	GTCAAGTCGCCAAAGATCA	7	0
chromosome3	+	2096564	ACCGCTGTCTACAAAATGAGTC	AAGTCGCCAAAGATCAAAA	14	3
chromosome3	+	2096566	CGCTGTCTACAAAATGAGTCAA	GTCGCCAAAGATCAAAAGG	1	1
chromosome3	+	2096579	ATGAGTCAAGTCGCCAAAGATC	AAAAGGAACAACAAATTCC	7	2
chromosome3	+	2096583	GTCAAGTCGCCAAAGATCAAAA	GGAACAACAAATTCCCTCT	1	0
chromosome3	+	2096584	TCAAGTCGCCAAAGATCAAAAG	GAACAACAAATTCCCTCTA	1	0
chromosome3	+	2096588	GTCGCCAAAGATCAAAAGGAAC	AACAAATTCCCTCTACTGT	3	3
chromosome3	+	2096590	CGCCAAAGATCAAAAGGAACAA	CAAATTCCCTCTACTGTTC	1	0
chromosome3	+	2096591	GCCAAAGATCAAAAGGAACAAC	AAATTCCCTCTACTGTTCA	12	28
chromosome3	+	2096592	CCAAAGATCAAAAGGAACAACA	AATTCCCTCTACTGTTCAC	4	0
chromosome3	+	2096597	GATCAAAAGGAACAACAAATTC	CCTCTACTGTTCACCGCAT	2	0
chromosome3	+	2096602	AAAGGAACAACAAATTCCCTCT	ACTGTTCACCGCATTCGCA	1	0
chromosome3	+	2096605	GGAACAACAAATTCCCTCTACT	GTTCACCGCATTCGCATTA	1	0
chromosome3	+	2096614	AATTCCCTCTACTGTTCACCGC	ATTCGCATTACCCTTACTT	8	3
chromosome3	+	2096623	TACTGTTCACCGCATTCGCATT	ACCCTTACTTCTCGTAACG	1	0
chromosome3	+	2096629	TCACCGCATTCGCATTACCCTT	ACTTCTCGTAACGTTCGTA	1	0
chromosome3	+	2096686	CTCTGACTTGGTCAACCGTGCC	AAGGACAAGCAATTGCGTG	2	5
chromosome3	+	2096746	TCCCACCAAGATCTTGAAAATC	ACTACCCGTAAGACTCCTA	1	0
chromosome3	+	2096794	AGGTTCCAAGACCTGGGAAACC	TATGAGATGCGTATCCACA	2	0
chromosome3	+	2096795	GGTTCCAAGACCTGGGAAACCT	ATGAGATGCGTATCCACAA	2	1
chromosome3	+	2096855	TCTCCTTCCGAGATTGTCAAGC	AAATTACTTCCATCCACAT	18	8
chromosome3	+	2096860	TTCCGAGATTGTCAAGCAAATT	ACTTCCATCCACATCGAGC	1	3
chromosome3	+	2096865	AGATTGTCAAGCAAATTACTTC	CATCCACATCGAGCCTGGT	2	0
chromosome3	+	2096902	TGGTGTTGAGGTTGAGGTTACC	ATTGCCCAGTAAGGTGCTT	7	7
chromosome3	+	2096907	TTGAGGTTGAGGTTACCATTGC	CCAGTAAGGTGCTTGTTCC	3	0
chromosome3	+	2096939	GCTTGTTCCATTTGGTCGGGGT	TCGGGATGTCATGTTTGCA	5	0
chromosome3	+	2096956	GGGGTTCGGGATGTCATGTTTG	CATCGACAGTCCCCTCCAG	1	0
chromosome3	+	2096973	GTTTGCATCGACAGTCCCCTCC	AGTGAAATAAAATTTTACT	1	5
chromosome3	+	2096976	TGCATCGACAGTCCCCTCCAGT	GAAATAAAATTTTACTTTT	1	3
chromosome3	+	2098546	TAAAGCGTTTGAGTGTCGTTGA	AGAGCGACACTTGCTGAAG	3	0
chromosome3	+	2099875	CCACCACCACCGCTTTTTTATC	AAAATGGGTGCCTACAAGT	3	14
chromosome3	+	2099877	ACCACCACCGCTTTTTTATCAA	AATGGGTGCCTACAAGTAC	1	0
chromosome3	+	2099882	CACCGCTTTTTTATCAAAATGG	GTGCCTACAAGTACTTGGA	1	2
chromosome3	+	2099890	TTTTATCAAAATGGGTGCCTAC	AAGTACTTGGAAGAGCTTG	1	0
chromosome3	+	2099908	CTACAAGTACTTGGAAGAGCTT	GCTAAGAAGAAGCAATCTG	4	2
chromosome3	+	2099911	CAAGTACTTGGAAGAGCTTGCT	AAGAAGAAGCAATCTGACG	4	2
chromosome3	+	2099913	AGTACTTGGAAGAGCTTGCTAA	GAAGAAGCAATCTGACGTT	1	0
chromosome3	+	2099914	GTACTTGGAAGAGCTTGCTAAG	AAGAAGCAATCTGACGTTA	14	1
chromosome3	+	2099915	TACTTGGAAGAGCTTGCTAAGA	AGAAGCAATCTGACGTTAA	5	0
chromosome3	+	2099917	CTTGGAAGAGCTTGCTAAGAAG	AAGCAATCTGACGTTAACT	5	0
chromosome3	+	2099920	GGAAGAGCTTGCTAAGAAGAAG	CAATCTGACGTTAACTTGT	2	0
chromosome3	+	2099921	GAAGAGCTTGCTAAGAAGAAGC	AATCTGACGTTAACTTGTT	18	8
chromosome3	+	2099925	AGCTTGCTAAGAAGAAGCAATC	TGACGTTAACTTGTTCTTG	2	0
chromosome3	+	2099932	TAAGAAGAAGCAATCTGACGTT	AACTTGTTCTTGTCTCGCG	5	6
chromosome3	+	2099933	AAGAAGAAGCAATCTGACGTTA	ACTTGTTCTTGTCTCGCGT	6	0
chromosome3	+	2099937	AGAAGCAATCTGACGTTAACTT	GTTCTTGTCTCGCGTTCGC	2	1
chromosome3	+	2099938	GAAGCAATCTGACGTTAACTTG	TTCTTGTCTCGCGTTCGCG	4	0
chromosome3	+	2099939	AAGCAATCTGACGTTAACTTGT	TCTTGTCTCGCGTTCGCGC	2	0
chromosome3	+	2099943	AATCTGACGTTAACTTGTTCTT	GTCTCGCGTTCGCGCTTGG	4	0
chromosome3	+	2099944	ATCTGACGTTAACTTGTTCTTG	TCTCGCGTTCGCGCTTGGG	7	0
chromosome3	+	2099947	TGACGTTAACTTGTTCTTGTCT	CGCGTTCGCGCTTGGGAGT	3	0
chromosome3	+	2099950	CGTTAACTTGTTCTTGTCTCGC	GTTCGCGCTTGGGAGTACC	3	0
chromosome3	+	2099962	CTTGTCTCGCGTTCGCGCTTGG	GAGTACCGTCAGATGAATG	3	0
chromosome3	+	2099972	GTTCGCGCTTGGGAGTACCGTC	AGATGAATGTAATCCACCG	1	0
chromosome3	+	2100007	CCACCGTGCCAGCCGTCCTTCT	CGTCCTGACAAGGCTCGTC	3	0
chromosome3	+	2100060	AGGCTAAGCAAGGTTATGTTAT	CTACCGCATCCGTGTCCGC	4	0
chromosome3	+	2100117	GCCCTGTCCCCAAGGGTCAAAC	ATATGGTAAACCCGTCCAC	2	7
chromosome3	+	2100157	CCAGGGTGTTAACCATCTCAAG	TACCAACGCTCTGCTCGCT	2	0
chromosome3	+	2100178	GTACCAACGCTCTGCTCGCTGT	ACCGCTGAGGAGCGTGTTG	6	4
chromosome3	+	2100194	CGCTGTACCGCTGAGGAGCGTG	TTGGCCGCTACTGCTCTAA	2	0
chromosome3	+	2100198	GTACCGCTGAGGAGCGTGTTGG	CCGCTACTGCTCTAACTTG	1	0
chromosome3	+	2100309	CCTCTCACAAGGCTATCCGTCG	CGATCCTCGTATCAACTGG	1	0
chromosome3	+	2100334	TCCTCGTATCAACTGGATTGTC	AACCCCGTTCACAAGCACC	7	9
chromosome3	+	2100350	ATTGTCAACCCCGTTCACAAGC	ACCGTGAGTCTCGTGGTCT	4	0
chromosome3	+	2100374	CGTGAGTCTCGTGGTCTTACTT	CCATTGGTAAGAAGTCTCG	4	1
chromosome3	+	2100375	GTGAGTCTCGTGGTCTTACTTC	CATTGGTAAGAAGTCTCGT	11	0
chromosome3	+	2100384	GTGGTCTTACTTCCATTGGTAA	GAAGTCTCGTGGTATTGGC	1	0
chromosome3	+	2100421	TGGCAAGGGTCATCGTTTCAAC	AACTCTCCCCAGCATGCCA	1	0
chromosome3	+	2100465	GGCTCCGTCACAACACTTTGTC	TCTTCGCAGATACCGTTAG	2	0
chromosome3	+	2100499	CCGTTAGAGAGTTTGGCGCTAA	TTGTAATATCTCAAAACAA	1	0
chromosome3	+	2100503	TAGAGAGTTTGGCGCTAATTGT	AATATCTCAAAACAAGACA	2	0
chromosome3	+	2100511	TTGGCGCTAATTGTAATATCTC	AAAACAAGACATTTCTGTT	1	0
chromosome3	+	2100527	TATCTCAAAACAAGACATTTCT	GTTGTTCAAAATATATTAG	1	3
chromosome3	+	2100534	AAACAAGACATTTCTGTTGTTC	AAAATATATTAGTCGAAAG	4	2
chromosome3	+	2100544	TTTCTGTTGTTCAAAATATATT	AGTCGAAAGTATTTTTTGT	1	0
chromosome3	+	2100555	CAAAATATATTAGTCGAAAGTA	TTTTTTGTAACTATTTGTA	3	0
chromosome3	+	2103678	CATTGCAAGAGTTAGCTGAGCA	TGATATAGGTCCTCCATTG	2	0
chromosome3	+	2103693	CTGAGCATGATATAGGTCCTCC	ATTGCACAGCGTGGTTCTC	2	0
chromosome3	+	2103704	ATAGGTCCTCCATTGCACAGCG	TGGTTCTCGTCGGTAGAGA	3	0
chromosome3	+	2103798	ACTTTGATCGTGTCGCAAAAAC	ATACTTGGAGAAGTAATTC	15	0
chromosome3	+	2104495	GAAGCCGGTCCATTCGGGTCTT	CAAACGACCAGGATTTTGT	2	0
chromosome3	+	2114424	AATGACTTTTAATTCATCATTG	GTGTTATTTACTTTCTTTC	1	0
chromosome3	+	211683	ACACTACATTACCTTCCTTATC	ATCGTTAATTCCTTTGTCA	3	0
chromosome3	+	2118686	AAAATACTGGATGAACTTGAAT	ATCCAAGTCCCTTAAATCT	1	0
chromosome3	+	2120734	GCGAAAAGGAACCGACCTAATT	CTATATACAATGGAGAAGG	4	0
chromosome3	+	2121913	AGATGATTGCGCTTGCTATTTT	AGTTGTACGAACGGGTTGT	2	0
chromosome3	+	212416	GTGGTATCACCAACATGAGAGA	TTTCCAATCTCGTTTCGCA	0.5	0
chromosome3	+	212434	GAGATTTCCAATCTCGTTTCGC	AGATCGGTATAATCCGGTA	1.5	0
chromosome3	+	212562	TCCCCTCTTATGGATCGCATTG	GTAAGCGTACCTCTATTAT	1	0
chromosome3	+	2125958	AATCCCCATAACAATGTCTGCT	TCCGTCGAATTAAAACGTA	1	0
chromosome3	+	2126294	GATAGCAAGAAAAATCTATTAC	AATTAATTTCCTATGTCCC	1	0
chromosome3	+	212658	TCTTGGGTCCAAATCATGGTTG	CTAAGATTTGGACTGGTCT	90.5	0
chromosome3	+	2126903	CTTCTTTTCTTCCACCGAACCT	AATTTCGCTTTCTATTCCC	1	0
chromosome3	+	2127267	TGGTTTTTCGAGACCTCGACCC	CCTAGAAGACGTTAAGCAA	1	0
chromosome3	+	212772	ATTGTCACCACCTATCAATTGG	CTGTCACTGGTGGTATTTT	1	0
chromosome3	+	212780	CACCTATCAATTGGCTGTCACT	GGTGGTATTTTCATTGCCG	2	0
chromosome3	+	212791	TGGCTGTCACTGGTGGTATTTT	CATTGCCGCTTGTATCAAC	1.5	0
chromosome3	+	2128019	ATGTCGGCCCGAAGTGCGTCGT	TGATGCATACTCGTATCAT	2	0
chromosome3	+	2128022	TCGGCCCGAAGTGCGTCGTTGA	TGCATACTCGTATCATTAA	1	0
chromosome3	+	2133014	TATGGGCATCCAGACCGCTTTG	CTTATCTGTCTTCACAAGG	2	0
chromosome3	+	2133912	GTTTGTATGCTCCTTCCCGTTT	CGCAGATTTTTAATGAATT	5	0
chromosome3	+	2134603	ACTTTCGTATTTTGATTTTCGT	GGAAGCAATTACCATTAGG	1	0
chromosome3	+	213522	ATTCGTTATCGTTCCAAGTGTG	CTGCCGTCGCTACCACTGG	0.75	0
chromosome3	+	213563	TAACTGGTTGTGGGGTTTCCTT	ATTTCCTTTTTCACTCCCT	1	0
chromosome3	+	2138084	AAACGTGGTCTTACGGTCGTTC	AGGAATCACTGCGTTTAAT	1	1
chromosome3	+	2138314	AAGCTATTTCAAATAAACTTGT	ATCATCTATTGTAGCATAT	1	0
chromosome3	+	2148221	CGGTGAGTTTTCCTTGTGATCT	ATTATATTACAATACACAG	0.0697674	0
chromosome3	+	2150546	CAATGAACTAGAAGCACCGTGT	ATCGTTTGTCTTTGGTAGT	4	0
chromosome3	+	2153300	TATGATCACTATCGAAGAGCGT	ATTCAGTATTTACAAAAGG	5	0
chromosome3	+	215476	TAGCTTCTACTCCACCTATTTC	AAAAGATAGTAGACGTAAC	1	0
chromosome3	+	215934	CAAAAACGTTGGCTGCGCAATG	CTCCCCCTTATCGTTGGTT	1	0
chromosome3	+	2160597	AATTCGTGAGGCATTCTCTCTC	ATCACTAATGATCCCAAAA	1	0
chromosome3	+	2160720	GTTGAATCTGAACATACCTATT	ATTTGCAGACTTCAAGGAA	1	0
chromosome3	+	216073	GTGCATTCGGTGGTTTTGCTTC	GGAGGGTATGTTATGATGG	2	0
chromosome3	+	2160915	TTTGTAGGCTGCTAATTTTAAC	GGCTTTAATGTATAATTGT	2	0
chromosome3	+	2160928	AATTTTAACGGCTTTAATGTAT	AATTGTTTACAACCCCCTT	1	0
chromosome3	+	216276	GTGCCGGTTTACCGTGACTATC	TCATGGCTTTAAACATCAA	3	0
chromosome3	+	2167758	TGAATGCACTAGTCTTCATGTT	AATAATAATAGCAATAAAG	1	0
chromosome3	+	2170652	ACATCCAGTATCAAACAACAAC	AATATCTCAATGTAGAGTA	3	2
chromosome3	+	2170672	ACAATATCTCAATGTAGAGTAC	AGTATTTATTAATCAATAT	1	0
chromosome3	+	2178540	ATATATACGAAATGAATGAAAC	AGTGAATCAATGCAAATGT	2	0
chromosome3	+	2183603	TATTTACTCTTTCTCGCTGTGC	AATAAGAAGAAAAAATTTT	3	0
chromosome3	+	2184334	GCCATTCCGGTGATTAAAATTA	CGGAAGAAAATTCATTCAG	5	0
chromosome3	+	2186605	TATTCCGGATTACCGATTGACT	ATTTTAATTAACTTTTAGA	2	0
chromosome3	+	2193053	TTTGATGAGCATACTTAAAATT	AAAACTGATCCTTGTTTCC	3	0
chromosome3	+	2193116	CGCAATTACGAGTTTGACTAAA	GATTCCTTTTACACATTTT	1	0
chromosome3	+	2204327	TCCTCTCCCTAGTTTTTTAAGC	AGTAATAATTATAATTCTT	1	0
chromosome3	+	2208383	AAAAGCACACCATGAAAAACTC	ATACCTTTTCAGTAATTGG	1	0
chromosome3	+	2212294	TCTAGCAGCATATTCGTTGTAG	TAAGTTTTGGGTAAACGGC	1	0
chromosome3	+	2223436	TTATGAGAAAAATAAATAGCAC	ATATGTGAATGATGTAGCC	1	0
chromosome3	+	2223720	TGGTCGTTTGACATGTGGTAAT	AGAAAAGGTCTGTTAGTTC	1	0
chromosome3	+	2223906	TGAGCGTGAAACCGAGGAAATT	ATTGCTGATGTCTTAGATG	2	0
chromosome3	+	2224080	TCCTCTTGTTGCCGGTACCATC	AACCGTGGTTCCGATGTTA	5	0
chromosome3	+	2224086	TGTTGCCGGTACCATCAACCGT	GGTTCCGATGTTATCGGTG	1	0
chromosome3	+	2224087	GTTGCCGGTACCATCAACCGTG	GTTCCGATGTTATCGGTGC	1	0
chromosome3	+	2224088	TTGCCGGTACCATCAACCGTGG	TTCCGATGTTATCGGTGCT	4	0
chromosome3	+	2224089	TGCCGGTACCATCAACCGTGGT	TCCGATGTTATCGGTGCTG	5	0
chromosome3	+	2224090	GCCGGTACCATCAACCGTGGTT	CCGATGTTATCGGTGCTGG	2	0
chromosome3	+	2224096	ACCATCAACCGTGGTTCCGATG	TTATCGGTGCTGGTCTAGT	6	13
chromosome3	+	2224097	CCATCAACCGTGGTTCCGATGT	TATCGGTGCTGGTCTAGTT	3	0
chromosome3	+	2224098	CATCAACCGTGGTTCCGATGTT	ATCGGTGCTGGTCTAGTTG	23	7
chromosome3	+	2224099	ATCAACCGTGGTTCCGATGTTA	TCGGTGCTGGTCTAGTTGT	1	0
chromosome3	+	2224102	AACCGTGGTTCCGATGTTATCG	GTGCTGGTCTAGTTGTGAA	3	1
chromosome3	+	2224103	ACCGTGGTTCCGATGTTATCGG	TGCTGGTCTAGTTGTGAAC	5	0
chromosome3	+	2224107	TGGTTCCGATGTTATCGGTGCT	GGTCTAGTTGTGAACGACT	3	0
chromosome3	+	2224115	ATGTTATCGGTGCTGGTCTAGT	TGTGAACGACTGGTGTGCG	1	4
chromosome3	+	2224120	ATCGGTGCTGGTCTAGTTGTGA	ACGACTGGTGTGCGTTTGC	1	0
chromosome3	+	2224142	ACGACTGGTGTGCGTTTGCTGG	ACTTGATACTACGGCTACT	1	0
chromosome3	+	2224149	GTGTGCGTTTGCTGGACTTGAT	ACTACGGCTACTGAATTGG	2	1
chromosome3	+	2224408	TTTTGATATGCCTTTCGGTTTA	ATAGTCCTATCCATTGTGG	1	0
chromosome3	+	2226295	CTGTGAGTTTGTCAAGATCGTG	CTTCAAGCCATCGTTCATT	8	0
chromosome3	+	2236249	TTACTTCCATTCACCACAAAGC	AATAATGTCGTGAATCTCG	1	0
chromosome3	+	224185	CCTCGGAATAGGGTTCAAGATC	AAATCCTCTATTCTGGCTG	1	0
chromosome3	+	2244378	TAAATGAAGGCGTCAGTCAAGA	AACCCTCATTCAGCATGCG	2	0
chromosome3	+	2245237	GCATGCTTTTCATCGCAGTTGT	ATGCTAGAAAAAACTTACA	1	0
chromosome3	+	2245445	CCTTGACTTAAACAGTTTTAGA	CTCAATGAAATTTATACTA	5	0
chromosome3	+	2246245	ATTTAACTTTGTATCCCTGTTG	CCAGCAATGTCTCAATTTG	1	0
chromosome3	+	2247139	TTGCACGGAGTTAGGGACAATT	AGAAAGTATTTTAATGTTT	1	0
chromosome3	+	2259315	TAGATCAGACATACTTACATAT	AAACGCTTCCAAAACAAGC	1	0
chromosome3	+	2260065	ACAGTTGGCACTTCTACTTTGT	ATAGTATCGCTGGCTTAAT	1	0
chromosome3	+	2260205	CCTCTGACCGAACGAGAAAGTT	GTATTTAAGTTTATTTACC	4	0
chromosome3	+	2260230	TTTAAGTTTATTTACCTTTTTC	CTCTAAAACTGCAAAATCC	1	0
chromosome3	+	2260459	ATTTTAGCTTATCAAAGTGAGG	ACCCAGCTGTGCGCTCCTT	5	0
chromosome3	+	2260760	AGTCTTTTCGTGAATCAGTTTT	CCGTACCATCACTTCTTTA	1	0
chromosome3	+	2260969	ATGAACATCCTTCCCCCTCTGC	AACAAGATCGTGATTCTGA	1	0
chromosome3	+	2261203	AAATCTTCCGACTACACTGATC	AACTTGTACTTCAATGTCT	2	1
chromosome3	+	2262025	CAACGATTCCTTCCTGTATCTC	AGGAATTAATCCAAATTTT	2	0
chromosome3	+	2262047	AGGAATTAATCCAAATTTTAGG	TAACATTCAAATGGGTATT	1	0
chromosome3	+	2262368	GCTATGCTGCTGAGTTAAAAGC	TGACTTTGATCCTTACGTC	5	0
chromosome3	+	2262462	CGGGGTTCGTTCTGCTTGTTGT	AAGTGTATTCCTCAGTTAT	2	0
chromosome3	+	2262885	TTTCTGCCCTTTTTGGGAAAGG	CTACTACCGTACATGGATG	1	0
chromosome3	+	2263149	TAGTGCTTTGCCCGCATTGTTT	AAGATGCTCGAGCTTCCTG	2	1
chromosome3	+	2263274	TTCAGGATCTTGACAAAGTTGT	AACGTATTGGATTAATACA	1	0
chromosome3	+	2263275	TCAGGATCTTGACAAAGTTGTA	ACGTATTGGATTAATACAC	5	0
chromosome3	+	2263424	CGATTTTAGCAGAAACATTTGC	ATCTGGAGTTTTACGTGGA	1	0
chromosome3	+	2273001	CTAAGTGTGGAAGACGTGTGAC	ATTTAATGTCTTAATTACT	7	0
chromosome3	+	2275527	GACCAAGAGATGGAAAGAGGTA	ATTAATTATCTTCTATTAG	3	0
chromosome3	+	2278460	ATATTCATACCTTGCAGCATGT	CTTTTATCAGGAAGCTATT	2	0
chromosome3	+	2279607	CCAAAGATGAATTTCAAGGGGT	AATACATGTGCAGGATATT	4	0
chromosome3	+	2281572	CTGATAAAGATTACTTTGATCA	AATTGGTCCTGGGTTAAGT	1	0
chromosome3	+	2285068	CAGTAGAGGCCTGATATTAATC	AAATATGGCTTCCAAACAA	1	0
chromosome3	+	2286102	ACGTCGGCGGAGCGATTGCACC	AGCTGCTGAGGTTGGAAAG	1	4
chromosome3	+	2286330	GATGGTTGAGGCTGAAGGTTTG	AAAAATATCTCAAGTTTGC	2	0
chromosome3	+	2286395	TTTCGTTTCTTTCGTTCTAGTT	ACAGTACCTCATCCTCGTC	2	0
chromosome3	+	2287615	ACCCATAAGTATTCGATCTTTT	GACCATTCTAAATCACGCA	1	0
chromosome3	+	229922	TACCTATAAGGAAGAGAGGGAA	GATAATAGTTAAGAGAGAG	4	0
chromosome3	+	2307635	TCATCAGAGAGTTTTTAGCAGC	ATGTCCTTCTTTCATACCC	1	0
chromosome3	+	2309483	AGAAGTCGTAAAGCAAGGATCG	CATAGAAAATGTAAAGGAA	2	0
chromosome3	+	2311539	GATTTGAAGGCATATCTATTGC	AAAAGCAAAAGTATCTGAA	1	0
chromosome3	+	2313035	CCCATGATGGCAATCAACAGTG	CTATTGCTGGTGCCTTTGG	3	0
chromosome3	+	2313400	TGTCTTATCCACCGCTTTTAAA	CTTTTGTGTACAGAGCCTA	1	0
chromosome3	+	2313584	GTCACCATCGTTGTTATGCTTC	AACCCATTCAAAATTGGCT	2	0
chromosome3	+	2317457	TATTGTGGCATAATCTGAATTT	AAATTGGCCCACGAAATCT	1	0
chromosome3	+	2319988	CGGTGAGTTTTCCTTGTGATCT	ATTATATTACAATACACAG	0.0697674	0
chromosome3	+	2322834	AGGTCAAGTTTAGTAAAAATTG	TAGAACCTTGTATTTTAGC	0.142857	0
chromosome3	+	232388	GTTGTTGGAAAGATTGGAAGAG	GTAGGGAAAGGAATTGAGA	293	3
chromosome3	+	232389	TTGTTGGAAAGATTGGAAGAGG	TAGGGAAAGGAATTGAGAG	2	0
chromosome3	+	232390	TGTTGGAAAGATTGGAAGAGGT	AGGGAAAGGAATTGAGAGA	1	0
chromosome3	+	232394	GGAAAGATTGGAAGAGGTAGGG	AAAGGAATTGAGAGAAATA	5	0
chromosome3	+	232395	GAAAGATTGGAAGAGGTAGGGA	AAGGAATTGAGAGAAATAA	3	0
chromosome3	+	232396	AAAGATTGGAAGAGGTAGGGAA	AGGAATTGAGAGAAATAAT	15	1
chromosome3	+	232397	AAGATTGGAAGAGGTAGGGAAA	GGAATTGAGAGAAATAATA	40	24
chromosome3	+	232398	AGATTGGAAGAGGTAGGGAAAG	GAATTGAGAGAAATAATAG	106	67
chromosome3	+	232399	GATTGGAAGAGGTAGGGAAAGG	AATTGAGAGAAATAATAGA	2	0
chromosome3	+	232400	ATTGGAAGAGGTAGGGAAAGGA	ATTGAGAGAAATAATAGAA	4	0
chromosome3	+	232401	TTGGAAGAGGTAGGGAAAGGAA	TTGAGAGAAATAATAGAAC	2	2
chromosome3	+	2324554	CGGTGAGTTTTCCTTGTGATCT	ATTATATTACAATACACAG	0.0697674	0
chromosome3	+	2326823	TGAGAACAACTTAATCTGTTCC	ATTATTCCTGAGATTTGTT	3	0
chromosome3	+	2335879	TTGAAAAATGGCCTTTCCTTCT	TAGTACTCATTTAGGGTGA	1	0
chromosome3	+	2337619	TACTTGGAGTTTCTCCTGGAAT	CACAGTAAAATTTTTAAGC	3	0
chromosome3	+	2338866	TCAAGCTTGTTAACGGTTTTAT	TGACAAAGTGTCTTTCTCT	1	0
chromosome3	+	2339486	TGCAGTTAACCTCGGCAACAAC	AAAGGTCTTTCAACTAAGA	2	0
chromosome3	+	2339780	GACATGTCTACTGGATTGTAGT	AAAATGACTACTTTTATTG	2	0
chromosome3	+	2343677	ATAACGAACTAAAGATCGGAAA	TTAAGTTGCTAATTAATAA	3	0
chromosome3	+	2344016	TGGAAGCCGAAAACACATTTTT	TATAAGAAAATTGTCTGAC	0.333333	0
chromosome3	+	2345005	AAAGGAGCCAGGTCCAAAAGTC	CATTTGAATAGCGCGCATT	1	0
chromosome3	+	2346781	TAGGTGGTATGCCTTTACAATC	ACCATTACCTGTAAGTATG	6	0
chromosome3	+	2346998	TGCTCAAATGCAGGATCAAAAC	AACATGATGTCCTACATGT	1	3
chromosome3	+	2349441	TCACGATGAAGTTTGAGGCTTT	CCTTCAATTTTCGAAGTTG	5	0
chromosome3	+	2349817	CACCATCCACCACATTTGATTT	TCATTGATTTCAAAGACAT	1	0
chromosome3	+	2349819	CCATCCACCACATTTGATTTTC	ATTGATTTCAAAGACATTT	14	4
chromosome3	+	2349828	ACATTTGATTTTCATTGATTTC	AAAGACATTTGTTTTTTGT	2	2
chromosome3	+	2349834	GATTTTCATTGATTTCAAAGAC	ATTTGTTTTTTGTACCCTC	1	3
chromosome3	+	2355270	ACTTATATTAAGAATAGGGAAA	AGAAGAAATAAATAAACGA	0.5	0
chromosome3	+	2355424	CTTGGAAGAAAGCGCGTCCTGT	GCAATATTGATACAAGGAC	1	0
chromosome3	+	2355588	GCACTGAACCGTGGTGTAGGGA	AATCGGCGGAAGTCATTGA	4.5	0
chromosome3	+	2355589	CACTGAACCGTGGTGTAGGGAA	ATCGGCGGAAGTCATTGAT	11	3
chromosome3	+	2355590	ACTGAACCGTGGTGTAGGGAAA	TCGGCGGAAGTCATTGATT	76	13
chromosome3	+	2355591	CTGAACCGTGGTGTAGGGAAAT	CGGCGGAAGTCATTGATTT	1	0
chromosome3	+	2355592	TGAACCGTGGTGTAGGGAAATC	GGCGGAAGTCATTGATTTG	5	5
chromosome3	+	2355593	GAACCGTGGTGTAGGGAAATCG	GCGGAAGTCATTGATTTGC	24	15
chromosome3	+	2355594	AACCGTGGTGTAGGGAAATCGG	CGGAAGTCATTGATTTGCG	25	13
chromosome3	+	2355597	CGTGGTGTAGGGAAATCGGCGG	AAGTCATTGATTTGCGATG	2	16
chromosome3	+	2365078	AGTCTTTTCAGGCAAAGCAATC	TACCAATTGGGAAAAAAGT	1	0
chromosome3	+	2370301	CCTGTTCAATGTTGAAGCACCT	AGAAGCTTCCATCTTTTTC	3	0
chromosome3	+	2370811	GTATCTATCCTTTCCACATCAC	AACCCTAATTACAAATTTT	2	0
chromosome3	+	2371437	CTTTACGAAACTAATTTACTTT	AATTTTATTATCCAAAATA	2	0
chromosome3	+	237998	TTCAACATGGCATGCGGTCTTG	CAAGGACAAAAGCGCAAAT	3	0
chromosome3	+	2384043	TTGCACACATCTACACCGTTGC	ATTACGCAGTTACCCAAAA	2	0
chromosome3	+	2384050	CATCTACACCGTTGCATTACGC	AGTTACCCAAAAAAATGCT	3	0
chromosome3	+	2394901	TTCGAAAATCTAATTTACAAGT	AAAAAAAATCTTTGAAAAC	2	0
chromosome3	+	2398071	ATTGTTACTGTTGTGCAGGGAA	GACGTGTACACGCCATCCT	0.5	0
chromosome3	+	2399757	CGTTCATCATCATCAAGATCGG	TTTTTTTTGACTGAAGCTT	1	0
chromosome3	+	2402019	AAGAACCTGCATCTTACTTGTT	CGGGAGTGGAAAGAGGTTT	1	0
chromosome3	+	2402545	CAAAGAAGGCTGTTCTCTGTGC	ACTTAGAGTAATTCAAAAA	1	0
chromosome3	+	2404130	ACCGGTTGACAGCTTGGCAAGC	AGCTTTGCTTCTTTGGACT	3	0
chromosome3	+	2404181	AGCCAGCCAACCATCAAACAAC	TTGTCTTTGCTTTCTTCCA	2	1
chromosome3	+	2404183	CCAGCCAACCATCAAACAACTT	GTCTTTGCTTTCTTCCATA	4	0
chromosome3	+	2404184	CAGCCAACCATCAAACAACTTG	TCTTTGCTTTCTTCCATAC	5	0
chromosome3	+	2404194	TCAAACAACTTGTCTTTGCTTT	CTTCCATACCATCAACTTC	1	0
chromosome3	+	2404198	ACAACTTGTCTTTGCTTTCTTC	CATACCATCAACTTCCAAA	1	0
chromosome3	+	2404199	CAACTTGTCTTTGCTTTCTTCC	ATACCATCAACTTCCAAAT	3	0
chromosome3	+	2404201	ACTTGTCTTTGCTTTCTTCCAT	ACCATCAACTTCCAAATCA	2	0
chromosome3	+	2404219	CCATACCATCAACTTCCAAATC	ATACCCTCCTATTGTTGTA	1	0
chromosome3	+	2404229	AACTTCCAAATCATACCCTCCT	ATTGTTGTATTTGATAAAC	1	2
chromosome3	+	2404599	TATCCGAAGTATGGACAATGCC	ATTTAAAATATAACGCTCG	2	0
chromosome3	+	2406388	CAATCAATGCCTCAAAACGAGT	ATATTGAGGAATCTATTCG	5	0
chromosome3	+	2406408	GTATATTGAGGAATCTATTCGC	AAGCATGGTCGTCGTTTCG	2	0
chromosome3	+	2407112	CCGTCAAAAGAAAGCCAATGTT	ACACATAAAGAATTGGGTG	4	0
chromosome3	+	2407569	TATGGCATGGGTATTAATAAAC	ATTGATTTTTAAATAATAA	5	0
chromosome3	+	2409895	CCACCGCCAATATCCTCTCATC	TCGCCTTTATTCGAAAGAA	4	0
chromosome3	+	2409918	CGCCTTTATTCGAAAGAACTTC	AAAATGGCTATTGGCAAAA	1	1
chromosome3	+	2409922	TTTATTCGAAAGAACTTCAAAA	TGGCTATTGGCAAAAGGAA	3	0
chromosome3	+	2409924	TATTCGAAAGAACTTCAAAATG	GCTATTGGCAAAAGGAAGG	2	0
chromosome3	+	2411753	TCCTAGAGGCACTCAGTGATAG	TGAAAAGCAGGAGTTTTTG	4	0
chromosome3	+	2412453	CGCTGAATGGAGTTTTAAAGGG	AGAAGCAGCTGTAACGCAC	1	0
chromosome3	+	2414629	GATTCAATTTAGTGTAGGTAAA	CAGTACTGACTTCTCTCAC	1	0
chromosome3	+	2414632	TCAATTTAGTGTAGGTAAACAG	TACTGACTTCTCTCACAAC	1	2
chromosome3	+	2424174	ATTTATTATTCCATTTACATTC	CTATATTTTGCATTTGGAA	1	0
chromosome3	+	2424412	CTGCTTCGGCTCATCCGGAACT	ATATCATACCACAAGCCAT	1	0
chromosome3	+	2424553	ATGATGAAAATGCTCAAAATTT	GTCAACCGTGAATAGCTCT	2	0
chromosome3	+	2424813	GTCTTTTCCGTTCCTGCCGAAG	CTATTACTACCATTTTTCA	1	0
chromosome3	+	2424923	TTGGGCTCCTCTGTCTGAGCTT	AGCGGCAGAAAGCTTCCCC	1	0
chromosome3	+	2425068	AGTGCTCCTCTTACTGTCGTTG	CTGCAGCATTTGCTGACAT	2	0
chromosome3	+	2425128	GGTACCGCTATCACCATCTTTG	CTGCACTAGTGTTTGATGG	2	0
chromosome3	+	2425388	GCTTACCGTACCTGACGTTGCA	AAAAATTATTTGTTGGTTC	5	0
chromosome3	+	2425672	AGCCTGATCCGGAAGCTCGTCT	ACCTCCAATGATGATTGGC	4	0
chromosome3	+	2425786	CTACATTATCCGGATTAGCTAC	AGGTTGTGGAATCTTACTA	9	0
chromosome3	+	2425799	ATTAGCTACAGGTTGTGGAATC	TTACTAATTTTTTTACAAT	1	0
chromosome3	+	2425815	GGAATCTTACTAATTTTTTTAC	AATGTCTAAATTATTTAAT	1	0
chromosome3	+	2425900	CTATTATGCGAAGTGCAATGGC	GGCCGGATTTCCATTATTC	2	0
chromosome3	+	2427647	TATCCCTTTCTTTAACAACATC	AGTAAATATCACCAAAGAC	2	0
chromosome3	+	2430174	ACTTCGAATAGCCCATTTGGTT	TTAATGCGAACACAAATTA	1	0
chromosome3	+	2433395	AATGGTGACTTTATTTGAGATC	ATGTTTAGAGCTTAGTGGT	0.5	0
chromosome3	+	2434750	GCCACCACCAAATGATTCTGCG	GAAGATTTAAAAATTTTCA	0.666667	2.33333
chromosome3	+	2434764	ATTCTGCGGAAGATTTAAAAAT	TTTCATTAAAAGATACGAG	0.666667	0
chromosome3	+	2439719	AGGAGTGGTGGTTGAAAGGAGA	AAAGAAAAAAGAAGATGAA	0.4	0
chromosome3	+	2439723	GTGGTGGTTGAAAGGAGAAAAG	AAAAAAGAAGATGAAAAGA	0.4	0
chromosome3	+	2439730	TTGAAAGGAGAAAAGAAAAAAG	AAGATGAAAAGAAAAAAAA	0.6	0
chromosome3	+	2439868	TTGCTAATCTCCTTTTGCTAAG	AATTGAAAAAATGGGAAAA	0.8	0.2
chromosome3	+	2439870	GCTAATCTCCTTTTGCTAAGAA	TTGAAAAAATGGGAAAATG	0.8	0
chromosome3	+	2439994	GCTTTGTAACGGTCTTTGATTG	TCCAGAAGAATGAAAAGAA	0.2	0
chromosome3	+	2439997	TTGTAACGGTCTTTGATTGTCC	AGAAGAATGAAAAGAAGGT	0.2	0
chromosome3	+	2440002	ACGGTCTTTGATTGTCCAGAAG	AATGAAAAGAAGGTCCGTC	0.2	0
chromosome3	+	2440003	CGGTCTTTGATTGTCCAGAAGA	ATGAAAAGAAGGTCCGTCA	0.4	0
chromosome3	+	2440006	TCTTTGATTGTCCAGAAGAATG	AAAAGAAGGTCCGTCAAGT	0.4	0
chromosome3	+	2440009	TTGATTGTCCAGAAGAATGAAA	AGAAGGTCCGTCAAGTTTT	0.2	0
chromosome3	+	2440020	GAAGAATGAAAAGAAGGTCCGT	CAAGTTTTTTCATACTTTT	0.6	0.6
chromosome3	+	2440027	GAAAAGAAGGTCCGTCAAGTTT	TTTCATACTTTTCTTTTTC	0.2	0
chromosome3	+	2440031	AGAAGGTCCGTCAAGTTTTTTC	ATACTTTTCTTTTTCTTAT	1.2	0.4
chromosome3	+	2440051	TCATACTTTTCTTTTTCTTATT	AAAAATTACATTTTTAGAA	1	3.2
chromosome3	+	2440058	TTTCTTTTTCTTATTAAAAATT	ACATTTTTAGAAAAAAGGT	0.2	0
chromosome3	+	2440066	TCTTATTAAAAATTACATTTTT	AGAAAAAAGGTTGAACGAG	0.4	0
chromosome3	+	2440177	TAAAATCGGTTTTTTAAAATTT	GTAATTTCCCCCAAACCCG	0.2	0
chromosome3	+	2440180	AATCGGTTTTTTAAAATTTGTA	ATTTCCCCCAAACCCGGTA	0.8	0
chromosome3	+	2440201	AATTTCCCCCAAACCCGGTACC	TTGATACCGCAAGGATAAG	0.2	4.8
chromosome3	+	2440208	CCCAAACCCGGTACCTTGATAC	CGCAAGGATAAGTTGGAAA	0.2	0
chromosome3	+	2440211	AAACCCGGTACCTTGATACCGC	AAGGATAAGTTGGAAAGCG	5.4	5.4
chromosome3	+	2440217	GGTACCTTGATACCGCAAGGAT	AAGTTGGAAAGCGAGTTGC	1	1.2
chromosome3	+	2440234	AGGATAAGTTGGAAAGCGAGTT	GCAGTTGTCTACGTGACGG	0.4	0
chromosome3	+	2440236	GATAAGTTGGAAAGCGAGTTGC	AGTTGTCTACGTGACGGTG	0.2	1.4
chromosome3	+	2440237	ATAAGTTGGAAAGCGAGTTGCA	GTTGTCTACGTGACGGTGC	1.2	0
chromosome3	+	2440239	AAGTTGGAAAGCGAGTTGCAGT	TGTCTACGTGACGGTGCTT	0.4	0
chromosome3	+	2440243	TGGAAAGCGAGTTGCAGTTGTC	TACGTGACGGTGCTTGACT	0.4	0
chromosome3	+	2440248	AGCGAGTTGCAGTTGTCTACGT	GACGGTGCTTGACTCCGAC	1	0.6
chromosome3	+	2440251	GAGTTGCAGTTGTCTACGTGAC	GGTGCTTGACTCCGACTTT	2.2	0
chromosome3	+	2440257	CAGTTGTCTACGTGACGGTGCT	TGACTCCGACTTTTTAGCT	0.8	0.6
chromosome3	+	2440264	CTACGTGACGGTGCTTGACTCC	GACTTTTTAGCTATCCTTT	1.6	0.6
chromosome3	+	2440268	GTGACGGTGCTTGACTCCGACT	TTTTAGCTATCCTTTAGCA	0.2	0.8
chromosome3	+	2440270	GACGGTGCTTGACTCCGACTTT	TTAGCTATCCTTTAGCAGA	0.8	0
chromosome3	+	2440272	CGGTGCTTGACTCCGACTTTTT	AGCTATCCTTTAGCAGATT	1.4	2.6
chromosome3	+	2440274	GTGCTTGACTCCGACTTTTTAG	CTATCCTTTAGCAGATTTG	0.8	0
chromosome3	+	2440276	GCTTGACTCCGACTTTTTAGCT	ATCCTTTAGCAGATTTGAA	1	0.4
chromosome3	+	2440283	TCCGACTTTTTAGCTATCCTTT	AGCAGATTTGAAAGGAGAG	3.2	11.6
chromosome3	+	2440285	CGACTTTTTAGCTATCCTTTAG	CAGATTTGAAAGGAGAGTT	1	0
chromosome3	+	2440286	GACTTTTTAGCTATCCTTTAGC	AGATTTGAAAGGAGAGTTG	4.8	6.4
chromosome3	+	2440288	CTTTTTAGCTATCCTTTAGCAG	ATTTGAAAGGAGAGTTGAA	2.8	0.6
chromosome3	+	2440291	TTTAGCTATCCTTTAGCAGATT	TGAAAGGAGAGTTGAAGGA	0.6	0.6
chromosome3	+	2440292	TTAGCTATCCTTTAGCAGATTT	GAAAGGAGAGTTGAAGGAT	1.2	2
chromosome3	+	2440293	TAGCTATCCTTTAGCAGATTTG	AAAGGAGAGTTGAAGGATT	0.4	0
chromosome3	+	2440295	GCTATCCTTTAGCAGATTTGAA	AGGAGAGTTGAAGGATTTT	0.2	0
chromosome3	+	2440297	TATCCTTTAGCAGATTTGAAAG	GAGAGTTGAAGGATTTTTT	0.2	1.6
chromosome3	+	2440298	ATCCTTTAGCAGATTTGAAAGG	AGAGTTGAAGGATTTTTTC	1.4	0
chromosome3	+	2440304	TAGCAGATTTGAAAGGAGAGTT	GAAGGATTTTTTCTTTTCT	0.2	1
chromosome3	+	2440308	AGATTTGAAAGGAGAGTTGAAG	GATTTTTTCTTTTCTCTTT	0.2	0
chromosome3	+	2440313	TGAAAGGAGAGTTGAAGGATTT	TTTCTTTTCTCTTTTCCTG	0.2	0
chromosome3	+	2440314	GAAAGGAGAGTTGAAGGATTTT	TTCTTTTCTCTTTTCCTGC	0.2	0.6
chromosome3	+	2440353	GCTGGAGAATCCGCGCTTCACG	AATCCATTGCAAAATGGAA	0.6	0
chromosome3	+	2440357	GAGAATCCGCGCTTCACGAATC	CATTGCAAAATGGAAAGAG	0.8	0
chromosome3	+	2440358	AGAATCCGCGCTTCACGAATCC	ATTGCAAAATGGAAAGAGG	0.4	1
chromosome3	+	2440362	TCCGCGCTTCACGAATCCATTG	CAAAATGGAAAGAGGAAGT	0.4	2.4
chromosome3	+	2440363	CCGCGCTTCACGAATCCATTGC	AAAATGGAAAGAGGAAGTC	3.8	24.4
chromosome3	+	2440365	GCGCTTCACGAATCCATTGCAA	AATGGAAAGAGGAAGTCTT	0.8	0.4
chromosome3	+	2440368	CTTCACGAATCCATTGCAAAAT	GGAAAGAGGAAGTCTTGTG	0.6	0.2
chromosome3	+	2440369	TTCACGAATCCATTGCAAAATG	GAAAGAGGAAGTCTTGTGG	1	1.4
chromosome3	+	2440370	TCACGAATCCATTGCAAAATGG	AAAGAGGAAGTCTTGTGGA	1	0.2
chromosome3	+	2440372	ACGAATCCATTGCAAAATGGAA	AGAGGAAGTCTTGTGGAGA	3	0.6
chromosome3	+	2440373	CGAATCCATTGCAAAATGGAAA	GAGGAAGTCTTGTGGAGAC	0.4	0
chromosome3	+	2440374	GAATCCATTGCAAAATGGAAAG	AGGAAGTCTTGTGGAGACT	1.6	6.2
chromosome3	+	2440375	AATCCATTGCAAAATGGAAAGA	GGAAGTCTTGTGGAGACTC	1.6	2
chromosome3	+	2440376	ATCCATTGCAAAATGGAAAGAG	GAAGTCTTGTGGAGACTCG	0.8	2.8
chromosome3	+	2440377	TCCATTGCAAAATGGAAAGAGG	AAGTCTTGTGGAGACTCGA	0.6	2
chromosome3	+	2440381	TTGCAAAATGGAAAGAGGAAGT	CTTGTGGAGACTCGATGAG	3.2	1.8
chromosome3	+	2440382	TGCAAAATGGAAAGAGGAAGTC	TTGTGGAGACTCGATGAGT	0.8	0.6
chromosome3	+	2440383	GCAAAATGGAAAGAGGAAGTCT	TGTGGAGACTCGATGAGTT	0.8	1.8
chromosome3	+	2440384	CAAAATGGAAAGAGGAAGTCTT	GTGGAGACTCGATGAGTTT	1.4	1.8
chromosome3	+	2440385	AAAATGGAAAGAGGAAGTCTTG	TGGAGACTCGATGAGTTTT	0.8	1
chromosome3	+	2440386	AAATGGAAAGAGGAAGTCTTGT	GGAGACTCGATGAGTTTTT	0.4	0.2
chromosome3	+	2440389	TGGAAAGAGGAAGTCTTGTGGA	GACTCGATGAGTTTTTTCT	0.4	0
chromosome3	+	2440393	AAGAGGAAGTCTTGTGGAGACT	CGATGAGTTTTTTCTGTGG	0.4	0.4
chromosome3	+	2440395	GAGGAAGTCTTGTGGAGACTCG	ATGAGTTTTTTCTGTGGAT	0.8	0.8
chromosome3	+	2440398	GAAGTCTTGTGGAGACTCGATG	AGTTTTTTCTGTGGATGTA	0.4	1.6
chromosome3	+	2440400	AGTCTTGTGGAGACTCGATGAG	TTTTTTCTGTGGATGTATG	0.4	0.4
chromosome3	+	2440408	GGAGACTCGATGAGTTTTTTCT	GTGGATGTATGGTCATTCG	0.2	0
chromosome3	+	2440413	CTCGATGAGTTTTTTCTGTGGA	TGTATGGTCATTCGACTAA	0.4	0
chromosome3	+	2440416	GATGAGTTTTTTCTGTGGATGT	ATGGTCATTCGACTAACAT	0.4	0.8
chromosome3	+	2440417	ATGAGTTTTTTCTGTGGATGTA	TGGTCATTCGACTAACATT	0.4	0
chromosome3	+	2440419	GAGTTTTTTCTGTGGATGTATG	GTCATTCGACTAACATTTG	0.2	0
chromosome3	+	2440435	TGTATGGTCATTCGACTAACAT	TTGAACTGAAAAAGTCATT	0.2	1.2
chromosome3	+	2440451	TAACATTTGAACTGAAAAAGTC	ATTTAGTGGTAACAACAGA	0.8	11.4
chromosome3	+	2440455	ATTTGAACTGAAAAAGTCATTT	AGTGGTAACAACAGATCAA	0.2	5.2
chromosome3	+	2440477	AGTGGTAACAACAGATCAACAG	CCGTAGTTTTTTTTTTATT	0.4	0
chromosome3	+	2440481	GTAACAACAGATCAACAGCCGT	AGTTTTTTTTTTATTAAAA	0.2	0
chromosome3	+	2440492	TCAACAGCCGTAGTTTTTTTTT	TATTAAAAACTATGTGGTT	0.2	0
chromosome3	+	2440577	GACATGGAGTACAATTTTATCT	ATTTATATAATATTTTGGA	0.6	0
chromosome3	+	2440583	GAGTACAATTTTATCTATTTAT	ATAATATTTTGGAAACAAT	0.4	0
chromosome3	+	2440637	AATGCTAAAATCTGAGGAAATT	ATGATACCAAGCTGGCAAT	0.2	2.7
chromosome3	+	2440639	TGCTAAAATCTGAGGAAATTAT	GATACCAAGCTGGCAATTT	0.2	0
chromosome3	+	2440645	AATCTGAGGAAATTATGATACC	AAGCTGGCAATTTCCTTGT	0.2	2.6
chromosome3	+	2440667	AAGCTGGCAATTTCCTTGTCTT	CAGAGAAACGATATATCCG	0.4	1
chromosome3	+	2440668	AGCTGGCAATTTCCTTGTCTTC	AGAGAAACGATATATCCGG	0.2	0.9
chromosome3	+	2440671	TGGCAATTTCCTTGTCTTCAGA	GAAACGATATATCCGGTGT	0.4	0
chromosome3	+	2440682	TTGTCTTCAGAGAAACGATATA	TCCGGTGTTCTTTAAAAGA	0.6	0.2
chromosome3	+	2440708	GTGTTCTTTAAAAGAGAACTAG	GAAATGTTGTTCATCTCTA	0.2	0
chromosome3	+	2440720	AGAGAACTAGGAAATGTTGTTC	ATCTCTAGACAACCTCATA	0.4	2.2
chromosome3	+	2440730	GAAATGTTGTTCATCTCTAGAC	AACCTCATATAAAATTAAT	0.2	0.8
chromosome3	+	2440746	CTAGACAACCTCATATAAAATT	AATTTTTTAATTGAGGAAT	0.4	0.4
chromosome3	+	2440765	ATTAATTTTTTAATTGAGGAAT	AATGGGAAATTGTAAAAAA	0.6	0.4
chromosome3	+	2441008	CGATAGTTACCTGGTTGATCCT	GCCAGTAGTCATATGCTTG	0.8	0.6
chromosome3	+	2441010	ATAGTTACCTGGTTGATCCTGC	CAGTAGTCATATGCTTGTC	3	17.3
chromosome3	+	2441011	TAGTTACCTGGTTGATCCTGCC	AGTAGTCATATGCTTGTCT	12.8	31.4
chromosome3	+	2441014	TTACCTGGTTGATCCTGCCAGT	AGTCATATGCTTGTCTCAA	1.2	7.7
chromosome3	+	2441015	TACCTGGTTGATCCTGCCAGTA	GTCATATGCTTGTCTCAAA	7.2	0.2
chromosome3	+	2441016	ACCTGGTTGATCCTGCCAGTAG	TCATATGCTTGTCTCAAAG	0.8	5.2
chromosome3	+	2441017	CCTGGTTGATCCTGCCAGTAGT	CATATGCTTGTCTCAAAGA	6.2	12
chromosome3	+	2441018	CTGGTTGATCCTGCCAGTAGTC	ATATGCTTGTCTCAAAGAT	230.2	1000
chromosome3	+	2441019	TGGTTGATCCTGCCAGTAGTCA	TATGCTTGTCTCAAAGATT	4.4	3.6
chromosome3	+	2441020	GGTTGATCCTGCCAGTAGTCAT	ATGCTTGTCTCAAAGATTA	26.8	136
chromosome3	+	2441022	TTGATCCTGCCAGTAGTCATAT	GCTTGTCTCAAAGATTAAG	1.8	4.2
chromosome3	+	2441023	TGATCCTGCCAGTAGTCATATG	CTTGTCTCAAAGATTAAGC	4.4	12.6
chromosome3	+	2441024	GATCCTGCCAGTAGTCATATGC	TTGTCTCAAAGATTAAGCC	12.6	27.8
chromosome3	+	2441025	ATCCTGCCAGTAGTCATATGCT	TGTCTCAAAGATTAAGCCA	3.6	9.6
chromosome3	+	2441026	TCCTGCCAGTAGTCATATGCTT	GTCTCAAAGATTAAGCCAT	6.4	14.4
chromosome3	+	2441027	CCTGCCAGTAGTCATATGCTTG	TCTCAAAGATTAAGCCATG	5.6	23.2
chromosome3	+	2441028	CTGCCAGTAGTCATATGCTTGT	CTCAAAGATTAAGCCATGC	10.8	26.8
chromosome3	+	2441029	TGCCAGTAGTCATATGCTTGTC	TCAAAGATTAAGCCATGCA	16	16.6
chromosome3	+	2441030	GCCAGTAGTCATATGCTTGTCT	CAAAGATTAAGCCATGCAT	6.6	15.4
chromosome3	+	2441031	CCAGTAGTCATATGCTTGTCTC	AAAGATTAAGCCATGCATG	253.4	615
chromosome3	+	2441032	CAGTAGTCATATGCTTGTCTCA	AAGATTAAGCCATGCATGT	8	14.8
chromosome3	+	2441033	AGTAGTCATATGCTTGTCTCAA	AGATTAAGCCATGCATGTC	8	64.4
chromosome3	+	2441034	GTAGTCATATGCTTGTCTCAAA	GATTAAGCCATGCATGTCT	12.6	119.8
chromosome3	+	2441035	TAGTCATATGCTTGTCTCAAAG	ATTAAGCCATGCATGTCTA	20.2	218.8
chromosome3	+	2441036	AGTCATATGCTTGTCTCAAAGA	TTAAGCCATGCATGTCTAA	10.4	48.6
chromosome3	+	2441037	GTCATATGCTTGTCTCAAAGAT	TAAGCCATGCATGTCTAAG	18.8	60.6
chromosome3	+	2441038	TCATATGCTTGTCTCAAAGATT	AAGCCATGCATGTCTAAGT	146	616.2
chromosome3	+	2441039	CATATGCTTGTCTCAAAGATTA	AGCCATGCATGTCTAAGTA	17.4	27.2
chromosome3	+	2442835	TGAACCTGCGGAAGGATCATTA	GAAAAGTTATATGAAAAGG	1.66667	26
chromosome3	+	2442836	GAACCTGCGGAAGGATCATTAG	AAAAGTTATATGAAAAGGT	2	15.3333
chromosome3	+	2442840	CTGCGGAAGGATCATTAGAAAA	GTTATATGAAAAGGTTTTA	1.33333	2
chromosome3	+	2442843	CGGAAGGATCATTAGAAAAGTT	ATATGAAAAGGTTTTAAAA	2.66667	14.6667
chromosome3	+	2442844	GGAAGGATCATTAGAAAAGTTA	TATGAAAAGGTTTTAAAAA	1.33333	1.33333
chromosome3	+	2442845	GAAGGATCATTAGAAAAGTTAT	ATGAAAAGGTTTTAAAAAA	1.66667	10.6667
chromosome3	+	2442856	AGAAAAGTTATATGAAAAGGTT	TTAAAAAATTTCCATCTTT	0.333333	0
chromosome3	+	2442886	TTTCCATCTTTTAACTTTTTGG	GAATTTTTTTTACCTTTTT	0.333333	0
chromosome3	+	2442911	TTTTTTTTACCTTTTTCTTCTC	TTATCCATTTACCTTTCTG	0.333333	0
chromosome3	+	2442913	TTTTTTACCTTTTTCTTCTCTT	ATCCATTTACCTTTCTGTG	0.333333	0.333333
chromosome3	+	2442924	TTTCTTCTCTTATCCATTTACC	TTTCTGTGAAAATGTAAAA	1.33333	0.333333
chromosome3	+	2442928	TTCTCTTATCCATTTACCTTTC	TGTGAAAATGTAAAATATT	0.333333	0
chromosome3	+	2442929	TCTCTTATCCATTTACCTTTCT	GTGAAAATGTAAAATATTT	2	1.66667
chromosome3	+	2442932	CTTATCCATTTACCTTTCTGTG	AAAATGTAAAATATTTTCA	0.333333	4.33333
chromosome3	+	2442939	ATTTACCTTTCTGTGAAAATGT	AAAATATTTTCAATTTTGA	0.333333	16.3333
chromosome3	+	2442944	CCTTTCTGTGAAAATGTAAAAT	ATTTTCAATTTTGATTTTT	1.66667	6
chromosome3	+	2442950	TGTGAAAATGTAAAATATTTTC	AATTTTGATTTTTTTTTCT	0.333333	3.33333
chromosome3	+	2443097	TTTTGTTGCATGCCAAGCATAT	CATTACTTTTTTACTATTT	0.333333	0
[truncated: 78,340 more rows]
